# Supplementary material for: Exploring shared pathways and the shared biomarker ERRFI1 in Obstructive sleep apnoea and atherosclerosis using integrated bioinformatics analysis
Source: Sci Rep. 2023 Sep 12;13:15103. doi: 10.1038/s41598-023-42184-0 (PMC10497545; doi:10.1038/s41598-023-42184-0)
Supplement: Supplementary file 2 — Supplementary Information 2. [file 41598_2023_42184_MOESM2_ESM.xlsx]

## Sheet: Sheet1
Supplemental Table S5 The list of DEGs subjected to WGCNA analysis in the GSE135917 and GSE100927 dataset
The list of DEGs subjected to WGCNA analysis in the GSE135917 dataset
geneNames	GSM4037879	GSM4037880	GSM4037881	GSM4037882	GSM4037883	GSM4037884	GSM4037885	GSM4037886	GSM4037887	GSM4037888	GSM4037889	GSM4037890	GSM4037891	GSM4037892	GSM4037893	GSM4037894	GSM4037895	GSM4037896	GSM4037897	GSM4037898	GSM4037899	GSM4037900	GSM4037901	GSM4037902	GSM4037903	GSM4037904	GSM4037905	GSM4037906	GSM4037907	GSM4037908	GSM4037909	GSM4037910	GSM4037911	GSM4037912	GSM4037913	GSM4037914	GSM4037915	GSM4037916	GSM4037917	GSM4037918	GSM4037919	GSM4037920	GSM4037921	GSM4037922	GSM4037923	GSM4037924	GSM4037925	GSM4037926	GSM4037927
A1BG	7.9219	7.685	7.57857	7.73807	8.05178	7.64232	7.79714	7.34585	7.68546	7.90874	7.48192	7.59499	7.53649	7.73765	7.78998	7.59608	7.67962	7.69797	7.53657	7.55783	7.70653	7.41044	7.55027	7.62372	7.7341	7.46056	7.69606	7.4516	7.71003	7.63014	7.83483	7.48294	7.67093	7.51286	7.27656	7.46101	7.47274	7.57742	7.57254	7.43712	7.38061	7.5649	7.56188	7.42777	7.5127	7.30177	7.11813	7.37675	7.41563
A1CF	6.10449	5.86405	5.93442	5.86403	6.0134	6.13155	5.93191	5.96695	5.89191	6.08066	5.74886	5.87126	5.96276	6.15266	5.78515	5.85767	5.98871	5.79338	5.38013	5.37533	5.26846	5.35433	5.15793	5.26673	5.2535	5.47237	5.41123	5.39865	5.3822	5.37664	5.23626	5.23881	5.22055	5.23452	5.22453	5.3439	5.37128	5.35111	5.19004	5.38013	5.27096	5.44813	5.3625	5.24378	5.38913	5.28674	5.29241	5.39219	5.51765
A2M	11.5327	11.5143	10.8908	11.0653	10.7066	11.0909	10.8447	11.6222	11.5915	11.7464	11.615	11.8147	11.6447	11.8557	11.3903	11.2346	11.3537	11.5635	11.4348	11.4976	11.5399	11.7397	11.3311	11.4703	11.6511	11.6355	11.6566	11.7835	11.3762	11.4281	11.9454	11.7866	11.7148	11.7069	12.1998	12.1421	12.255	12.2264	12.5668	12.4123	11.8241	11.8086	11.5761	11.6874	11.4551	11.7584	11.779	11.5848	11.7494
A2ML1	5.76246	5.70898	5.51491	5.53149	5.85052	6.17844	6.61538	5.79749	5.59076	5.7904	5.57632	5.55802	5.65345	5.86396	5.64447	5.68317	5.66842	5.80625	5.28827	5.23918	5.15241	5.12289	5.21181	5.14207	5.27108	5.11549	5.26089	5.34225	5.41831	5.16211	5.29002	5.07108	5.25236	5.41812	4.97885	5.22373	5.05284	5.18501	5.23846	5.11511	5.18005	5.47679	5.52493	5.07632	5.30411	5.09369	5.19182	5.2336	5.2396
A3GALT2	5.98614	6.10141	5.8505	5.98212	5.97188	5.65074	6.76481	5.76546	5.92565	6.44491	5.94213	5.8026	6.2762	6.16128	6.06075	6.38291	5.78631	6.24515	5.48523	5.26035	5.30882	5.39096	5.57679	5.25973	5.34194	5.09229	5.58261	5.45619	5.60619	5.28939	5.35506	5.32322	5.38314	5.602	5.2114	5.45786	5.2212	5.42266	5.64944	5.3534	5.43961	5.58878	5.35313	5.19203	5.48261	5.43056	5.45352	5.062	5.43669
A4GALT	7.7461	7.79456	7.72824	7.88879	8.23655	7.94116	7.75227	7.77591	8.22917	7.75914	7.72507	7.83287	7.7659	7.67269	7.78391	7.65623	7.73992	7.75299	7.48769	7.46677	7.78515	7.75488	7.80971	7.46497	7.77958	7.56244	7.80029	7.71426	7.73595	7.65168	7.722	7.61909	7.66314	7.57499	7.55268	7.45825	7.22488	7.33401	7.72352	7.46975	7.38007	7.35781	7.55604	7.55836	7.37148	7.36985	7.34582	7.51005	7.3179
A4GNT	5.66448	5.49291	5.76053	5.52342	5.59226	5.98262	6.24801	5.38403	5.46706	5.76429	5.54879	5.4549	5.62975	5.52964	5.56557	5.54493	5.82732	5.5754	4.97729	4.90501	5.03274	4.78403	5.04108	4.93663	5.05716	4.87848	5.28519	5.17668	5.31305	5.25546	4.97044	5.11578	5.09984	4.74092	4.75289	4.87601	4.74857	4.891	4.89983	5.14263	4.88998	5.36249	4.83765	5.06605	4.99194	5.00614	4.82443	5.29285	5.05406
AAAS	8.6775	8.49395	8.38601	8.6211	8.36497	8.67412	7.96659	8.61115	8.51268	8.51394	8.57893	8.48078	8.50042	8.54039	8.40641	8.41368	8.68584	8.52798	8.43419	8.53729	8.39063	8.39385	8.53862	8.42877	8.3408	8.2861	8.2978	8.36825	8.24633	8.32157	8.41268	8.32898	8.66359	8.72355	8.56399	8.76533	8.8364	8.6499	8.50001	8.47631	8.44118	8.51327	8.17436	8.35208	8.3068	8.32671	8.08767	8.22492	8.28918
AACS	7.29807	9.25154	7.55371	7.52766	7.43922	8.33003	7.53965	8.18878	8.05311	8.70113	8.15775	7.48907	7.58288	7.96727	7.65146	6.97123	8.71278	7.99656	7.56931	7.80072	8.55131	8.24831	7.39598	7.21856	7.33275	7.61947	7.53592	7.58748	8.00231	7.08932	8.16303	8.92295	7.86002	8.15389	8.14825	7.91537	8.10031	8.13796	8.88179	8.45074	7.50987	7.80069	8.59544	7.64603	8.07928	8.32156	7.64577	7.79296	7.892
AADAC	7.45126	6.94636	7.26842	5.73682	4.57131	4.43052	6.55518	6.46517	4.49893	6.46776	6.32393	6.76222	5.5775	7.73219	6.4822	5.15531	5.2861	6.60291	3.44446	3.80749	3.72918	3.21816	6.90822	6.19762	7.12823	6.3853	5.22042	5.81201	3.94162	3.10497	3.35987	3.23111	7.17273	6.73686	4.41727	5.84271	6.22035	5.88298	4.874	5.94358	6.3055	6.13847	5.78059	6.70757	7.23384	6.9922	7.68194	7.3621	7.36175
AADACL2	6.10576	4.68836	4.60948	4.96017	4.94823	4.82942	5.51405	4.94667	4.67654	5.03173	4.627	4.8611	5.08924	4.69296	4.787	4.94118	5.11492	4.84328	4.01948	3.72358	3.87521	3.93045	3.71757	3.87203	3.71625	3.63074	3.76197	3.87763	3.77676	3.98641	3.69706	3.86436	3.88799	3.74932	3.8137	3.76313	3.70022	3.63754	3.87963	3.85017	3.82637	3.98746	3.95575	3.62737	3.9426	3.59115	4.15343	3.90074	4.10904
AADACL3	6.23408	6.093	6.05012	6.37572	6.17846	6.3046	6.9495	5.88618	6.2136	6.31402	6.17502	5.99057	6.14465	6.62695	6.56414	6.31321	6.08966	6.43167	5.91495	5.85524	6.28964	6.32905	5.91509	5.76578	6.42748	6.61166	6.14112	6.21004	6.18601	6.11461	6.35973	6.68241	6.80277	7.189	5.97013	6.25895	6.53296	6.60098	6.66389	6.0864	6.69004	6.71709	6.15556	5.9241	5.95095	5.83919	6.42346	6.24622	5.79694
AADACL4	4.86126	4.97674	4.82176	4.95176	5.17544	4.63766	5.15981	4.96507	4.88392	4.79607	4.83833	5.0781	4.9178	4.78252	4.84911	4.9394	5.61434	4.58395	4.28743	4.23483	4.60381	4.07251	4.44778	4.54939	4.49102	4.03264	4.63174	4.28646	4.34575	4.23524	4.46931	4.274	4.28364	4.3186	4.38968	4.12023	4.33176	4.37411	4.50662	4.35461	4.25314	4.20632	4.22642	4.32996	4.27811	4.42747	4.5598	4.33619	4.48401
AADAT	5.9637	5.8902	6.02161	5.763	5.57825	5.58627	5.29949	5.82672	5.48728	5.64239	5.95619	5.70319	6.06296	5.88037	5.84957	5.71953	6.06252	6.13984	6.07724	6.1697	5.96608	6.07462	5.7863	5.96583	5.79903	6.14995	5.91581	5.66395	5.94071	5.77851	5.7605	5.90116	6.10092	5.95948	6.20598	5.82681	5.77386	5.60309	5.95821	6.13722	6.02513	5.97135	5.92841	5.92413	6.12432	6.02491	6.22389	6.15444	6.10067
AAED1	6.99979	7.15131	7.54904	7.25601	7.16985	6.53697	6.956	6.41661	7.49792	6.93491	7.13939	7.03819	7.68888	7.51422	7.53797	7.80656	7.2292	7.10324	7.56834	7.23354	7.21794	7.54196	7.26141	7.16901	7.30555	7.52571	7.2209	7.25889	7.20181	7.16027	7.01589	7.09701	6.94745	7.26666	7.43376	7.36369	7.47466	7.31995	7.20759	7.41845	7.42365	7.41309	6.9222	7.12425	7.27529	7.05265	7.29463	7.06952	6.74207
AAGAB	7.28876	7.23427	7.45014	7.3281	7.69129	7.00871	6.38671	7.45957	7.34753	7.32614	7.4098	7.00124	7.38448	7.40752	7.28525	7.36919	7.34991	7.32893	7.33225	7.39078	7.38936	7.71681	7.3998	7.1848	7.24204	7.71497	7.27719	7.2592	7.15786	7.1643	7.23119	7.3366	7.31878	7.51796	7.03314	6.88291	7.47006	7.34079	7.25279	7.44265	7.54173	7.40032	7.29646	7.68077	7.43958	7.5286	7.34288	7.34979	7.36266
AAK1	8.19908	7.97099	7.84939	7.88269	7.76045	7.502	7.37648	8.04187	7.93276	7.94263	8.07581	7.97759	7.76226	7.87112	7.94987	7.95029	7.77943	7.93074	7.64102	7.84971	7.70502	7.7648	7.67298	7.85477	7.95464	8.03087	7.73132	7.63802	7.5564	7.78231	7.88642	7.84588	7.84624	7.77391	7.94133	7.90239	7.94946	7.77002	7.98538	7.80126	7.78024	7.77653	7.48325	7.9161	7.54013	7.59035	7.68108	7.73312	7.64046
AAMDC	7.70406	8.12996	7.91338	7.84136	7.42956	7.64777	7.49456	7.80061	8.00623	7.33001	8.09367	7.7897	7.41057	7.62683	7.46211	7.28425	7.68747	7.52702	8.0478	7.86897	8.03939	8.01083	8.04424	7.68448	7.98186	8.23493	7.93938	7.96532	7.80166	7.7439	7.87435	8.10034	8.14101	8.16671	7.85198	7.78483	8.06381	7.91009	7.43853	7.59712	8.25924	8.12173	8.07834	7.9322	8.27662	8.41285	8.53681	8.48133	8.31339
AAMP	8.48478	8.62219	8.31719	8.48386	8.04799	8.57693	8.09132	8.79188	8.59628	8.50276	8.6941	8.64416	8.14947	8.41111	8.35709	8.08824	8.63543	8.56975	8.54006	8.71262	8.69499	8.62945	8.5647	8.54473	8.60433	8.8619	8.57499	8.5541	8.43895	8.47407	8.4203	8.64676	8.56457	8.66005	8.70113	8.5627	8.70909	8.54277	8.14301	8.47114	8.6576	8.61389	8.55604	8.50662	8.416	8.58957	8.73817	8.74316	8.60014
AANAT	6.44131	6.56473	6.97259	6.65176	6.63458	7.08128	6.18028	6.65793	6.73741	6.66145	6.64478	6.84915	6.31963	6.37744	6.33293	6.16254	6.87338	6.35349	6.19953	6.07472	6.11752	5.82135	6.18666	6.173	6.16897	6.04363	6.0678	6.38097	6.21746	6.21184	6.23088	6.29291	6.16249	6.34536	5.90421	6.12888	5.72867	6.00657	6.35829	6.23063	6.1106	6.0414	6.30898	6.31295	6.06146	6.11426	6.17417	5.96276	6.14267
AAR2	7.96736	8.00044	7.97316	8.01364	8.10544	8.20811	7.65246	8.23921	8.11574	8.24841	8.13786	8.04125	7.93207	7.94682	7.78133	7.53359	8.0443	7.91405	7.79479	8.03772	8.00032	7.93207	7.94408	7.96791	8.06916	8.05613	8.14297	8.0523	8.00274	7.8481	7.89314	8.05522	8.19024	8.22271	7.84839	7.88646	8.10254	8.21427	7.93824	8.10248	8.07278	8.31544	7.69312	7.73858	7.8876	7.93581	7.99845	8.01396	7.88741
AARD	6.37069	6.63977	6.48784	6.42502	6.6041	6.50118	6.19697	6.00356	6.46732	6.4364	6.42998	6.46772	6.22787	6.2417	6.14079	5.9854	6.40201	5.92948	6.41586	6.3749	6.40274	6.33986	6.38248	6.23608	6.39098	6.30307	6.16568	6.23129	6.4358	6.39739	6.42237	6.37765	6.3414	6.32245	6.08693	6.12107	5.95871	6.31634	6.21266	6.17413	6.3263	6.03901	6.58404	6.72914	6.34263	6.38486	6.37987	6.50793	6.45925
AARS	9.25604	9.18977	8.90064	9.31449	8.89162	9.26795	8.75993	9.60753	9.3972	9.65367	9.32157	9.38613	9.10144	9.9791	9.23382	8.66855	9.80071	9.29748	9.26031	9.40494	9.39222	9.45982	9.31565	9.09972	9.45778	9.60045	9.23644	9.15039	9.24481	9.33975	9.51502	9.63082	9.66018	9.70209	9.45258	9.50465	10.0281	9.83763	9.76906	9.80922	9.89155	9.83811	9.19843	9.31616	9.28796	9.6489	9.51723	9.37809	9.6204
AARS2	6.92288	7.05327	6.97743	6.95074	6.97682	7.24513	6.84065	6.60801	6.89378	6.72938	6.73182	6.85681	6.62128	6.78697	6.73918	6.73197	7.04199	6.77167	6.60288	6.69306	6.63093	6.56821	6.78008	6.66971	6.79501	6.42488	6.80454	6.75665	6.68598	6.69284	6.58099	6.52618	6.55797	6.49332	6.70577	6.65636	6.74153	6.64978	6.48728	6.70925	6.57875	6.76593	6.68745	6.92503	6.64439	6.7648	6.58871	6.73299	6.79284
AASDH	7.30501	6.74398	6.30608	6.95914	6.56587	7.22295	6.54221	7.40347	6.81668	7.44169	6.75352	7.04583	7.02492	7.39638	7.00843	6.49574	6.92237	7.02792	6.64864	6.55341	6.49382	6.74349	6.80095	6.56952	6.75103	6.99551	6.55365	6.53336	6.23446	6.40049	6.45524	6.82544	6.77242	6.84558	6.98169	6.82117	7.33772	7.15366	6.59539	6.9747	7.10161	6.95583	6.23535	6.37868	6.74797	6.787	6.70512	6.58498	6.69883
AASDHPPT	5.75676	5.70627	5.63173	5.74148	5.60946	6.07007	5.45537	5.85991	5.84962	5.77291	5.86762	5.67376	5.78478	5.80878	5.67697	5.40576	5.83406	5.67839	5.42871	5.50665	5.5708	5.60409	5.33175	5.4882	5.42396	5.522	5.40104	5.65618	5.40798	5.2936	5.35719	5.60795	5.47887	5.58433	5.48984	5.61219	5.82653	5.73026	5.51724	5.5713	5.69494	5.62207	5.40182	5.51531	5.47232	5.61426	5.68854	5.74664	5.62103
AASS	8.756	8.99431	8.9616	8.43184	8.80594	8.88063	8.00957	9.04139	8.75401	8.68281	8.71737	8.56352	8.95031	8.47887	8.6674	8.09646	8.85329	8.82569	8.46784	8.40708	8.29418	8.23146	8.31764	8.23681	7.98022	8.02872	8.23117	8.52888	8.00704	7.88523	8.07743	8.10885	8.27525	8.29048	9.46387	9.33831	8.26038	8.11411	8.49799	8.37359	8.17746	8.15361	8.32653	7.77528	8.22193	8.0836	8.36615	8.35136	8.47164
AATBC	6.44792	6.44789	6.57892	6.51267	6.73624	6.48712	6.70022	6.41687	6.40337	6.40878	6.37278	6.22921	6.53793	6.49144	6.38032	6.73715	6.54702	6.44167	5.86788	5.61623	5.72663	5.64351	5.82104	6.03409	5.642	5.72629	5.69602	5.79242	5.85699	5.75157	6.11584	6.06413	5.62232	6.02335	5.65499	5.77395	5.51349	5.79755	6.09855	5.75012	5.74674	5.79361	6.14693	6.09692	5.82099	5.88033	5.85696	5.64557	5.85368
AATF	7.7565	7.94292	7.78744	7.99811	7.81273	7.81137	7.3996	7.79979	8.06394	7.7142	7.9295	8.01809	7.81472	7.76612	7.70629	7.58974	7.80645	8.04529	8.02932	8.05733	7.86736	8.05464	8.09047	8.00984	8.01563	8.04482	7.86953	7.94915	7.88624	7.80458	7.85874	7.77981	7.87409	7.81081	8.03824	7.91979	7.76181	7.71686	7.53406	7.72159	7.86051	7.79642	7.2207	7.44481	7.78831	7.88721	8.03921	7.8691	7.87029
AATK	6.78294	6.7927	6.87292	6.98297	7.30862	6.69563	7.13098	6.84077	6.90588	6.9745	6.57213	6.88918	7.04192	6.90581	7.06054	7.28028	6.72726	6.84266	6.58085	6.58883	6.64684	6.45781	6.75033	6.54143	6.72204	6.27605	6.73459	6.60921	6.78243	6.66896	6.69601	6.59337	6.54118	6.36357	6.58452	6.57093	6.47513	6.62098	6.69961	6.73288	6.25994	6.64419	6.73721	6.5168	6.593	6.72626	6.5478	6.60448	6.76834
AATK-AS1	7.65613	7.50547	7.82901	7.73663	7.90383	7.7933	8.35932	7.65018	7.80172	7.70325	7.6291	7.60502	7.71389	7.72872	7.62375	7.61983	7.46527	7.67091	7.67302	7.74514	7.78748	7.51529	7.60104	7.54527	7.47818	7.63369	7.61359	7.62641	7.84666	7.54574	7.65233	7.77532	7.58122	7.47072	7.32475	7.35843	7.19565	7.56385	7.8784	7.59227	7.5912	7.65651	7.8286	7.55137	7.67947	7.65548	7.46354	7.50075	7.51724
ABAT	7.12512	6.90405	6.8494	6.83315	6.81829	7.26701	6.81147	6.92354	6.87908	6.74954	6.71025	6.90019	6.7917	6.81802	6.88471	6.90496	6.73813	6.76843	6.45493	6.40801	6.30672	6.16116	6.48447	6.53245	6.40858	6.39279	6.41565	6.43255	6.40644	6.4852	6.30576	6.32125	6.57805	6.20361	6.5072	6.37505	6.46689	6.23156	6.56928	6.48782	6.52491	6.66036	6.33325	6.28078	6.36125	6.32805	6.29795	6.39166	6.43001
ABCA1	9.59072	9.51989	9.71428	9.40124	9.46242	9.69095	9.26924	9.92191	9.64197	9.46559	9.69482	9.47317	8.98148	9.54973	9.97379	9.63256	9.61999	9.22247	9.43401	9.32447	9.0236	9.3164	9.22481	9.37284	9.77422	9.99838	9.60213	9.49303	9.34334	9.18307	9.39287	9.46635	9.47127	9.56686	9.47537	9.57868	9.57004	9.56632	9.17043	9.00952	9.04145	8.93635	9.3319	8.80826	9.73165	9.49139	9.23233	9.08555	9.22683
ABCA10	8.28568	8.85973	8.71585	8.64945	8.52089	8.06043	7.44162	7.95282	7.56702	8.55909	8.92144	8.81788	8.4985	8.29969	8.62067	9.01829	7.93343	8.69446	8.36067	7.49074	8.14449	8.09773	8.35881	8.272	7.78263	8.22082	8.44032	8.42674	8.06599	8.35932	8.18368	8.02967	8.44275	8.29228	9.01752	8.54416	8.64741	8.32124	7.35856	7.4268	8.02186	7.9792	7.86382	7.45987	8.34706	8.3228	8.62629	8.61602	8.27955
ABCA11P	6.68808	6.96705	6.91558	6.80059	6.78558	6.88645	6.59984	6.92074	6.76998	6.85897	7.08945	6.88959	7.17338	7.01767	7.12542	7.38787	6.76282	7.20553	6.94685	6.85501	6.87643	6.969	6.81729	6.79985	6.65323	6.89884	7.00581	6.8173	6.72765	6.98076	6.84311	6.61559	6.8918	6.96383	7.203	6.96114	7.02548	6.99158	6.69167	6.85629	6.79633	6.58865	6.60451	6.42912	6.82764	6.82999	6.89829	6.83354	6.73478
ABCA12	5.46697	5.14636	5.30715	5.10427	5.25563	5.49426	5.96776	5.42325	5.01087	5.40078	5.19325	5.10941	5.04469	5.36547	5.25443	5.34451	5.35775	5.23642	5.07491	4.95164	5.06848	4.8957	4.91401	4.90246	4.86666	4.87114	4.85049	4.90413	4.9929	4.91869	4.93814	4.92666	4.94165	4.9935	4.76606	5.00432	4.66807	4.79228	4.99186	4.96344	4.838	4.90757	4.92666	4.85849	4.90383	4.89721	5.14002	4.92509	4.99419
ABCA13	6.0035	5.56943	5.83222	5.54291	5.9597	5.91896	6.33985	5.56493	5.55729	5.95921	5.68807	5.52694	5.86039	5.92694	5.88934	5.89604	5.8884	5.88867	5.50921	5.52284	5.21711	5.33908	5.41333	5.32777	5.42275	5.21704	5.44704	5.57996	5.403	5.29613	5.4545	5.48986	5.34895	5.32619	5.31549	5.20721	5.05868	5.30986	5.53916	5.43069	5.41995	5.32988	5.38701	5.14102	5.34653	5.39748	5.2406	5.446	5.29279
ABCA2	7.43205	7.94774	7.80342	7.93578	7.53332	7.8171	7.40262	7.97427	7.78803	7.44366	7.75245	7.67241	7.23029	7.70188	7.48905	7.44602	8.01831	7.52075	7.65684	7.55943	7.70011	7.63655	7.52104	7.43013	7.67448	7.87443	7.72123	7.66422	7.71336	7.62262	7.89626	7.89922	7.57638	7.62178	7.42544	7.19744	7.62649	7.65716	7.81676	7.51392	7.45888	7.54281	7.82587	7.58057	7.89732	7.71476	7.73005	7.68349	7.6345
ABCA3	6.97269	7.16985	7.30062	7.24004	7.17028	7.586	6.73951	7.31201	7.4437	6.86008	7.3234	7.12437	7.00041	7.04953	7.04042	7.0899	7.12286	7.15941	7.04746	7.13329	6.93994	6.7041	6.89165	6.76206	7.11863	6.93573	6.94343	6.8308	6.95686	7.11139	6.72427	6.72321	7.06271	7.06037	6.85988	6.68764	6.62151	6.62983	6.98271	6.92546	6.9384	6.98	6.78357	6.88223	6.83996	6.78978	6.80788	6.79025	6.72264
ABCA4	5.77023	5.55644	5.52295	5.5686	5.88936	5.72112	5.84794	5.40084	5.56508	5.64767	5.40007	5.86232	5.58379	5.69342	5.68486	5.6274	5.70091	5.67321	5.40146	5.60468	5.58573	5.35046	5.41681	5.34579	5.44273	5.33477	5.28601	5.51562	5.63771	5.45696	5.58484	5.55909	5.456	5.44186	5.28461	5.33849	5.41743	5.31241	5.57581	5.4507	5.32149	5.66739	5.66542	5.31951	5.40005	5.45228	5.42018	5.37844	5.45889
ABCA5	8.32055	8.94797	8.36003	8.70965	8.28729	8.24635	8.11026	8.84508	8.66003	8.92952	9.10869	8.40221	9.36839	9.13756	9.33716	8.58901	8.84054	9.39914	8.73428	8.4167	8.56354	8.5396	8.75667	8.61152	7.95549	8.35124	8.51579	8.555	8.15893	8.23189	8.67935	8.34132	8.44863	8.51793	9.21756	8.93206	9.28897	9.14384	8.13496	8.46615	8.99204	8.87859	8.66326	8.04113	8.53382	8.22599	8.45621	8.51234	8.71133
ABCA6	9.90011	9.78985	9.60572	9.93868	9.57903	9.11709	9.31885	9.86264	9.76859	9.65341	9.88327	9.5663	9.79382	9.76548	10.1776	10.2248	9.38005	10.2762	9.88094	9.32906	9.50879	9.7861	9.73101	9.73686	9.46257	9.75364	9.51061	9.71237	9.83931	9.79601	9.53526	9.01772	9.94784	9.67243	10.1863	10.0995	10.0296	9.92524	9.08596	9.13834	9.78983	9.93368	9.0586	8.71157	9.70946	9.59223	9.83197	9.7031	9.71646
ABCA7	7.11898	7.22108	7.1049	7.11578	7.4943	7.22339	7.35166	7.10613	7.27117	7.14299	7.06667	7.27081	6.90123	7.11045	7.13126	7.18388	7.20409	6.96255	6.97921	6.98088	6.95185	6.91132	6.82651	7.00149	6.99725	6.96225	7.05767	6.89263	7.02586	6.96809	7.07616	7.14233	6.96894	7.02926	6.8414	6.74106	6.84312	6.88897	6.92616	6.99052	6.98055	6.88135	7.0947	6.85736	6.86452	6.93005	6.78045	6.84295	6.93909
ABCA8	9.31603	9.46358	9.12911	9.47509	9.20078	8.70459	8.46266	9.47215	9.10425	9.20314	9.32865	9.67453	8.92884	9.42345	9.66855	9.57265	9.42775	9.41949	9.18395	8.72879	8.67286	8.71773	9.40603	9.40358	8.63547	8.95742	8.99734	8.94359	8.77646	9.06631	8.95615	8.89347	9.53205	9.16147	9.22844	8.95118	9.50529	9.39364	8.27537	8.28553	9.1497	9.39658	8.15988	7.85889	9.21854	9.37955	9.4669	9.24225	9.22501
ABCA9	9.81532	9.3247	9.327	9.70072	9.23806	8.72024	8.73121	9.30617	9.19672	9.33909	9.58206	9.06565	9.1468	9.57174	9.80615	9.53479	9.03645	9.85612	9.39989	8.78872	8.86641	9.04397	9.2953	9.14312	9.16421	9.57939	9.41234	9.30897	9.31641	9.33305	8.80318	8.69019	9.37976	8.90997	9.49539	9.34808	9.66283	9.4957	8.53785	8.62191	8.95247	8.97156	8.31828	8.01396	9.12694	9.21021	9.31681	9.18695	9.4356
ABCB1	6.49639	5.97897	5.71485	5.61377	6.02195	5.36607	5.97856	6.22336	5.81045	6.40932	5.72165	6.82144	5.92605	5.95395	5.8903	5.5699	6.08318	5.84494	5.40083	5.66442	5.23153	5.33147	5.51797	5.54625	5.27618	5.07592	6.10108	6.01764	5.41573	5.43163	5.21167	5.44909	5.79083	6.08737	5.82528	5.59778	5.7736	5.69035	5.63183	6.16308	5.77049	5.54125	5.91648	5.302	5.91047	5.67274	5.87449	5.65868	6.12812
ABCB10	8.18292	8.21146	8.37575	8.19818	8.349	8.15151	7.82762	8.53236	8.05519	8.15351	8.16614	8.18052	8.17399	8.10599	8.10933	8.41519	8.5677	8.13002	7.99934	7.99309	7.94664	7.82566	7.79441	8.16633	7.95987	7.94527	7.89909	7.91941	7.94228	7.90861	7.7358	7.74834	7.8389	7.60935	7.69199	7.70005	7.8524	7.59024	7.82807	7.74374	7.59287	7.71414	7.96288	7.96861	7.92722	7.96261	8.07968	7.94815	7.79609
ABCB11	5.22332	4.90808	4.70717	5.13075	5.57956	5.51612	5.51844	5.76549	5.13411	5.15627	5.06121	5.19477	5.50892	5.26617	5.57701	4.95381	5.6991	5.55139	5.17621	5.62343	4.82068	5.24888	5.24333	5.04183	4.48015	4.67537	4.79127	4.95608	5.05108	4.76709	4.72407	4.76211	4.78936	4.89116	4.97304	5.39442	4.34526	4.59302	6.00183	5.59479	4.61795	4.66409	5.04603	5.25567	5.90389	5.44264	4.72867	4.63858	4.96929
ABCB4	5.46946	5.48875	5.32284	5.58874	5.43787	5.71066	5.36469	5.53751	5.39674	6.1208	5.59229	5.15329	5.88834	5.40064	5.5347	5.10968	5.63942	5.82007	5.36856	5.57877	5.61321	5.52155	5.77924	5.38336	5.70926	5.40423	5.48287	5.50331	5.65051	5.53146	5.5116	5.55097	5.77102	5.59656	5.82937	5.69307	5.56217	5.70068	5.53303	5.44766	5.95387	5.81396	5.76912	5.38857	5.41229	5.66876	5.85264	5.7019	5.68336
ABCB5	5.46643	5.34098	5.41582	4.44745	5.56741	6.09164	5.71152	5.23954	4.58035	4.81621	4.76058	6.35277	5.24834	5.45298	5.62814	5.03122	4.84908	4.88572	4.20394	4.12896	4.18109	4.28398	4.28205	4.07387	4.14558	4.47887	4.45049	4.35842	4.37781	4.06598	4.47825	4.88671	4.14761	4.47295	4.4258	4.58068	4.69931	4.56312	4.35194	4.33308	4.27713	4.26142	4.3509	4.22797	4.07705	4.05008	4.58877	4.64802	4.43632
ABCB6	7.42382	7.17449	7.09751	7.33588	7.05164	7.60258	7.28552	7.45115	7.32567	7.4454	7.33211	7.43175	7.22179	7.38318	7.36158	7.02157	7.58418	7.40372	7.22581	7.14734	7.23766	7.05084	7.18713	7.0282	7.17549	7.10164	7.22929	7.12833	7.16795	7.21559	7.05668	6.97264	7.31572	7.24724	7.12037	7.00968	7.16521	7.23887	7.04877	7.01972	7.38382	7.36212	7.1444	6.82626	7.11297	7.44349	7.41775	7.32121	7.37392
ABCB7	7.60077	7.46418	7.19715	7.07873	7.2176	7.3688	6.85414	7.63608	7.35849	7.83632	7.50654	7.48461	7.69369	7.68913	7.60719	7.29545	7.42002	7.60033	7.50782	7.52608	7.31013	7.61967	7.39511	7.37474	7.32801	7.44896	7.19685	7.49509	7.28907	7.32845	7.1573	7.03584	7.48332	7.39918	7.69972	7.68488	7.78523	7.68576	7.34408	7.50214	7.70342	7.84941	7.35586	7.2451	7.44319	7.43445	7.349	7.53012	7.4009
ABCB8	7.42182	7.23973	7.37017	7.29301	7.53942	7.42696	7.43021	7.14489	7.13681	7.35409	7.30181	7.25103	7.07392	7.2673	7.17758	7.21446	7.37777	7.17159	7.09282	7.23972	7.23676	7.07734	7.12223	7.04102	7.23851	7.09042	7.13032	7.00556	7.10537	7.08982	7.22151	7.09561	6.87721	7.15867	6.782	6.98764	6.84656	7.08662	7.1413	7.08712	6.98929	7.07298	7.24353	7.09163	7.16626	7.07768	7.00063	7.06974	7.19633
ABCB9	6.4266	6.46166	6.31478	6.34626	6.39057	6.41249	6.75577	6.26918	6.28645	6.50249	6.32226	6.40824	6.30523	6.29468	6.30059	6.33661	6.21546	6.44426	5.79493	5.7974	5.86071	5.63142	5.97171	5.76999	5.91934	5.76335	5.91328	5.92256	5.92159	6.00232	5.89649	5.72027	5.8903	6.00594	5.847	5.88138	5.90677	5.70528	5.94883	5.85878	5.77265	5.94241	5.88046	5.75439	5.79807	5.67274	5.7363	5.8212	5.75368
ABCC1	8.92179	8.11094	7.69708	8.25208	8.242	7.98075	7.92828	8.41183	8.59961	8.17067	8.43463	8.14188	7.60789	7.97384	7.90369	7.99839	8.34462	8.13976	8.18312	8.2332	8.30674	8.38947	8.53775	8.42269	8.68307	8.70146	8.20151	8.08373	8.3223	8.39223	8.5926	8.41516	8.3439	8.23201	7.61006	7.59101	8.65496	8.3469	8.10153	8.08538	8.30265	8.33643	7.98855	8.38035	8.07512	8.24653	8.57006	8.26827	8.21923
ABCC10	7.60042	7.40063	7.26723	7.58819	7.46859	7.71268	7.29151	7.49603	7.44843	7.58918	7.61493	7.51599	7.39453	7.34042	7.43682	7.49539	7.03756	7.4577	7.32796	7.32961	7.3197	7.32203	7.23116	7.2738	7.36899	7.38826	7.25908	7.32069	7.41431	7.42726	7.50558	7.53223	7.2819	7.53841	7.35466	7.28584	7.15016	7.24995	7.29606	7.38109	7.18664	7.42069	7.32876	7.39115	7.18689	7.32276	7.24077	7.40957	7.32708
ABCC11	6.63002	6.26813	6.26962	6.38634	6.58208	6.4253	6.71175	6.21939	6.06814	6.55867	6.26066	6.40891	6.0401	6.60768	6.39672	6.29621	6.55091	6.17668	5.89165	5.90311	5.98147	5.89204	6.02694	5.94697	6.15523	5.73239	6.07445	6.0716	6.08323	6.06735	5.94331	6.01889	5.97555	5.94481	5.74991	5.91584	5.88985	5.83333	6.04472	5.9948	5.8009	5.98478	5.98028	5.90831	5.90541	5.97888	5.91513	5.77118	5.92273
ABCC12	5.55108	5.52241	5.6974	5.36248	5.52821	5.64484	5.80162	5.40497	5.06219	5.59839	5.45513	5.44143	5.39736	5.47727	5.33004	5.32638	5.45084	5.09595	4.65172	4.82833	4.67408	4.79021	4.75228	4.64242	4.82641	4.63434	4.76652	4.78908	4.83701	4.78159	4.95301	4.86276	4.73058	4.83547	4.46131	4.73546	4.68125	4.87886	4.66272	4.69439	4.84415	4.71817	4.91378	4.64218	4.60493	4.71528	4.83982	4.79613	4.68275
ABCC13	4.29335	4.25425	4.58488	4.51196	4.76095	4.64826	4.55212	4.61433	4.53581	4.28119	4.3737	4.53332	4.36917	4.45878	4.43791	4.71666	4.82744	4.34201	3.89895	3.72151	3.86596	3.80959	3.8383	3.93253	3.77127	3.84054	3.84428	3.75182	3.72296	3.92349	3.80913	3.91209	3.83314	3.66307	3.69879	3.85174	3.69614	3.77024	3.7462	3.62669	3.71414	3.80431	3.8555	3.82088	3.76655	3.64436	3.61474	3.81352	3.86431
ABCC2	6.81419	6.301	6.24059	6.04002	6.34448	6.16827	6.71269	6.72562	6.35694	6.08506	6.34567	6.18386	5.93683	6.4163	6.46025	6.52212	6.23209	6.30627	5.9815	5.88012	5.72508	5.77558	5.90374	6.05477	6.13853	5.89346	6.02861	6.01246	6.01088	6.02585	6.34752	6.06828	6.0081	6.074	6.24285	6.22024	5.94236	5.87863	5.65706	5.95328	5.81121	6.02596	5.91569	5.69841	5.59766	5.69123	6.07348	6.09059	6.12293
ABCC3	6.74398	7.34444	7.06851	6.93065	7.11431	6.66906	7.42828	6.53812	6.75036	6.7689	6.59659	6.67701	6.56951	7.1979	6.63952	6.68729	6.6603	6.32478	7.21971	7.14102	7.21662	7.15475	7.10544	7.1282	7.67033	8.07753	7.35792	7.20587	7.49191	7.47526	7.70659	7.87798	7.99267	8.13056	6.9994	6.97519	7.52083	7.5525	7.20747	7.19677	7.479	7.25959	7.62599	7.90491	7.17441	7.15998	7.72675	7.79282	7.43094
ABCC4	7.14737	6.38643	6.13105	6.35509	6.49786	5.75854	6.36524	6.43577	6.29727	6.55067	6.36815	6.65203	6.35931	6.73964	6.40032	6.45449	6.22722	6.22229	6.02522	6.19193	6.00292	6.29225	6.05618	6.04918	6.58039	6.31452	6.17799	6.02325	6.20484	5.97014	5.94292	6.54596	6.11217	6.32991	6.62661	6.51955	6.4765	6.36454	6.57201	6.5248	6.22858	6.14377	6.21904	6.25737	6.33358	6.14943	6.0351	6.02635	5.97739
ABCC5	8.19493	7.59284	7.59584	7.58031	7.55465	7.55825	7.16243	7.59415	7.6328	7.52672	7.59938	7.97719	7.20227	7.78169	7.54508	7.89226	7.13969	7.45924	7.29939	7.41376	7.13452	7.21533	7.61434	7.57697	7.64603	7.58464	6.9919	7.13366	7.85926	7.94398	7.52975	7.22521	7.36599	7.42086	7.07979	7.33838	7.64691	7.46671	7.42848	7.69813	7.40509	7.29453	7.02073	8.06473	7.52212	7.52528	7.14735	7.11757	7.54024
ABCC6	7.58269	7.8164	7.67797	7.78357	7.76088	7.91845	7.75214	8.15234	7.80274	8.0441	7.74641	7.67711	7.4696	7.99557	7.64306	7.73214	8.28913	7.46547	7.59056	7.45121	7.7567	7.49268	7.39691	7.30776	7.74519	7.97387	7.53505	7.44866	7.85349	7.65491	7.68459	7.57261	7.55381	7.59153	6.97888	6.77274	7.95547	8.00933	7.35411	7.04787	7.48806	7.47875	7.45198	7.07754	7.48659	8.02823	7.36067	7.22063	7.43163
ABCC6P2	8.58365	8.87559	8.54124	8.78479	8.65795	8.56801	8.6259	8.38438	8.63235	8.72197	8.85889	8.78281	8.54287	8.83061	8.57719	8.57656	8.65249	8.57139	8.49689	8.43139	8.58845	8.37896	8.24292	8.30481	8.4521	8.5513	8.46233	8.25258	8.4019	8.42917	8.64095	8.66627	8.551	8.54729	8.14192	8.01454	8.49972	8.56878	8.6469	8.46925	8.66288	8.52823	8.5345	8.22921	8.59285	8.48203	8.51771	8.62486	8.5636
ABCC8	7.17473	6.8914	7.01675	6.98618	6.97791	6.93097	7.20601	6.80022	6.87509	6.90651	6.92976	7.00738	6.98963	6.98644	7.04631	7.19628	6.85591	7.10323	6.64041	6.6182	6.79166	6.4993	6.34969	6.68701	6.84501	6.69391	6.76812	6.58979	6.7771	6.6294	6.73902	6.58923	6.65867	6.61433	6.41498	6.56849	6.28618	6.59256	6.66638	6.53441	6.65078	6.74971	6.56354	6.48276	6.70638	6.62043	6.49944	6.70941	6.4924
ABCC9	8.81132	9.53823	8.40468	9.76514	9.20501	9.67945	8.85357	9.79167	9.29355	9.43119	9.9178	9.04053	9.27485	9.29293	9.75974	8.8928	9.47632	9.8513	8.84057	8.44864	8.52131	8.59031	8.88955	8.98095	8.86634	8.81434	9.44542	9.28793	8.82899	8.68721	9.05159	9.03654	9.36764	9.19273	9.38613	9.06628	9.80312	9.56583	8.98172	8.44135	9.19508	9.25309	7.82301	7.36099	8.55397	8.55482	9.25885	8.87979	9.65684
ABCD1	7.14099	7.86762	7.52042	7.67185	7.53877	7.97058	6.95954	7.65627	7.65999	7.21138	7.53643	7.45067	6.87453	7.1714	7.18975	7.1479	7.52168	7.17378	7.24859	7.39285	7.21189	7.19652	7.28507	7.35513	7.49942	7.35404	7.5773	7.3926	7.27448	7.25971	7.61565	7.37198	7.17214	7.41132	7.17965	6.96098	7.17831	7.07947	7.29545	7.32937	7.32559	7.53031	7.43787	7.43942	7.26743	7.35132	7.27044	7.42181	7.21971
ABCD2	8.83192	9.70164	9.40218	9.50275	8.83707	9.44418	9.42111	9.81309	9.19139	10.0472	9.75331	8.84382	9.4521	10.2972	9.59281	9.10103	9.80875	9.79405	9.51698	9.24233	9.65912	9.41569	8.89456	8.83245	9.43726	9.92503	9.59182	9.69726	9.12182	8.98068	9.23405	9.68917	9.69043	9.62576	9.36157	9.21421	10.2985	10.266	9.8649	9.44735	10.213	10.3635	9.17619	8.3572	9.56734	9.95311	9.37065	9.56394	9.528
ABCD3	9.25708	8.93142	8.82105	8.89894	8.65986	8.81565	8.94716	9.48226	8.83061	9.60309	9.40943	8.85975	9.36045	9.46199	9.48576	8.8907	9.20458	9.44446	9.08228	9.02282	8.96652	9.06358	8.92015	8.90522	8.88833	9.18769	8.94625	9.10968	8.85816	8.88974	8.85256	8.89708	9.03299	9.09506	8.95691	8.90297	9.26824	9.28441	8.73008	8.7624	9.02644	8.91456	8.51782	8.60873	9.07085	9.20644	8.93893	8.79975	9.13808
ABCD4	7.7354	7.90336	7.71286	7.55033	7.51368	8.08736	7.39507	7.4868	7.9845	7.63878	7.75058	8.00244	7.31952	7.50508	7.50212	7.53209	7.65485	7.57005	7.38826	7.48622	7.29291	7.42917	7.75523	7.55314	7.4833	7.50571	7.40544	7.29291	7.38617	7.39788	7.46491	7.35207	7.51617	7.25176	7.6167	7.55414	7.58005	7.43568	7.32682	7.41218	7.37319	7.45732	7.53816	7.56009	7.41904	7.5346	7.42057	7.28707	7.50395
ABCE1	7.13819	7.33754	7.36791	7.21698	7.22177	5.59932	7.12523	7.19144	7.14609	7.82593	7.25211	7.15632	7.44746	8.13356	7.60943	7.10508	7.34108	7.33678	7.48916	7.57784	7.26585	7.69736	7.40306	7.3946	7.39315	7.76565	7.43107	7.66803	6.9903	7.25231	7.46147	7.72148	7.86571	8.0137	7.68949	7.90266	8.37598	8.1709	7.92211	8.21636	8.29211	8.17187	7.1566	7.63478	7.60536	7.55428	7.93825	7.35465	7.67218
ABCF1	8.7381	8.62873	8.59738	8.89915	8.7618	9.06083	8.36842	9.17081	8.76159	8.83734	8.81589	8.71077	8.66796	8.9019	8.85934	8.24444	9.12667	8.78362	8.66689	8.86739	8.82452	8.69543	8.75722	8.5679	8.63691	8.88842	8.6796	8.74821	8.7757	8.68671	8.8158	8.90317	8.95776	8.97233	8.88786	8.89728	8.95151	8.90825	8.92699	9.03929	8.93168	9.20172	8.53511	8.70986	8.53834	8.77536	8.53793	8.60636	8.57489
ABCF2	7.20638	7.32633	7.07011	7.21829	7.02989	7.36375	7.1429	7.50098	7.40177	7.46026	7.4024	7.2323	7.21722	7.35959	7.41258	7.32713	7.39138	7.44618	7.12094	7.14897	7.26019	7.31859	7.23304	7.15736	7.19768	7.10952	6.93451	7.07788	7.04846	7.07725	7.04803	7.20605	7.22918	7.12615	6.84256	7.0554	7.40813	7.3693	7.09087	7.34688	7.3397	7.42741	6.94368	7.01087	6.86416	7.18972	7.04813	6.95755	7.23241
ABCF3	7.7291	7.80196	7.63572	7.63818	7.566	7.7427	7.30121	8.03349	7.68077	7.56257	7.79922	7.79927	7.50037	7.54655	7.46089	7.29569	7.64378	7.5017	7.63381	7.88445	7.73086	7.75874	7.98494	7.6926	7.8432	8.03959	7.61897	7.69469	7.68142	7.65002	7.97965	7.99681	8.04842	8.05369	7.73628	7.92269	8.28794	8.14106	7.8743	7.94229	8.13299	8.06785	7.74218	7.6453	7.78133	7.70651	7.85972	7.89748	7.95889
ABCG1	6.87683	7.14867	7.09847	6.7765	7.26673	7.40299	6.77985	6.83511	7.1469	6.7006	7.21106	7.29982	6.57263	6.66472	7.03662	7.18402	7.03227	6.51561	5.96936	6.28267	6.35331	6.1589	6.17963	6.04423	6.21725	6.08629	6.36732	6.27018	6.11763	6.22536	6.80203	6.41811	6.20985	6.33539	6.46879	6.22725	6.18061	6.15267	6.3133	6.21829	5.91756	5.82341	6.42994	6.17262	6.2285	6.61842	6.33807	6.16345	6.2948
ABCG2	5.53649	5.9927	5.3098	5.32357	5.49032	5.30981	5.34308	5.54655	5.40095	5.54734	5.60467	5.92239	5.65639	5.69839	6.00554	5.36507	5.2717	5.73617	5.70078	5.57434	5.22949	5.29952	5.60043	5.79563	5.87272	5.44017	5.11158	5.25457	5.51601	5.43781	5.44883	5.26513	5.38479	5.28178	6.40163	6.70789	5.84661	5.55119	5.84402	6.08373	5.3342	5.42466	5.18867	7.80741	5.33767	5.3011	5.66303	5.58698	5.88291
ABCG4	6.7833	6.73541	6.79542	6.92737	7.13106	7.07271	7.33438	6.8968	6.59277	6.88509	6.87402	6.9068	6.84105	7.00002	6.75503	6.86462	6.92758	6.89923	6.61533	6.68344	6.88644	6.70868	6.79097	6.91411	6.8368	6.60735	6.97711	6.70409	6.90787	6.90311	6.85984	6.87202	6.67189	6.76737	6.57048	6.65085	6.70778	6.71254	7.08167	6.80422	6.53287	6.82316	6.93269	6.75821	6.81799	6.68632	6.87023	6.71664	6.73278
ABCG5	5.55435	5.2906	5.64887	5.31601	5.69229	6.10214	6.11049	5.61581	5.42518	5.62601	5.52362	5.20447	5.42917	5.59056	5.43768	5.49087	5.58384	5.47852	5.01409	5.289	5.15946	5.1569	5.19942	5.20659	5.31062	5.06281	5.25464	5.22017	5.44476	5.25741	5.11693	5.40918	5.17202	5.26085	5.01678	5.08265	5.13639	5.19001	5.12128	5.16616	5.26153	4.9912	5.45306	5.20962	5.0557	5.0881	5.22873	5.36149	5.10041
ABCG8	6.43333	5.75196	5.63488	6.15139	6.24485	6.33774	6.44864	6.22524	6.04343	5.90749	6.11101	6.01707	5.90058	5.96672	6.02396	6.13219	6.09518	6.15992	5.93951	5.76819	5.82666	5.62994	5.66176	5.78898	5.87871	5.60294	6.09307	5.91706	5.96576	5.71803	5.86172	6.11977	5.70187	5.84881	5.68184	5.6365	5.70241	5.82148	6.15058	5.9452	5.90948	5.55427	6.03626	6.01722	5.89004	5.84812	6.15484	5.87047	5.97527
ABHD1	6.26806	6.16766	6.0256	6.1634	5.90222	6.24082	6.17863	6.29567	5.84696	6.26111	5.87159	6.07771	6.17966	6.01031	6.07114	6.31347	6.37622	6.11824	5.88678	5.68874	5.85457	5.57916	5.67639	5.62459	5.55484	5.76426	5.87271	5.76703	5.77003	5.77567	5.69333	6.07429	5.68616	5.51122	5.67897	5.53194	5.73882	5.83897	6.28627	5.90091	5.70562	6.01341	5.83561	5.60933	5.94187	5.89625	5.71942	5.83756	5.69944
ABHD10	7.15663	7.40434	7.10597	7.16195	6.79014	7.05807	6.82448	7.10435	7.07101	7.52837	7.46172	7.20642	7.20346	7.75899	7.08632	6.77476	7.13001	7.22888	7.04793	6.88578	7.16627	7.47552	6.86075	6.96694	6.97588	7.38069	6.82449	7.27156	6.76254	6.90371	7.17627	7.29873	7.66176	7.54931	7.3052	7.1455	8.04872	7.86844	7.17554	7.29901	8.03665	7.75063	7.32551	7.45331	7.34168	7.43643	7.53272	7.54541	7.70033
ABHD11	7.37956	7.32215	7.68133	7.33811	7.55058	7.78183	7.85314	7.40832	7.18416	7.32393	7.33852	7.27024	6.98801	7.36847	7.08998	7.40355	7.50198	7.17427	7.22082	7.28178	7.31954	7.22424	7.17078	7.19574	7.42001	7.19032	7.29817	7.37014	7.46181	7.51231	7.20206	7.33681	7.41822	7.30125	7.35682	7.28887	7.2901	7.47764	7.27064	7.25489	7.29902	7.35652	7.42969	7.46605	7.40449	7.33715	7.44421	7.49555	7.22032
ABHD12	8.41626	8.38087	8.28078	8.43488	8.27915	8.35146	8.106	8.35237	8.32347	8.17797	8.27029	8.30346	8.24934	8.34667	8.3049	8.30388	8.47724	8.34364	8.26465	8.3453	8.20963	8.2114	8.30721	8.19448	8.34473	8.28295	8.09351	8.23608	8.54549	8.38715	8.22725	8.27976	8.52948	8.34245	7.973	8.13177	8.16046	8.27082	8.11717	8.4628	8.35873	8.3492	8.33682	8.57083	8.31483	8.24872	8.1897	8.37177	8.13837
ABHD12B	5.22392	4.94948	5.01544	4.92068	4.64251	5.14669	5.22661	4.64735	4.87956	5.12609	4.85379	5.15127	4.74485	4.96194	4.83941	4.6885	5.00746	4.86798	4.53311	4.56219	4.88036	4.50314	4.71993	4.5561	4.70299	4.78976	4.48145	4.78608	4.80519	4.71376	4.6333	4.91399	4.87237	4.8902	4.4158	4.54329	4.57708	4.73223	4.55446	4.62497	5.24813	5.21899	4.71138	4.54904	4.78205	4.5954	4.85416	4.74372	4.83151
ABHD13	8.17907	7.99412	7.85421	7.97013	7.84116	7.79679	7.67397	8.29141	7.97156	8.00286	8.16362	8.09574	8.12379	8.11787	8.13897	7.93992	7.86123	8.17146	7.74905	7.82526	7.66153	7.60062	7.61045	7.88343	7.49302	7.91412	7.64137	7.63625	7.40259	7.62085	7.51667	7.46851	7.81863	7.80441	7.98934	7.92822	8.14014	8.08702	7.72856	7.71254	7.97255	7.99579	7.56981	7.67422	7.87084	7.7655	7.86748	7.74965	7.87197
ABHD14A	7.84898	7.90348	8.05245	8.16664	8.08276	7.9639	7.71715	8.05508	8.14865	7.96546	8.0265	7.91087	7.93875	7.79435	7.67672	7.80037	8.26952	7.95756	7.87958	7.7861	7.80247	7.75215	7.63431	7.76507	7.93799	7.72297	7.72615	7.79557	8.05532	7.97225	7.6707	7.79132	8.04016	7.86604	7.82173	7.61884	7.52385	7.98619	7.72622	7.56843	7.67312	7.9541	7.783	7.68922	7.88451	8.0072	7.68853	7.90245	7.84798
ABHD14B	7.60563	8.00433	7.75539	8.01131	7.7707	7.68499	7.68676	7.76979	7.98183	7.97058	7.99524	7.91735	7.70648	7.8771	7.76465	7.77625	8.04649	7.86113	7.9878	8.08687	8.11717	8.02944	8.0344	8.05153	7.97251	8.06046	8.04846	8.06835	8.08546	8.05869	7.90784	7.92098	8.27393	8.15515	8.12612	8.10652	8.06209	8.07894	8.13626	7.93623	8.14891	8.25867	8.03811	7.95113	7.93697	8.05286	8.05463	8.3232	7.99435
ABHD15	8.1105	8.42886	8.81837	8.44563	8.45333	8.60057	7.70693	8.5196	8.37619	7.88239	8.42402	8.28669	8.21598	8.14091	8.13805	8.29424	8.39492	8.28798	8.0105	8.04501	8.14644	7.86127	7.85025	7.81539	8.08884	8.03004	7.89289	7.97837	8.19832	8.10406	8.0378	7.98862	7.96412	8.0111	8.01447	8.01197	8.13149	8.2114	7.92023	7.8165	7.97484	8.00411	8.19374	8.04503	8.26392	8.09818	7.81769	8.10793	8.07989
ABHD16A	7.32485	7.21986	7.11952	7.20902	7.33372	7.17574	7.22709	6.93036	7.33668	7.1543	7.13635	7.33767	7.21525	7.10931	7.0612	7.07752	7.23982	6.97377	6.99057	7.07263	6.9389	6.93804	7.01781	6.93147	7.02738	6.99021	6.96477	6.71332	6.81982	6.9067	7.00202	7.10537	6.78238	6.80283	6.63601	6.89379	6.8005	6.85046	6.86005	6.96516	7.04881	6.86563	6.9825	7.35889	7.02363	7.01649	7.14292	6.88093	6.95471
ABHD16B	7.00387	6.88814	7.1107	6.82238	7.38449	6.89792	6.73774	6.55923	6.83724	6.82916	6.68809	6.84721	6.60999	6.81596	6.7791	6.7476	6.84707	6.86041	6.18568	5.76504	6.34818	6.42442	5.99506	6.15908	6.36524	5.87556	6.25563	6.16051	6.37572	6.26968	6.3096	6.25234	6.13697	6.1252	5.94796	6.23143	5.95346	5.96961	6.31743	6.20437	6.04161	5.92052	6.38335	6.27027	6.53835	6.26166	6.35565	6.32884	6.45741
ABHD17A	7.86775	8.17074	8.29628	8.19973	8.13022	8.14994	7.36287	7.93871	8.22835	7.94622	8.04044	8.23396	7.99701	7.81848	7.79786	7.96684	8.08764	7.90982	7.66716	7.81514	7.69989	7.65339	7.66356	7.65405	7.71469	7.54835	7.70718	7.69813	7.6995	7.68319	7.56954	7.60942	7.58352	7.47694	7.3133	7.40925	7.5136	7.43564	7.36066	7.41389	7.58287	7.62658	7.74703	7.74275	7.74061	7.70557	7.70236	7.91484	7.68458
ABHD17B	6.67711	6.55566	6.72125	6.73573	6.83172	7.08695	6.09561	6.68684	6.71779	6.78392	6.69869	6.62712	6.7503	6.59686	6.9449	6.59159	6.87763	6.72836	6.3875	6.24506	6.4846	6.43755	6.54082	6.5306	6.36069	6.10793	6.30566	6.42734	6.51826	6.17736	6.26814	6.31446	6.4677	6.11062	6.10456	6.27041	6.79388	6.75813	6.36554	6.28256	6.43216	6.56554	6.29047	6.14576	6.55254	6.42108	6.4435	6.30255	6.41943
ABHD17C	7.63238	7.61131	7.96386	7.65416	7.94911	7.77836	7.62334	7.62152	7.64485	7.67868	7.49428	7.58724	7.74748	7.58199	7.59053	7.74934	7.60112	7.57031	7.26697	7.46933	7.25087	7.22391	7.17955	7.07751	7.29509	7.03056	7.16355	7.1518	7.07537	7.2512	7.12313	7.11776	7.06398	6.93525	6.99284	7.05901	7.04713	7.19537	6.95755	6.8401	6.94735	7.11203	7.29239	7.17197	7.25238	7.26625	7.26597	7.23985	7.06805
ABHD18	7.17887	6.97283	6.72936	6.71576	6.39685	6.08456	6.08706	6.45672	6.6962	6.91479	6.98784	6.77453	6.81569	6.99148	6.95248	6.73581	6.39437	6.76221	6.70095	6.39464	6.39076	6.66586	6.49611	6.596	6.45854	6.65427	6.48554	6.444	6.53573	6.60092	6.49249	6.4857	6.54109	6.52717	7.03553	7.01409	7.11105	6.75837	6.60522	6.6146	6.99978	6.67501	6.23759	6.59474	6.38775	6.45795	6.55381	6.69418	6.71285
ABHD2	9.11392	8.33957	7.97196	8.3697	8.33684	8.37495	7.74143	8.25443	8.60344	8.28595	8.46588	8.34474	8.16998	8.35078	8.35005	8.05722	8.40935	8.41497	8.24684	8.41911	8.25804	8.32371	8.23849	8.43329	8.41015	8.49589	8.32588	8.04739	8.27374	8.28635	8.42595	8.53506	8.43654	8.52653	8.61767	8.43402	8.54125	8.50765	8.74489	8.63227	8.49014	8.48715	8.45599	8.6218	8.38222	8.2106	8.35291	8.36683	8.3982
ABHD3	6.96877	6.60725	7.3905	6.84782	6.80609	6.93987	6.72918	7.60092	6.73443	7.07365	7.03723	6.82944	7.00323	7.16888	6.99097	7.12716	6.93569	6.94312	6.6442	6.63053	6.87593	7.00802	6.70101	6.88021	6.87903	6.93491	6.82802	6.9209	6.94812	7.0687	6.62852	6.59996	6.91587	6.70804	6.75967	6.70311	6.80453	6.69772	6.50924	6.63417	6.84431	6.67029	6.9606	7.13622	6.94568	7.03297	6.78631	6.87786	7.04948
ABHD4	8.08564	8.03116	7.64762	8.66296	7.2235	8.4667	7.65928	8.49799	8.32012	8.0647	8.39241	7.99283	8.0653	8.06267	8.15936	7.87197	8.49756	8.35433	8.3578	8.38727	8.3232	8.38023	8.74382	8.59421	8.82112	8.99868	8.57885	8.58567	8.61033	8.58921	8.6001	8.70874	9.0487	9.00707	8.64329	8.5822	9.08553	9.19537	8.58111	8.52372	9.06282	9.25436	8.47623	8.48301	8.5414	8.69058	8.61174	8.58747	8.68365
ABHD5	8.86989	8.85413	9.33268	8.97672	8.88368	9.22111	8.36913	9.68153	9.10813	8.91499	8.85958	8.80798	9.18113	8.76891	9.18347	8.71219	9.097	8.87894	8.97066	8.68965	8.68571	8.92763	9.08191	9.22402	8.86773	9.04863	8.69072	8.7212	8.40563	8.42926	8.60498	8.74875	8.81783	8.90511	9.15057	9.66511	9.08157	8.87761	8.6445	8.80126	9.13075	9.08444	8.79602	8.68034	9.27679	9.16357	8.64338	8.69537	9.49356
ABHD6	7.68027	7.97497	7.88734	7.8165	7.45358	8.31789	7.12411	7.88126	8.06573	7.80385	8.16979	7.93552	7.74603	7.77991	7.78449	7.63036	8.16864	7.88171	7.664	7.66849	7.66225	7.68673	7.64417	7.60943	7.58835	7.95723	7.58899	7.43877	7.4741	7.55119	7.81938	7.90802	7.80645	7.92662	7.94057	7.99471	8.63016	8.15177	8.1634	8.04276	7.9985	8.18011	7.57568	8.01204	7.55303	7.68659	7.85676	8.04664	7.80622
ABHD8	7.44374	7.45308	7.5842	7.57709	7.74572	7.93373	7.12165	7.36684	7.48139	7.11331	7.38434	7.58582	7.53943	7.26043	7.18994	7.6598	7.63328	7.4982	7.18895	7.24299	7.22318	7.02998	7.2995	7.28841	7.22562	7.06451	7.07069	7.04891	7.22798	7.02283	7.04168	7.18237	7.11069	7.11343	7.07666	7.0443	6.66507	7.09148	7.09771	7.09972	7.13166	7.15314	7.19925	7.28119	7.19592	7.19385	6.95054	7.21772	7.00814
ABI1	8.54672	8.43299	8.10776	8.34827	7.65793	8.10684	8.03716	8.54677	8.46513	8.67535	8.71351	8.45951	8.71944	8.83678	8.71441	8.31939	8.12705	8.60559	8.50366	8.4472	8.31842	8.46449	8.47159	8.57655	8.5241	8.60292	8.37863	8.39148	8.45007	8.373	8.39761	8.60403	8.46462	8.66688	8.63362	8.74479	8.9228	8.66851	8.56195	8.68103	8.63968	8.51073	8.18002	8.73328	8.4655	8.56193	8.57554	8.48118	8.56154
ABI2	7.76118	7.39088	7.28488	7.39236	7.63806	7.30016	7.13119	7.49104	7.36375	7.5434	7.67349	7.61984	7.65086	7.45181	7.47019	7.42033	7.25995	7.5693	7.26198	7.4001	7.35454	7.41357	7.6181	7.38561	7.47439	7.24471	7.37924	7.25491	7.30145	7.43152	7.35249	7.26834	7.38924	7.40211	7.7782	7.61146	7.49019	7.40792	7.49786	7.29748	7.33341	7.31466	7.20385	7.12548	7.28861	7.24818	7.37832	7.2278	7.19546
ABI3	6.90415	7.06707	7.10506	6.97564	7.21737	7.13049	7.18431	7.16169	6.96438	7.22655	7.02442	7.14235	6.96145	7.06787	6.94643	7.10642	7.05669	6.85321	6.67491	6.56511	6.68585	6.66636	6.55884	6.77424	6.59555	6.46783	6.75314	6.73759	6.70992	6.5783	6.53488	6.82138	6.51086	6.73084	6.65029	6.79993	6.41144	6.64939	6.96689	6.66983	6.44674	6.61272	6.82756	6.85512	6.38474	6.52766	6.75049	6.6512	6.60751
ABI3BP	9.39563	8.5436	8.55694	9.37792	9.51809	8.46878	8.62543	8.7015	9.26591	9.10856	9.08536	8.81198	8.9536	8.89105	9.20829	8.71491	8.40575	8.9862	8.66231	8.09041	8.10775	8.5513	8.98461	9.10662	9.22836	8.65064	8.67518	8.70871	9.15263	9.37439	9.6498	9.06324	9.30622	9.42145	8.94247	8.66338	8.42355	8.54445	8.16565	8.00665	8.40944	8.65988	8.23251	8.68772	8.29493	8.29723	8.41956	8.3238	8.91994
ABL1	8.82788	8.6269	8.4733	8.85012	8.83787	8.93404	8.13767	8.98112	9.17711	8.68719	8.93515	8.58338	8.58019	8.60121	8.7687	8.37751	8.71302	8.8385	8.60961	8.69787	8.70189	8.70212	8.70735	8.68324	8.9251	8.97488	8.61779	8.60835	8.79877	8.85557	8.67681	8.78437	8.63677	8.91621	8.395	8.38201	8.6971	8.41878	8.63187	8.67688	8.67455	8.83818	8.22899	8.50826	8.48952	8.41711	8.6121	8.26499	8.43846
ABL2	7.86032	7.84439	7.92207	7.6501	8.26631	7.417	7.60363	7.72011	8.56299	7.96829	7.78983	7.56688	7.85536	7.74261	8.04498	7.71254	7.67995	7.82381	7.48605	7.45694	7.49918	7.51736	7.5211	7.40561	7.61444	7.60787	7.45104	7.32831	7.45254	7.42381	7.72237	7.50261	7.54218	7.52546	7.54858	7.57589	7.62782	7.4611	7.3886	7.61257	7.30898	7.32956	7.34667	7.77671	7.24326	7.23929	7.29976	7.19672	7.38027
ABLIM1	8.87388	9.10276	8.6596	9.168	8.94136	9.30431	8.07797	9.45495	9.27208	8.76873	9.21966	8.90659	8.99749	8.90869	9.1373	8.89305	9.39234	9.14254	8.82778	8.81969	8.67071	8.77874	8.79005	8.71909	8.74827	8.7826	8.83014	8.87046	8.44859	8.59677	8.93574	8.65562	8.76869	8.61626	9.11471	8.98427	9.0473	8.81756	8.73954	8.56333	8.76094	8.82762	8.349	8.08001	8.61512	8.71194	8.85813	8.90537	8.70643
ABLIM2	8.03377	7.51044	7.85136	7.52309	7.56502	7.60224	7.1124	7.44322	7.49193	7.5407	7.4224	7.31391	7.26029	7.46228	7.5346	7.29648	7.52804	7.45283	6.85697	7.21788	7.05864	7.14333	7.17621	7.18083	7.19457	6.78299	7.12476	6.84512	7.3185	7.24438	7.18035	7.06219	6.83291	7.01995	6.93021	7.03519	7.05602	6.91152	7.20124	7.27345	7.11822	7.08716	7.34715	6.97903	7.21387	7.08819	7.22635	7.24398	7.01804
ABLIM3	8.6614	9.67666	8.47857	8.95484	8.98532	9.77173	8.58465	9.85071	9.27963	9.06936	9.43024	9.3081	9.06618	9.25938	9.21542	8.62029	9.72582	9.19596	9.2158	9.48259	9.88054	10.0657	9.4116	9.3479	9.6079	9.78613	9.45222	9.61366	9.25472	9.19719	9.89619	9.66831	9.76038	9.39035	9.78805	9.64681	10.0644	10.0016	10.5865	9.92606	9.80024	10.0952	9.09355	9.02108	9.50681	9.67596	9.89268	10.0338	9.36786
ABO	7.09114	7.09852	7.13624	7.09856	7.29052	7.01373	7.3795	7.00651	7.23122	6.91198	6.78059	7.3731	6.96295	6.8766	7.08474	7.25846	6.81949	7.0373	6.91761	6.83843	6.82359	6.78545	6.80536	6.71705	6.62193	6.50109	6.82491	6.71678	6.70072	6.81774	6.72706	6.76274	6.92068	6.62406	6.90343	6.8322	6.5048	6.55125	6.77525	6.68664	6.73424	6.66837	6.90809	6.66699	6.77637	6.84125	6.74096	6.69645	6.71968
ABR	7.6871	8.00497	7.57422	8.02923	7.85877	7.82499	7.11165	8.09738	7.90243	7.53376	7.70501	7.97118	7.57859	7.59906	7.64822	7.55207	7.56045	7.61326	7.59298	7.64451	7.60338	7.7504	7.78274	7.89141	7.96477	7.95192	7.8688	7.86265	7.82709	7.70797	7.62466	7.70736	7.85224	7.85589	7.88686	7.69976	7.81936	7.7267	7.80843	7.79154	7.57039	7.78084	7.51588	7.906	7.47161	7.47579	7.71949	7.61724	7.57695
ABRA	6.14246	6.24961	6.05107	6.22858	6.12449	6.47654	6.68095	6.04081	6.19756	6.13087	6.08082	6.17593	5.98924	6.10237	6.37835	6.15109	6.13495	6.23422	5.65284	5.5481	5.77316	5.52595	5.55429	5.57304	5.63851	5.54807	5.42138	5.62169	5.99469	5.74841	5.76169	5.87847	5.6257	5.48074	5.19678	5.71922	5.69358	5.78231	5.64302	5.8569	5.44397	5.67853	5.68932	5.53039	5.56431	5.76712	5.57337	5.6508	5.33649
ABRACL	6.49883	6.26466	6.60818	6.20314	6.44873	5.76662	6.01313	6.20719	6.55703	6.59051	6.28871	6.53127	6.31586	6.37035	6.29808	6.49012	6.3449	5.93151	6.12243	6.46185	6.35003	6.43086	6.7606	6.54189	6.91586	6.62265	6.11027	5.87948	6.52735	6.60053	6.52093	6.4511	6.28051	6.59166	6.28209	6.62391	6.34217	6.33495	6.57299	6.84718	6.7286	6.66705	6.50373	7.63238	6.49324	6.46631	6.5258	6.46799	6.25973
ABT1	7.29385	7.46058	7.48077	7.02498	7.1642	7.91332	6.81156	7.1821	7.19211	7.21322	7.49989	7.25601	7.2902	7.46299	7.15804	7.22395	7.53993	7.26101	7.10577	7.03998	6.99368	7.10123	7.03224	6.93237	6.79127	6.99566	6.90702	7.1111	6.90592	6.97423	6.49878	6.83381	7.25425	6.88456	7.24627	7.00849	7.16973	7.29952	7.11122	7.11612	7.22579	7.35461	7.07873	7.25051	7.16911	7.24153	7.09327	7.0886	7.03019
ABTB1	8.08135	8.11795	7.98262	8.1148	8.27238	8.31101	7.48123	8.12951	8.20983	8.01356	8.13627	8.2014	7.73365	7.74327	7.69925	7.81374	8.18029	7.73627	7.98727	7.96909	7.70422	8.03389	8.04439	8.39407	8.03705	7.9183	8.23278	8.11952	8.12672	8.01857	7.75774	8.06401	7.74557	7.77632	8.35013	7.95257	7.64846	7.86319	7.75176	7.60623	7.81841	7.79878	8.21762	7.9971	8.01378	8.00641	8.23231	8.13009	8.13802
ABTB2	6.88567	6.87258	6.69161	6.75868	6.82292	6.82781	6.70355	6.52101	6.89539	6.74111	6.59789	6.80624	6.6969	6.83681	6.75202	6.44712	6.65435	6.75609	6.43186	6.56627	6.6653	6.57018	6.57214	6.56217	6.43223	6.6058	6.66018	6.53414	6.66232	6.47679	6.59938	6.73563	6.37324	6.69776	6.2269	6.38086	6.48308	6.45574	6.58742	6.79394	6.5157	6.53293	6.69656	6.48179	6.51541	6.35814	6.40277	6.56159	6.37598
ACAA1	7.96065	8.36119	8.16073	8.30904	8.24601	8.46123	8.0215	8.68406	8.17009	8.27262	8.28651	8.09123	8.00323	8.18444	8.0316	7.99796	8.56478	8.28469	8.31889	8.04979	8.34215	8.46129	8.37184	8.14859	8.41157	8.54614	8.34564	8.46522	8.31444	8.15042	7.9378	8.24323	8.1922	8.22761	8.03086	7.91829	8.03229	8.08443	7.70333	7.81771	8.40844	8.08981	8.33058	8.37518	8.21011	8.36737	8.48073	8.35356	8.55326
ACAA2	7.5993	7.60773	8.02959	7.94116	7.77236	7.85248	7.67131	8.26298	7.85828	8.33097	7.65977	7.7085	7.8391	8.13996	7.92581	7.90642	7.96469	7.93464	8.0971	8.06484	8.19241	8.46081	8.18782	8.09259	8.22969	8.4717	8.04629	8.11455	8.20941	8.20843	8.34165	8.07625	8.26464	8.38445	7.57353	7.69739	8.4541	8.42108	8.24263	8.00639	8.16841	8.29223	7.91651	8.32008	8.20687	8.38281	7.92441	8.13145	8.28501
ACACA	8.00872	9.27677	8.15046	8.16574	7.94611	8.8848	8.0249	9.14675	8.11946	8.89487	8.42506	8.16682	7.96807	9.02441	8.39668	7.52797	9.65602	8.69059	7.80863	7.89126	8.34173	8.48603	7.60275	7.56471	7.93002	8.0052	8.05841	7.89294	8.05525	7.82787	8.53243	9.28264	7.90023	7.94742	8.63054	8.03683	8.44948	8.49371	10.1743	9.07333	7.87656	8.0739	8.25984	8.0487	8.26744	8.34828	7.75271	7.59939	7.96136
ACACB	10.1366	10.7459	10.4583	10.4261	10.2553	11.0805	10.3484	11.1242	10.3885	10.4853	10.5886	10.64	10.104	10.3319	10.5612	9.58851	10.3663	10.7842	10.4067	10.2409	10.3819	10.487	10.0755	10.012	10.1155	10.3859	10.5344	10.5001	10.2112	10.0356	10.6456	10.6459	10.5843	10.6653	10.911	11.0934	11.0131	10.8206	10.63	10.3718	10.2512	10.4252	10.1164	9.57772	10.1726	10.2301	10.3476	10.6932	10.8104
ACAD10	7.03625	6.93654	6.89287	6.96282	6.68589	7.49789	6.30206	7.33056	7.01695	7.03603	7.1748	7.17393	6.73796	7.30293	6.79886	6.55025	7.19182	7.00891	6.86928	6.94591	6.95208	7.01479	6.86301	6.78312	6.95498	7.18768	6.93606	6.8281	6.97861	7.04821	6.96649	7.05394	7.17239	7.06794	6.95205	7.15529	7.32442	7.23933	6.72686	6.91697	7.11632	7.21554	6.81995	6.50638	6.84422	6.97288	6.81135	6.99042	7.01927
ACAD8	7.92021	7.96812	7.87788	7.51868	7.95303	7.82748	7.56511	7.69361	7.49665	7.72512	7.69813	7.60761	7.45892	7.70398	7.65514	7.49562	7.92724	7.61784	7.4553	7.67064	7.48204	7.32157	7.57446	7.28052	7.50513	7.49005	7.45506	7.39931	7.4185	7.39682	7.57772	7.66439	7.32443	7.55886	7.38044	7.26971	8.12772	7.84229	7.83683	7.70305	7.65604	7.71991	7.68275	7.86685	7.79744	8.04939	7.7718	8.04371	7.89301
ACAD9	8.19489	8.73151	8.52839	8.83532	8.3585	8.91537	8.09005	9.20502	8.46034	8.98361	8.66682	8.61912	8.11227	8.72022	8.55323	8.33854	8.83301	8.60657	8.71971	8.57781	8.87275	8.88097	8.7619	8.62956	8.96839	9.27764	8.78658	8.72003	8.51862	8.57395	8.99101	9.08893	8.83384	8.70947	8.76223	8.73963	9.50233	9.46138	9.08832	8.8428	9.41107	9.55457	8.51499	8.4159	8.48042	8.76331	8.49982	8.60043	8.52295
ACADL	7.1933	7.94169	7.64688	7.78488	7.57169	7.86072	7.80535	8.09264	7.36267	8.4729	8.26913	7.44307	7.69373	7.8007	7.90116	7.60853	7.99312	8.15712	7.79337	7.53192	7.85323	7.96507	7.79583	7.66323	7.37839	7.97646	7.69365	7.65049	7.35879	7.23095	7.13099	7.34098	8.03761	8.01377	7.92354	7.63692	8.54499	8.34808	7.35313	7.47578	7.94171	8.1018	7.34494	6.82578	7.7432	7.93418	7.59381	7.67284	7.93985
ACADM	9.20774	9.90358	9.27281	9.63378	9.01269	9.22216	9.88662	9.89223	9.35691	10.6282	10.0019	9.41514	9.71013	10.4878	9.81036	9.37084	9.47738	9.90548	9.93611	9.7308	9.83408	9.98088	9.75526	9.57828	9.78902	10.086	9.91164	9.9872	9.64029	9.58385	9.76063	9.76949	9.87135	9.83927	9.87254	9.82591	10.4204	10.2975	10.2428	10.0457	10.3779	10.2794	9.51963	9.53756	9.94122	10.2835	9.85477	10.043	10.3149
ACADS	8.24962	8.73641	8.70489	8.60052	8.55757	8.99188	8.08419	8.85091	8.47767	8.6181	8.59876	8.52346	8.0795	8.31486	8.32436	7.89939	8.95601	8.42806	8.24955	8.35703	8.29809	8.40957	8.42165	8.37599	8.35378	8.57269	8.27388	8.43411	8.4634	8.31184	8.69607	8.7215	8.83466	8.82374	8.51558	8.57685	8.89541	9.07638	8.9804	8.84493	9.01306	8.92633	8.56328	8.26895	8.55749	8.81905	8.43461	8.56382	8.70298
ACADSB	7.34479	7.88251	7.61723	7.41897	7.17382	7.07585	7.54443	7.90762	7.4811	8.09279	7.9142	7.43883	8.03976	8.48919	8.01674	7.52551	7.82578	8.20529	7.69318	7.35356	7.67135	7.94187	7.57869	7.53918	7.54376	7.78462	7.68401	7.75936	7.42698	7.3058	7.5867	7.87934	8.31782	8.09745	8.24842	8.05344	8.88631	8.9169	8.7665	8.24281	8.52588	8.68632	7.51285	7.19608	7.9203	7.98944	7.88982	7.87904	7.87408
ACADVL	10.1007	10.3451	10.163	10.449	10.056	10.3381	9.63259	10.3855	10.4879	10.3423	10.2719	10.2317	9.72753	10.1252	9.973	9.79628	10.5072	10.0905	10.5471	10.5035	10.5759	10.5721	10.6104	10.55	10.7715	10.7782	10.4006	10.3227	10.6232	10.5883	10.7331	10.5668	10.6321	10.6401	10.0928	10.1825	10.7051	10.6952	10.161	10.2452	10.6971	10.4467	10.6468	10.8674	10.3343	10.7816	10.7021	10.6929	10.8095
ACAN	6.93939	6.30356	6.35199	6.29824	6.65908	6.52405	6.92273	6.14952	6.30459	6.45687	6.25498	6.5294	6.68262	6.56606	6.54324	6.61048	6.39834	6.613	6.32875	6.37498	6.36941	6.23195	6.18702	6.20253	6.45137	6.22064	6.06341	6.4681	6.47966	6.35289	6.56409	6.45295	6.33564	6.52289	6.36198	6.44017	6.09232	6.20207	6.27538	6.52663	6.08921	6.34256	6.55764	6.33838	6.19696	6.18632	6.08993	6.32173	6.18941
ACAP2	8.8923	8.6913	8.53396	8.61034	8.61703	8.15711	8.41881	8.82925	8.65721	8.67994	8.82958	8.41334	9.08856	8.99691	8.94208	8.89895	8.42625	8.96858	8.76517	8.70568	8.58446	8.70496	8.61615	8.8429	8.57409	8.73206	8.6	8.57116	8.68984	8.6811	8.69095	8.67889	8.87687	9.09313	9.07395	8.95877	9.00018	8.96261	9.02782	8.79112	8.94859	8.96503	8.5959	8.49617	8.73929	8.53629	8.60364	8.29501	8.49879
ACAP3	7.92721	7.83574	7.61961	7.62842	7.82869	7.76598	7.83268	7.56311	7.83964	7.39934	7.8374	7.73966	7.49052	7.60198	7.72271	7.45302	7.66694	7.47178	7.56215	7.6811	7.72977	7.65278	7.71362	7.48133	7.76696	7.6832	7.69528	7.65995	7.6384	7.67872	7.85456	7.66152	7.58374	7.60015	7.27836	7.41952	7.30911	7.40972	7.59877	7.42543	7.46569	7.50871	7.77003	7.58848	7.63728	7.52196	7.32109	7.63217	7.65935
ACAT1	8.3531	8.89437	8.59915	8.63067	7.9806	8.19366	9.1182	8.89613	8.49557	9.32892	8.9361	8.62754	9.14654	9.45295	9.15643	8.9107	8.38758	9.23179	9.23152	8.69863	8.84701	9.20958	8.98182	9.01396	8.97262	9.21636	9.0271	9.15149	8.71373	8.72164	9.01018	9.05131	9.52204	9.40631	9.15983	9.20661	9.78107	9.8243	9.77528	9.38524	9.58588	9.52919	8.66976	8.64981	9.00788	9.23933	9.03313	8.98985	9.21985
ACAT2	6.7876	7.33642	6.84213	6.90107	6.8578	6.92935	6.49978	7.3424	6.99993	7.4849	6.97073	6.52227	7.13545	7.22484	6.82313	6.73429	7.25679	7.02957	6.45272	6.70646	7.05693	7.07933	6.77863	6.57497	6.52706	6.62265	6.40739	6.71854	6.45027	6.53263	6.23062	6.6707	6.52683	6.45798	6.61458	6.83602	6.58549	6.51763	6.88966	6.97669	6.73056	6.74075	6.76972	8.42413	6.7965	6.84436	6.54173	6.85907	6.5305
ACBD3	9.71638	9.37257	9.48656	9.57322	9.56988	9.85881	9.09066	9.93365	9.70088	9.83539	9.56988	9.42728	9.81698	9.84669	9.80451	9.25904	9.71471	9.89696	9.6967	9.86388	9.67092	9.78551	9.76174	9.68746	9.82213	9.83832	9.65051	9.64841	9.7258	9.78201	9.69241	9.5869	9.7834	9.82775	9.78064	9.9042	9.9284	9.82369	9.66389	9.84639	9.80605	9.94674	9.40668	9.63288	9.57341	9.64566	9.70787	9.68032	9.54339
ACBD4	7.52958	7.51673	7.6366	7.65789	7.72755	7.56268	7.13621	7.72677	7.49448	7.58558	7.43403	7.56339	7.31726	7.47411	7.26425	7.37792	7.59071	7.18455	7.85953	7.83245	7.72872	7.74671	7.69552	7.64071	7.85105	7.90457	7.68175	7.52349	7.94069	7.74289	7.81017	7.7198	7.69809	7.75211	7.46703	7.4428	8.01378	7.86625	7.39446	7.40791	7.66278	7.58329	7.72482	7.53593	7.70504	7.83451	7.63789	7.59418	7.77107
ACBD5	7.91096	8.08526	7.82095	8.17542	7.58931	8.08196	7.72453	8.42232	8.17015	8.25333	8.18337	8.00098	8.30584	8.53895	8.47771	7.82168	8.15362	8.33297	8.30527	8.03482	7.91418	8.19814	8.13724	7.89093	8.08855	8.32826	7.99005	8.09835	8.04489	8.11843	7.88382	7.94148	8.22507	8.03968	8.12918	8.08266	8.6	8.52714	8.14471	8.18969	8.32292	8.48891	7.74015	7.8794	7.9513	8.43699	8.12808	8.08397	8.07168
ACBD6	6.86557	7.04277	6.93574	6.91254	6.66075	6.54419	6.29469	6.75685	6.84619	6.129	7.00952	6.74557	6.51188	6.73	6.52445	6.89786	6.63073	6.59166	6.33763	6.29569	6.55489	6.57332	6.37394	6.34528	6.3712	6.58363	6.40624	6.38547	6.35263	6.4525	6.4694	6.24665	6.64413	6.32217	6.40839	6.30571	6.29566	6.16672	6.03707	6.23423	6.2498	6.23402	6.45308	6.39629	6.39289	6.47816	6.69304	6.45641	6.36898
ACBD7	4.65904	4.89353	4.56051	4.82842	4.86448	5.09443	5.34988	4.95058	4.97388	5.09926	5.09997	5.08874	5.21345	5.06502	4.93385	4.57238	4.5301	4.89474	4.65202	4.77615	4.94896	4.76529	4.8068	4.62237	4.72213	4.75582	4.84133	4.90496	4.82966	4.65441	4.89875	4.74005	4.91576	4.68917	4.75743	4.49968	4.89014	4.74322	5.0046	4.98404	4.76884	4.43016	4.78837	4.68819	4.88754	4.76294	4.73338	4.93621	4.78885
ACCS	7.69433	7.86125	7.55996	7.41554	7.50355	7.81337	6.95473	7.61327	7.47098	7.38351	7.79369	7.60092	7.0701	7.17569	7.11031	7.38349	7.54848	7.32165	7.33897	7.55828	7.58857	7.58293	7.51526	7.37209	7.63036	7.68643	7.53525	7.49179	7.50153	7.49555	7.42595	7.45549	7.48221	7.44946	7.67208	7.40439	7.38383	7.32649	7.32019	7.38994	7.5531	7.31457	7.70176	7.35449	7.50744	7.89644	7.78691	7.83066	7.67869
ACCSL	5.55596	5.12119	5.61784	5.22323	5.62251	5.8357	5.86292	5.07266	5.21041	5.51759	5.22952	5.31387	5.44877	5.41601	5.54616	5.6696	5.35714	5.4717	5.04271	4.99967	4.93448	4.79662	4.78383	5.00322	5.27847	4.82654	5.0438	4.8	5.30362	4.88877	4.62878	5.37884	5.02736	4.80584	4.91845	4.94646	4.64127	4.80116	5.25878	4.78746	4.83677	4.81743	5.06358	4.81689	4.98851	5.04425	4.67408	5.08278	4.62058
ACD	6.87209	7.07972	6.94866	6.959	7.26987	7.18034	6.94288	7.18402	7.12864	6.96713	7.04547	7.06108	6.88519	6.84177	6.63822	6.72763	7.11237	6.72645	6.69473	6.67211	6.72267	6.73308	6.85096	6.77782	6.68936	6.56283	6.73295	6.78164	6.80957	6.75691	6.87949	6.63881	6.66347	6.71802	6.58218	6.65635	6.95554	6.79758	7.00584	6.72649	6.79131	6.83805	6.82366	6.6947	6.6975	6.7118	7.0544	6.84238	6.75559
ACE	7.36196	7.17166	7.00739	7.09412	7.18079	7.20431	7.04028	7.0704	7.19248	7.10933	7.08251	7.02677	6.88486	7.07131	6.91879	6.95831	7.23472	7.05021	6.87305	6.90503	7.05433	6.85543	6.9127	6.86109	7.18345	6.74792	6.70598	6.86458	6.9621	6.96198	7.12867	7.13858	6.77228	6.99038	6.54209	6.68476	6.93548	7.0732	7.3697	7.0318	6.9676	6.96101	6.9114	7.09283	6.77074	6.94475	6.98357	6.84419	6.96658
ACE2	6.06269	5.82069	5.70589	5.96238	6.16011	6.35515	6.33709	5.73616	5.8997	6.05563	5.97527	5.90763	5.82965	6.14662	6.08396	5.97657	6.14091	6.02196	5.42819	5.47433	5.36537	5.38161	5.55393	5.45344	5.58894	5.36886	5.46277	5.55927	5.68914	5.74286	5.72073	5.33046	5.55336	5.69139	5.42673	5.48771	5.64393	5.5388	6.07545	6.60137	6.08568	5.42225	5.73339	5.74555	5.60349	5.82143	5.5412	5.60623	5.59109
ACER1	6.97045	6.12425	6.52266	6.56184	6.67727	6.67903	7.24702	6.17746	6.33343	6.82866	6.24843	6.24812	6.47486	6.49961	6.22125	6.49131	6.60297	6.47422	5.83453	5.95456	6.00377	5.78008	6.08887	5.99266	5.97424	5.79392	6.0334	6.10822	6.13241	6.28774	6.18123	6.16702	5.96863	5.90324	5.54504	5.86047	5.79361	5.93247	5.95061	5.93074	5.84834	6.05611	6.20384	5.75709	6.10135	5.94347	5.93874	5.82171	5.89016
ACER2	7.32754	7.43993	7.55237	7.64097	7.08723	7.69839	7.60229	7.69151	7.66569	7.55303	7.33563	7.26686	7.29724	7.05463	7.31588	7.23071	7.74469	7.42329	7.53129	7.66174	7.07432	7.22613	7.43348	7.17756	7.34489	7.28155	7.1277	6.89964	7.38182	7.30139	7.02199	7.14378	6.98371	7.1275	7.39458	7.83235	7.41748	7.13064	7.34178	7.33337	7.27565	7.39161	6.96052	7.28816	7.52227	7.39121	7.22916	7.45852	7.40926
ACER3	7.58315	8.26136	7.94358	8.06264	7.64597	7.78678	7.80227	8.06621	8.17108	8.50578	8.11389	7.80721	8.07773	8.59902	8.47545	8.18757	7.89163	8.40416	8.20838	8.03772	8.29653	8.28552	8.12307	7.94206	7.96993	8.4991	8.23427	8.29254	7.92052	7.96219	8.18438	8.17299	8.52441	8.41343	8.26859	8.40441	8.96537	8.99298	8.60642	8.44821	8.5313	8.74009	8.42907	8.40958	8.24435	8.18999	8.08323	8.24109	8.07136
ACHE	5.90776	6.17183	6.26346	6.08752	6.2989	6.01867	6.29182	5.78311	6.03271	6.22476	5.93925	6.072	6.13548	6.11632	6.08877	6.19079	6.20554	6.0261	5.63282	5.87254	5.81212	5.80129	5.89536	5.58988	5.79445	5.45932	5.56563	5.81033	5.88481	5.82098	5.93469	5.96647	5.56786	5.82719	5.55902	5.65569	5.51804	5.80952	6.1617	5.99218	5.50297	5.74229	6.05779	5.78348	5.96056	5.88106	6.03537	5.55563	5.93045
ACIN1	8.2066	8.14617	7.87443	8.18747	7.69327	8.0416	7.62568	8.22721	8.16042	8.00861	8.11985	8.13066	8.09255	7.93983	8.01591	8.08991	8.18427	8.31414	7.99254	8.0753	8.02005	8.05082	8.05748	8.00357	7.88516	8.17307	7.98289	7.8454	7.969	8.01674	7.99709	7.88977	8.12861	7.84508	8.09951	8.08984	8.01614	7.95915	7.93811	8.02208	7.85898	7.92022	7.83254	7.92235	7.77937	7.90365	7.77113	7.7755	7.90782
ACKR1	7.85082	8.13398	7.70139	7.723	7.71289	8.00788	7.44897	7.6335	8.22098	7.74939	7.87242	8.08653	7.6787	7.62094	7.29113	7.55252	7.48225	7.67428	7.07123	7.24884	7.15884	6.96707	6.54741	6.86875	6.49678	6.56597	7.2716	7.07524	6.78451	6.91434	7.14217	7.10161	7.33644	7.3525	7.99788	8.12048	7.4005	7.5674	7.37403	7.35698	6.84278	6.76994	7.16247	7.12932	7.23741	7.26169	7.47421	7.58656	7.03702
ACKR2	6.34178	6.00482	6.01295	6.56959	6.16377	6.06924	6.26034	5.97544	6.25966	5.74231	6.11298	6.37849	5.84866	6.16007	6.04015	6.23775	6.44882	6.33573	5.40212	5.45823	5.52073	5.36573	5.27112	5.1143	5.39337	5.21263	5.36143	5.50764	5.44435	5.41786	5.5446	5.51009	5.31855	5.45336	5.32296	5.07355	5.28017	5.39008	4.93651	5.07873	5.29397	5.39006	5.76175	5.32386	5.48198	5.20633	5.30314	5.40527	5.17551
ACKR3	7.05547	6.32601	6.63345	6.18089	6.24865	6.66313	6.0712	6.11963	6.62967	6.67247	6.51746	6.09727	5.95563	6.65022	6.41913	6.07731	6.72074	6.17604	5.31657	5.37568	5.32143	5.31936	5.16298	5.48819	5.42748	5.83906	5.24223	5.3119	5.59034	5.63278	5.54705	5.95816	5.3798	5.53863	5.38513	5.31188	6.08742	5.79782	5.26932	5.44932	5.39132	5.34788	5.46058	5.43593	5.7058	5.59921	5.50714	5.90479	5.62825
ACKR4	6.82903	6.8262	7.13181	6.2923	6.05698	6.51217	6.39591	6.65588	6.27145	6.68109	6.18046	6.19413	6.16702	6.92378	6.82866	6.80714	6.69675	6.61113	6.19979	6.34923	6.0948	6.0954	6.3659	6.35946	6.64059	6.79059	6.85745	7.27343	6.01963	6.39492	6.23217	6.32633	6.31453	6.40743	6.50371	6.58981	6.87093	6.50211	5.92675	6.10724	6.86257	6.90083	5.89861	5.76339	5.97073	5.94172	6.48803	6.36902	6.1632
ACLY	9.29814	11.2517	9.10088	9.0062	8.71779	9.99036	8.42838	9.80347	9.2096	10.26	9.13746	9.2646	8.9144	9.87498	9.1533	8.36903	10.5443	8.9036	8.76539	8.95533	9.49831	9.87155	8.82724	8.79037	9.06126	8.95082	8.87792	8.81199	9.15492	8.91154	9.41969	11.0767	9.12905	9.2122	9.7588	9.07855	9.95118	9.67413	11.4447	10.5024	9.41628	9.6131	9.73775	9.68548	8.90109	9.67168	8.86921	8.91941	9.09481
ACMSD	5.02378	4.98422	5.08985	5.24904	4.97156	5.13321	5.48811	5.11402	5.09969	5.18712	5.20279	4.93673	4.89592	5.04643	5.22753	5.05293	5.22759	5.08733	5.18533	5.28266	5.24695	4.93522	5.02598	4.95533	5.2505	5.23834	5.27109	5.11027	5.41479	5.25027	5.05931	5.16824	5.03618	5.06579	5.02015	5.07571	5.07415	5.01604	5.2092	5.16012	4.92952	5.05759	5.03799	5.04356	5.12529	5.07555	5.12411	5.26478	4.97575
ACO1	10.5998	10.8694	10.8559	10.8786	10.6498	11.3032	11.1407	11.5746	10.885	11.5171	11.0097	10.5756	10.9648	11.4037	11.1733	10.5036	11.5122	11.1356	11.2479	11.2796	11.3557	11.4752	11.2326	11.1855	11.4929	11.6393	11.3486	11.3709	11.0561	11.0385	11.2994	11.4296	11.4157	11.5085	11.3883	11.4918	11.7775	11.7589	11.563	11.3643	11.5616	11.648	11.0717	10.689	11.2946	11.4365	11.1227	11.1191	11.2869
ACO2	9.44601	10.0089	9.82356	9.63523	9.4247	10.0913	9.21182	9.90841	9.62535	9.98617	9.73018	9.69647	9.07898	10.0829	9.47264	9.09618	10.1265	9.5523	9.53347	9.33231	9.32987	9.5104	9.38637	9.2055	9.4564	9.78619	9.34426	9.35339	9.27374	9.18209	9.6401	9.76393	9.67962	9.58863	9.33092	9.41639	10.2486	10.221	9.90865	9.67841	10.068	10.0666	9.06935	9.26908	9.30002	9.66212	9.42889	9.54725	9.56535
ACOD1	5.32085	5.24647	4.98879	4.89508	4.9755	5.12075	5.20716	4.99732	5.05869	4.88786	5.03349	5.1752	4.89507	5.09248	4.92974	4.69266	5.38797	4.93572	4.14337	4.31016	4.33901	3.91242	4.20197	4.03668	3.99728	4.19424	4.31444	4.23212	4.08623	4.0226	4.09312	4.32599	4.19225	4.24785	3.73901	4.19011	3.86785	4.07912	4.43492	4.3058	4.15409	4.01824	4.14554	3.95184	4.18877	4.05619	4.22865	3.93149	4.19708
ACOT1	8.20697	8.88288	8.61572	8.72682	8.38735	8.42984	8.23592	9.04278	8.74506	8.78527	8.10874	8.58485	8.37518	8.52963	8.41489	8.44044	9.09185	8.41212	8.21862	8.61545	8.48623	8.58637	8.55549	8.37096	8.73902	8.94506	8.73198	8.90419	8.24873	8.20486	8.71468	8.95359	8.74378	8.55547	8.26678	8.25121	8.34787	8.4135	8.69762	8.20455	8.78067	9.02116	8.32233	8.00513	8.59449	8.6249	8.76868	9.02596	8.58944
ACOT11	6.81622	6.5345	7.01361	6.62639	7.09337	6.70428	6.76556	6.53917	6.47576	6.53495	6.48834	6.70141	6.38086	6.51919	6.57659	6.75014	6.4522	6.71714	6.45161	6.29507	6.48285	6.13531	6.42244	6.26331	6.55901	6.1292	6.46184	6.40418	6.8016	6.59522	6.58037	6.60883	6.44713	6.61104	6.2026	6.34305	6.18701	5.98076	6.50109	6.46216	6.44306	6.37541	6.62304	6.54685	6.28359	6.48223	6.33642	6.59446	6.53002
ACOT12	5.86319	5.58717	5.81134	5.65395	5.81512	6.05679	6.06129	5.74716	5.72756	5.86357	5.71602	5.65069	5.71878	5.64345	5.73713	5.85776	5.49938	5.58482	4.64331	4.95041	4.9635	4.98361	4.95723	4.9975	5.02537	5.10187	5.02025	5.04634	5.16336	5.02591	5.01936	4.93146	5.00351	5.10057	4.74032	5.0087	4.81973	5.07872	4.92786	4.98413	5.01316	5.11636	5.23302	4.9588	5.02126	4.9665	4.98595	5.09849	4.98142
ACOT13	8.40023	8.72305	8.91779	8.72703	8.49993	8.81832	8.54907	9.03762	8.49473	8.77928	8.77554	8.31765	9.0075	8.76912	8.83616	8.81843	8.90528	8.78369	9.19	8.9335	8.96781	8.99761	8.95187	8.83302	8.84508	8.96945	9.08541	9.18755	8.72829	8.81371	8.32044	8.40654	8.87773	8.6486	8.33294	8.50931	8.67516	8.92985	8.13966	8.36168	9.04363	9.04222	8.61031	8.64535	8.59993	8.65275	8.60976	8.65683	8.68815
ACOT2	8.74754	9.73258	9.60392	9.51018	9.13649	10.0178	8.64549	9.78796	9.44133	9.74409	8.78372	9.28408	9.03019	9.3804	9.09215	8.80989	9.99643	9.09379	8.98511	9.06366	9.69624	9.70026	9.38093	9.24551	9.68699	9.98607	9.73694	9.61337	8.90257	8.76744	9.54836	9.77725	9.57573	9.32972	9.32049	9.09766	9.59174	9.86163	9.44199	9.0457	9.76165	9.67937	9.31232	9.05318	9.41061	9.60614	9.88809	10.0141	9.63801
ACOT4	5.60956	6.36714	6.90513	6.28806	6.00557	5.92722	6.03486	6.28675	6.24463	6.24829	6.4723	6.27245	6.24693	6.1509	5.96024	6.03632	6.24262	5.67173	6.42016	6.36002	6.43101	6.46803	6.43857	6.31414	6.52996	6.76119	6.57463	6.58106	6.629	6.36795	6.45041	6.79681	6.62661	6.8675	6.23408	6.20966	7.16992	7.11408	6.57251	6.88313	6.83302	6.72363	6.57336	6.88138	6.45015	6.77058	6.59488	6.5331	6.61368
ACOT6	5.17961	5.4193	5.39704	5.07118	5.26473	5.47106	5.33742	5.13807	5.10733	5.41967	5.17441	5.4038	5.14298	5.46368	5.15784	5.27284	5.42652	5.25315	4.73904	5.04246	4.66115	4.76757	4.58275	4.85159	5.05741	4.80288	4.88913	4.93544	5.00473	4.93026	4.83102	4.97769	4.66468	4.71254	4.65305	4.69574	4.64263	4.75285	5.12821	4.85557	4.59095	4.86643	4.76041	4.66432	4.62335	4.77323	4.6949	4.81712	5.01779
ACOT7	7.28947	7.39712	7.6376	7.38078	7.57813	7.18268	6.76871	7.25684	7.24278	7.1551	7.12333	7.27544	7.05627	7.03686	7.00539	7.20745	7.43322	7.15195	7.11944	7.24698	7.22045	6.84014	7.10587	7.0539	7.09765	6.95791	7.12103	7.08267	7.22562	7.12847	7.08574	7.12687	6.85831	6.92316	6.82047	6.90423	6.77993	7.0713	7.1082	7.07132	7.21925	7.10113	7.2386	7.23517	7.26156	7.23362	7.0918	7.20316	7.06217
ACOT8	6.73841	6.87771	7.2127	7.24249	7.17354	7.45066	6.78021	7.0696	6.96934	6.83275	7.06069	7.02748	7.06946	6.91233	7.03731	7.30564	6.8288	6.98764	7.06978	6.91451	7.10854	6.92378	7.13197	6.99267	7.03782	6.92955	6.99274	7.055	6.98437	6.97983	6.84343	6.97231	6.87656	6.90114	6.86771	6.75404	6.71756	7.05827	6.79702	6.92486	6.96318	7.12996	6.99489	7.11055	6.93514	6.91551	6.98773	6.9733	7.05309
ACOT9	8.98103	8.29169	8.40755	8.45438	8.5891	8.40295	8.06765	8.83741	8.74407	8.74804	8.64831	8.34329	8.46651	8.60025	8.51759	8.23464	8.56479	8.5331	8.39433	8.64258	8.31471	8.37697	8.45295	8.30619	8.39252	8.43219	8.15968	8.34431	8.40234	8.45595	8.37133	8.31285	8.46935	8.58033	8.17195	8.12269	8.36699	8.21775	8.02752	8.52887	8.50377	8.37923	8.06191	8.46528	8.49105	8.67144	8.5058	8.31328	8.48451
ACOX1	8.78242	9.58085	9.18121	9.59505	8.99631	9.31706	9.5732	10.1902	9.43244	10.0576	9.56045	9.2354	9.15779	9.94914	9.88024	8.98396	9.70774	9.91919	9.69472	9.47675	10.0415	10.0971	9.45486	9.46566	9.78363	10.1686	9.93195	9.90647	9.56163	9.24439	9.36672	9.69513	10.1473	10.1281	9.78132	9.52364	10.4771	10.4593	9.52108	9.60892	10.1449	10.1425	9.78229	9.03417	10.1374	9.89571	9.84343	10.0095	9.66076
ACOX2	7.74389	7.81504	7.54578	7.84337	7.48834	7.69558	7.34367	8.07589	7.67407	7.80899	7.71683	7.68501	7.84064	7.73684	7.7059	7.40899	7.30648	8.01818	7.6524	7.47559	7.91753	7.78235	7.80005	7.43096	7.6222	7.91712	7.70805	7.93501	7.84111	7.76744	7.61547	7.63653	8.12284	8.03175	7.93166	7.94629	7.93534	7.94437	7.7826	7.82279	7.93388	8.11765	7.77715	7.45786	7.62496	7.98636	7.96393	7.92771	7.93121
ACOX3	8.07131	7.88473	7.54784	7.92965	7.90326	7.98511	7.39192	7.72448	7.84849	7.85649	7.99059	7.82846	7.64152	7.81428	7.75397	7.65433	7.81151	7.70267	7.59697	7.71703	7.5817	7.59479	7.77472	7.44184	7.82883	7.98589	7.70565	7.7325	7.6385	7.63476	7.53083	7.54078	7.7354	7.75592	7.65547	7.67513	7.59941	7.61989	7.51253	7.4932	7.66064	7.63459	7.55491	7.58952	7.47348	7.54629	7.60612	7.69853	7.52864
ACOXL	5.65572	5.6133	5.60057	5.52584	5.51537	5.96641	5.997	5.45301	5.51145	5.50334	5.32767	5.7789	5.32977	5.51805	5.5797	5.47716	5.24674	5.66309	5.11039	5.08172	5.15973	4.94798	4.93047	5.10668	5.23153	5.27961	5.14818	5.20505	5.00744	4.9387	5.12071	5.09452	4.9071	5.07974	4.82554	4.95435	4.90455	4.87883	5.51563	5.22811	4.93966	4.96951	5.02872	4.95288	4.95828	4.88011	4.81724	4.86918	4.92468
ACP1	8.66039	8.7551	8.50305	8.63391	8.34588	8.77974	7.92532	8.90891	8.51832	8.8397	8.66746	8.52591	8.8717	8.78867	8.61415	8.3515	8.84361	8.77416	8.82148	8.64236	8.70152	8.71096	8.73254	8.69612	8.50873	8.95219	8.48329	8.75257	8.55317	8.53776	8.51159	8.63576	8.69791	8.77916	8.87141	8.86927	9.02393	8.93074	8.7878	8.82029	8.94614	9.03092	8.43184	8.58574	8.71169	8.80275	8.84554	8.91913	8.61993
ACP2	7.90779	8.09459	8.00355	8.19427	7.77397	7.7089	7.49005	8.12141	8.25772	8.13992	8.07741	8.02426	7.68989	8.18847	7.90511	7.81242	7.9844	7.99882	8.12487	8.19896	8.00904	8.17184	8.13469	8.07122	8.26598	8.35921	8.02205	8.0751	8.30738	8.21537	8.17619	8.18821	8.21961	8.01896	7.92845	8.08096	8.26981	8.42079	8.46543	8.47885	8.50852	8.61655	7.94979	8.89608	8.03778	8.33107	7.90948	8.16297	8.02226
ACP5	8.43628	8.93396	8.38988	8.34888	8.24158	7.40953	7.0937	7.66177	8.10052	8.27166	7.47045	7.73349	7.5519	8.26084	8.04535	8.14348	7.9265	7.47102	7.69421	8.12153	7.28442	7.46709	8.53113	8.53392	8.99389	8.45505	7.71232	7.68296	8.51281	8.17193	7.9271	8.31698	8.16724	8.33424	6.38718	8.27384	7.96473	7.79356	8.35507	9.07666	8.25047	8.08164	7.60904	9.99549	8.07268	7.86061	7.44046	7.94993	8.08003
ACP6	6.36348	6.71033	6.86879	6.69389	6.5727	6.80313	6.28564	6.77746	6.61501	6.30976	6.98372	6.94247	6.11852	6.50257	6.2788	6.13308	6.90037	6.58294	5.87153	6.01299	6.17119	6.29206	6.16447	5.98709	5.88149	6.16504	6.13503	6.02648	5.8392	6.01837	6.16151	6.50846	6.29548	6.42203	5.9092	5.72109	6.26543	6.17704	6.45844	6.17022	6.61029	6.55701	6.21227	6.22699	6.22606	6.09993	6.28789	6.19638	6.18454
ACP7	5.87961	5.81569	5.65916	5.72509	6.22511	5.62578	5.99839	6.08668	5.80758	6.24454	5.92016	5.46251	5.94657	6.08219	5.73657	6.29021	6.36432	6.07397	5.28478	5.39177	5.46006	5.26328	5.38146	5.54576	5.84933	5.23888	5.51948	5.775	5.76494	5.5987	5.8007	5.58505	5.48392	5.57396	5.27343	5.23899	5.22319	5.16012	5.69729	5.48604	5.18675	5.35685	5.57974	5.4998	5.54507	5.50856	5.57332	5.45651	5.31149
ACPP	6.15382	5.63746	5.39342	5.83846	5.79123	5.69666	5.90721	6.17383	5.74101	5.85303	5.74607	5.71014	5.29752	5.62803	5.73064	5.61087	6.12912	5.71855	5.26365	5.22465	5.17834	5.44207	5.32478	5.74064	5.27844	5.65461	5.27931	5.14742	5.68924	5.79087	5.44685	5.60346	5.27534	5.24285	5.53367	4.9495	5.13594	5.36144	5.26992	5.16067	5.28234	5.32953	5.16181	5.1766	5.11403	5.27582	5.16798	5.15084	5.28807
ACPT	6.79484	6.6801	7.30721	6.89136	7.17808	7.21458	6.76847	6.67632	6.91079	6.82577	6.87601	6.78302	6.9436	6.80349	6.85658	6.70877	6.86228	6.80729	6.41311	6.55234	6.51747	6.28277	6.33288	6.43926	6.42947	6.25835	6.49411	6.50111	6.60932	6.60485	6.51838	6.60905	6.45658	6.53005	6.31912	6.38082	6.18096	6.47632	6.51135	6.55928	6.39766	6.60697	6.48856	6.45334	6.50059	6.53132	6.56851	6.54964	6.44986
ACR	6.71741	6.92714	7.17581	7.01085	7.14443	7.1531	7.08552	6.76312	7.0058	7.00869	6.94126	6.69787	6.98734	6.94002	6.94607	7.2771	7.26931	7.01926	6.78955	6.73075	6.82259	6.68094	6.42751	6.65289	6.86347	6.53264	6.76877	6.94259	6.79247	6.8168	6.92888	6.88528	6.70937	6.84037	6.77737	6.73599	6.59108	6.8036	6.8228	6.80274	6.62891	6.94137	6.98015	6.74916	6.82519	6.86775	6.68092	6.86266	6.63283
ACRBP	6.85133	6.57939	6.64241	6.73887	6.91677	7.02009	7.41047	6.29469	6.65297	6.83601	6.53654	6.70366	6.63412	6.68603	6.74904	6.79634	6.92373	6.77443	6.40081	6.6133	6.47882	6.36712	6.43343	6.57125	6.59333	6.07925	6.50595	6.48191	6.58861	6.4811	6.43381	6.56457	6.49107	6.52329	6.21547	6.28023	6.43163	6.47732	6.81114	6.43817	6.31822	6.50929	6.63291	6.59775	6.50678	6.2921	6.34563	6.35523	6.43619
ACRC	6.30308	6.06593	5.12249	5.69723	5.817	6.2514	6.1307	6.40029	5.63096	6.12773	6.25445	6.50044	5.73216	5.99595	6.17368	5.89967	6.51966	6.42786	6.34042	6.31678	5.91088	6.35459	6.04683	5.96578	5.97962	6.33258	6.07159	6.01707	6.08041	6.13801	6.10178	5.83411	5.92291	5.64158	5.69796	6.10393	5.99675	5.86606	5.8593	6.00423	6.06565	5.65534	5.97563	5.9985	6.02661	6.1367	6.12316	5.88247	6.0834
ACRV1	4.98438	5.13276	5.20385	5.16546	5.4596	5.25769	5.51673	5.04948	4.86059	4.98337	4.87822	4.73117	5.26406	5.05746	5.1699	5.54294	5.19117	5.13878	4.98208	5.00302	5.13216	4.96084	4.89241	5.01119	4.98896	4.88746	5.23599	4.9528	5.29205	5.03615	5.00749	4.61512	5.05023	5.02029	4.62602	5.08927	4.82037	4.95262	5.04115	4.98905	4.76366	4.94909	4.85729	4.74845	4.89811	4.80821	4.9745	4.85827	4.90426
ACSBG1	5.89179	6.0928	6.241	5.97409	6.22437	6.53333	6.33836	6.08875	5.76188	6.38493	5.81994	5.96655	6.08482	6.18983	6.23293	6.07857	6.14466	6.09815	5.60785	5.81488	5.98819	5.55891	5.69207	5.59575	5.62095	5.47638	5.88949	5.72046	5.94048	5.91167	5.79038	5.4369	5.54812	5.82577	5.56289	5.64201	5.38356	5.85596	5.75943	5.65142	5.48531	5.74923	5.82248	5.56951	5.89926	5.7829	5.6727	5.65318	5.63753
ACSBG2	5.2447	5.24964	5.3917	5.28293	5.62546	5.49152	5.91925	5.02	4.91612	5.34994	5.05845	5.16146	5.0851	5.1156	5.31216	5.08631	5.4032	5.22287	4.72405	4.86561	4.92544	4.84668	4.97823	4.79452	4.91927	4.73612	4.86552	4.98742	4.8513	4.89562	5.12071	4.98545	4.84214	4.85973	4.71363	4.89371	4.73311	4.86013	4.89779	5.11969	4.83413	4.8811	5.03491	4.79429	4.80055	4.85599	5.0764	4.78534	5.14714
ACSF2	8.00007	8.24072	9.34769	7.72122	7.95732	8.2301	8.1729	8.28232	8.22299	7.89959	7.9295	8.10767	7.45608	8.62048	7.9315	8.08047	7.94827	7.65949	8.46392	7.92681	7.39737	7.84635	7.84556	7.64533	8.15411	8.30024	7.67904	7.60607	7.85464	7.8412	8.32258	8.27421	7.75959	7.6803	7.50168	7.5141	7.92028	8.28032	9.02048	8.64208	8.29578	7.98735	7.43956	8.24351	7.92028	8.25255	7.77675	7.76593	7.54211
ACSF3	7.67182	7.52225	7.26068	7.35088	7.4532	7.60811	6.89465	7.60798	7.28001	7.48325	7.62124	7.58819	6.92427	7.46051	7.36624	6.92756	6.83453	7.22218	7.12432	7.18408	7.21989	7.30753	7.18102	7.02319	7.23892	7.25979	7.2609	7.13717	7.21357	7.15518	6.97975	7.09152	7.0406	7.02242	7.02871	7.2426	7.24309	7.2265	6.95967	7.08454	7.12014	7.01613	7.28182	7.23878	6.80044	7.26727	7.30902	7.14211	7.14905
ACSL1	11.5114	11.7527	11.9818	11.8582	11.2636	11.7641	12.1099	12.146	11.635	12.4194	11.7743	11.4043	11.4868	12.5541	12.2546	10.9652	11.8239	12.0465	11.5739	11.5087	11.8816	11.8119	11.3354	11.4004	11.8592	12.0946	11.763	11.8164	11.823	11.5209	11.9825	12.1568	11.9743	12.1305	12.047	11.9058	12.2769	12.3823	12.5537	12.1524	12.0158	12.1648	12.2573	11.7354	12.079	12.1106	11.4946	11.7639	11.8352
ACSL3	8.75603	9.01445	8.79582	8.63174	8.61602	8.09968	9.07848	9.14398	8.6464	8.97518	8.93327	8.63245	8.66998	9.16749	9.13426	8.65627	9.07641	9.20416	8.78839	8.61212	8.83718	8.81663	8.45042	8.37248	8.69902	8.98779	8.55123	8.51487	8.53557	8.44977	8.50238	8.98611	9.06903	8.90718	8.64957	8.44745	9.44321	9.46425	9.2558	9.13158	9.2764	9.28874	8.3154	8.68224	8.61702	8.78937	8.45525	8.28102	8.51911
ACSL4	8.878	9.00554	8.4798	8.88491	8.59922	8.63669	8.91292	9.06378	8.98487	9.61322	8.94758	8.4054	8.82846	9.24206	9.24706	8.58132	8.85772	9.05029	8.8424	8.86152	8.60964	8.97355	8.65715	8.71917	9.09324	9.19843	8.63393	8.76562	8.75153	8.72123	8.84369	9.07464	9.23668	9.18228	8.62422	8.8265	9.5335	9.41693	8.60394	9.09993	9.38662	9.3885	8.17435	9.05876	8.82959	8.70763	8.83116	8.44872	8.76874
ACSL5	8.23916	8.09527	8.01057	7.57144	7.62501	7.74841	7.31605	7.8852	7.93951	8.22111	7.81688	8.42666	7.98589	7.94547	7.83063	7.99038	7.47854	7.83557	7.91806	8.26362	7.84713	8.13329	7.88799	7.97037	8.22495	8.18498	8.20552	8.21187	7.63122	7.7814	7.88192	8.04253	8.08829	8.06714	8.30174	8.58525	8.4569	8.36516	8.32966	8.41597	8.31335	8.05242	7.8278	8.44608	7.80031	7.95595	8.18524	7.98533	8.10935
ACSL6	5.63165	5.88909	5.87922	5.89151	6.23834	5.96217	6.3366	5.98927	5.92805	5.78064	5.92108	5.94948	5.78226	5.74667	5.78612	5.76132	6.04391	5.85065	5.54767	5.68258	5.61721	5.31616	5.54834	5.69761	5.5367	5.61672	5.73845	5.62879	5.67645	5.61199	5.67273	5.72946	5.66572	5.6041	5.52993	5.43076	5.33021	5.5285	5.67885	5.61779	5.59551	5.54207	5.7137	5.6071	5.62973	5.72937	5.47044	5.726	5.56135
ACSM1	5.86066	6.01881	6.10978	6.02519	6.51869	6.37257	6.37459	5.71138	6.07061	6.17206	5.90196	6.18941	6.03767	6.04725	6.04788	6.02965	6.30842	6.03054	5.60073	5.40128	5.49942	5.62483	5.59248	5.4706	5.56311	5.32838	5.71413	5.73327	5.69929	5.68083	5.52148	5.49562	5.57545	5.55844	5.14884	5.35539	5.35747	5.39663	5.68931	5.60346	5.4811	5.4715	5.48696	5.38023	5.41479	5.64416	5.47424	5.53477	5.45376
ACSM2A	5.4082	4.99071	5.08575	5.43998	5.57761	5.8222	6.0233	5.26642	5.45624	5.37582	5.11303	5.63235	5.03239	5.68555	5.35918	5.49748	5.58554	5.08638	4.95922	4.60762	4.92389	4.86123	4.80806	4.81624	4.98195	5.18097	4.80381	4.90305	4.97953	5.1906	4.94603	4.9614	4.76367	4.73665	4.72528	4.80507	4.91053	4.97153	5.19674	4.65024	4.76994	4.90721	5.19338	5.05688	5.01059	4.93706	4.87247	5.16822	5.11272
ACSM2B	5.47642	5.62856	5.92116	5.80271	5.67719	6.10125	6.40647	5.4383	5.68856	5.843	5.53792	5.76833	5.51631	5.90449	5.70134	5.5661	5.55211	5.89848	5.55529	5.35156	5.43636	5.31668	5.32538	5.33668	5.23507	5.20089	5.55252	5.43961	5.52021	5.32671	5.44252	5.29755	4.96442	5.22989	4.84995	5.36287	5.01464	5.42464	5.45835	5.22151	5.15872	5.36086	5.29226	5.25974	5.35237	5.11814	5.36404	5.33755	5.18744
ACSM3	4.63703	4.52567	4.48231	4.37086	4.68595	4.80548	4.84062	4.59826	4.34386	4.59453	4.53051	4.63629	4.26973	4.59657	4.38012	4.65168	4.65091	4.45912	3.9803	3.93319	3.97109	3.92493	4.10928	4.18411	4.07369	4.1577	3.90634	3.89705	3.85869	3.78487	3.82096	3.97243	3.7679	3.7246	3.74636	3.94508	3.90206	3.71495	4.03572	3.77218	3.62899	3.91099	3.8602	3.95978	3.89138	3.95369	3.74314	3.77546	3.67842
ACSM5	7.16042	7.76356	7.73247	8.23964	7.7451	8.16579	7.347	8.62551	7.97008	7.95197	7.89814	7.78023	7.58174	7.54534	7.83724	7.37683	7.8507	7.71204	7.99001	7.62312	7.14431	7.28316	8.08671	7.63548	7.54497	7.52631	7.83281	7.92667	7.63903	7.50977	7.00511	6.83081	7.89259	7.81867	7.76518	7.94233	7.40115	7.33601	7.09572	7.40325	7.76985	7.96497	7.60372	7.90597	7.4698	7.71976	7.76664	7.64622	8.18666
ACSM6	5.52217	5.43348	5.45429	5.51532	5.74334	5.4136	6.0243	5.67503	5.65423	5.86148	5.48453	5.30867	5.43605	5.61554	5.82003	5.49124	5.99254	5.61377	4.8327	4.89658	4.80504	4.82182	4.76232	4.79703	4.81713	4.68283	4.65777	4.69864	4.86396	4.95311	4.89336	4.79988	4.65063	4.7039	4.40286	4.70041	4.45012	4.59318	5.10762	4.65672	4.7061	4.95604	4.74053	4.66529	4.59223	4.48452	4.53512	4.75281	4.4947
ACSS1	7.48579	7.5672	7.46808	7.42612	7.33312	7.68737	7.45989	7.06116	7.31804	7.24129	7.39196	7.58399	6.98029	7.29194	7.14795	7.47336	7.20261	7.25628	7.20719	7.12118	7.28669	7.20669	7.32563	7.15377	7.20007	7.26746	7.21543	7.14346	7.13737	7.13224	7.28565	7.15929	7.19382	6.98034	7.3211	7.51427	7.28213	7.27297	7.26777	7.32352	7.34767	7.28919	7.24118	7.3329	7.11155	7.21592	7.34716	7.23637	7.13181
ACSS2	9.15167	10.5273	9.456	9.73803	9.30905	10.3176	9.06526	10.3578	9.53298	10.1188	9.95632	9.45361	9.51555	9.7341	9.51788	8.94936	9.96716	10.0153	9.46431	9.37575	10.0723	10.2093	9.65185	9.42713	9.75265	9.53087	9.68321	9.83284	9.70805	9.42801	9.63864	10.7439	10.1397	9.93086	10.6366	10.2451	10.5185	10.4347	11.2188	10.4596	10.0118	10.1837	9.78147	9.62656	9.96086	10.3595	9.5451	9.63008	9.9837
ACSS3	8.72553	9.55513	8.83333	8.95749	8.89206	9.66258	8.64718	9.70312	8.83543	9.24609	9.14914	8.95245	9.39247	9.21654	9.43083	8.47581	9.60135	9.69486	9.33814	9.12042	8.40803	9.02101	9.15128	8.95131	8.67355	9.01566	9.15988	9.17469	8.92496	8.69031	8.47594	8.6771	8.92853	8.93898	9.9684	9.98466	9.55375	9.38546	9.02445	9.09135	9.43871	9.51915	8.80092	7.9991	9.1565	9.1829	9.15927	9.08606	9.23681
ACTA1	7.90085	7.79026	8.13102	7.90717	8.21852	7.63194	7.69248	7.86038	7.90098	7.98927	7.76586	7.90704	8.05278	7.93867	7.96961	8.10915	7.85173	8.02423	7.68053	7.74542	7.88696	7.90208	7.72652	7.80664	7.68672	7.519	7.7225	7.79008	7.79448	7.74508	7.81055	7.76548	7.5485	7.62724	7.65225	7.6865	7.50079	7.60275	7.79054	7.85458	7.58359	7.55282	7.77874	7.898	7.70484	7.80535	7.64862	7.68728	7.62559
ACTA2	10.6253	9.70852	9.90542	10.0616	9.98991	9.67924	8.82221	9.82456	9.55362	10.2182	9.72814	10.5753	9.68732	9.90831	9.61882	9.74287	10.0224	10.3022	8.52598	9.36546	8.79469	8.97316	9.106	9.14414	7.79712	7.90431	8.5098	8.47527	8.84129	9.34987	9.45815	9.24384	8.47588	8.71196	9.28368	8.84419	8.97723	8.79914	9.32961	9.80882	8.42191	9.38483	9.61856	9.15112	8.75385	9.16506	9.00678	9.8294	8.55188
ACTA2-AS1	7.01565	6.48611	6.37465	6.67686	6.58504	6.98287	7.06482	6.62544	6.50374	6.85084	6.83274	6.57197	6.37442	6.55328	6.53563	6.63481	6.67033	6.74034	6.39488	6.26262	6.84283	6.54979	6.61639	6.3129	6.50479	6.28471	6.32074	6.4198	6.65366	6.46457	6.41863	6.59902	6.46484	6.41515	6.13542	6.31658	6.17927	6.29659	6.55905	6.71413	6.2415	5.95869	6.61588	6.0691	6.58175	6.25557	6.40596	6.4673	6.46699
ACTB	12.0371	11.7551	11.7007	12.0144	11.7382	11.9819	11.6319	12.3539	12.2374	12.161	12.1517	11.8642	12.0193	12.1087	11.97	11.5109	12.2523	12.0301	12.1907	12.4435	12.3302	12.4103	12.4805	12.4431	12.4591	12.3408	12.1631	12.2932	12.4141	12.4608	12.5634	12.4825	12.529	12.5523	12.4505	12.5423	12.6435	12.6395	12.8348	12.859	12.6061	12.9055	12.1764	12.7354	12.2324	12.3572	12.2853	12.4172	12.1061
ACTBL2	4.91521	4.51922	4.72293	4.56178	4.94599	4.83456	5.94738	4.91337	4.75147	5.35454	4.80381	4.8655	4.93808	5.01765	4.95674	5.02199	4.53963	4.86418	4.08277	4.02186	4.10603	4.29697	4.22574	4.25267	4.34686	4.15695	4.41477	4.44376	4.25285	4.39697	4.30294	4.40521	4.12891	4.28489	4.08509	4.1343	4.19652	4.41542	4.34104	4.08573	4.12969	4.29789	4.52015	4.16718	4.25936	4.16061	4.02118	4.10041	4.15271
ACTC1	5.65724	5.80533	5.98071	5.5689	5.76933	6.18686	6.28674	6.0382	5.7477	5.71072	5.75861	5.8641	6.02556	6.08026	5.83152	5.9162	6.12485	6.0185	5.25905	5.26539	5.28604	5.61136	5.47513	5.56849	5.42714	5.57003	5.46257	5.58153	5.78954	5.44033	5.43783	5.45537	5.67643	5.6367	5.43942	5.48963	5.54849	5.7699	6.02639	5.91019	5.51825	5.78835	5.58099	5.32111	5.4084	5.47651	5.62226	5.46086	5.19098
ACTG1	12.3336	11.9861	11.7163	11.9967	11.6456	11.9082	11.4968	12.0279	12.3582	12.1076	12.0754	12.0679	12.0072	12.0843	11.9436	11.5508	11.9728	12.0513	11.9786	12.3374	12.1867	12.3093	12.2504	12.3222	12.3692	12.2851	12.1846	12.2117	12.3024	12.281	12.6676	12.6698	12.6098	12.7774	12.4453	12.8054	12.6381	12.6656	12.8415	12.8668	12.5029	12.7216	12.2529	12.8133	11.9613	12.1502	12.382	12.4018	12.1489
ACTG1P17	7.00777	6.63622	6.2296	6.47145	6.58786	6.4415	6.9055	6.72967	6.58819	6.59194	6.50926	6.52775	6.47002	6.6697	6.33327	6.64516	6.39398	6.7264	6.18678	6.43157	6.21391	6.55311	6.25139	6.37599	6.61385	6.01486	6.38537	6.43169	6.18467	6.40772	6.38569	6.4562	6.31924	6.33779	5.99646	6.27043	6.24595	6.09981	6.4309	6.2987	6.13381	6.27362	6.22896	6.33866	6.07112	6.08019	6.20225	6.34407	5.99154
ACTG2	7.12426	6.24761	6.71054	6.71941	7.48554	6.97071	6.30102	6.81085	6.4025	6.57628	6.44677	7.0056	6.25823	6.59043	6.10911	6.37862	6.94024	7.1492	5.75569	5.77821	5.87589	5.82204	5.64808	5.85114	5.75345	5.37909	5.46013	5.84031	5.65947	5.92578	6.14187	5.76153	5.85646	5.59029	5.70983	5.72759	5.84913	5.9581	5.90794	6.05415	5.74249	5.9213	6.20108	6.05606	5.91988	5.99019	5.82589	6.39682	5.63902
ACTL10	7.43526	7.53596	7.61162	7.47112	7.53288	7.23225	7.51077	7.01502	7.44182	7.40837	7.40235	7.38572	7.53763	7.36544	7.40791	7.36204	7.46738	7.38239	7.31535	7.30039	7.39743	7.15176	7.21691	7.1941	7.2794	6.79773	7.22478	7.29607	7.26166	7.35941	6.99993	7.21097	6.97229	7.03386	6.98663	6.98572	6.6963	6.90709	7.16923	7.21339	7.00028	7.11055	7.25816	7.13307	7.27561	7.14709	6.9748	7.17374	7.04487
ACTL6A	6.55273	6.47886	6.52716	6.4381	6.45544	6.37762	6.42396	6.61207	6.49794	6.76668	6.69877	6.53471	6.77246	6.87279	6.66112	6.47103	6.2414	6.76911	6.87252	6.91867	6.9891	7.12118	6.82798	6.93485	6.82001	6.96318	6.80142	7.04706	6.78486	6.72059	6.92302	6.85876	7.02853	7.01978	7.02605	7.06191	7.2154	7.02908	6.65352	6.93548	7.01585	6.91914	6.90647	7.31742	6.98678	6.94438	7.21135	7.00852	6.89332
ACTL6B	6.01038	5.81288	5.96074	5.96438	6.07196	6.36477	6.14163	6.33557	6.0176	6.4486	5.84799	5.95412	5.8786	6.02572	5.94257	6.08391	6.35168	6.05267	5.56631	5.64545	5.57809	5.35749	5.48438	5.37112	5.68171	5.38822	5.58154	5.70833	5.77772	5.5939	5.58326	5.59393	5.49075	5.58021	5.41348	5.6131	5.61249	5.37914	5.76445	5.4455	5.39406	5.55941	5.49927	5.62202	5.57148	5.76405	5.64872	5.40283	5.50624
ACTL7A	5.31985	4.97212	5.09938	4.85614	5.2572	4.94963	5.01519	5.26357	5.04653	5.14888	5.10016	4.86848	4.98392	5.00585	4.87243	5.00018	4.96245	4.97527	4.04252	4.30348	4.25042	4.35351	4.28877	4.56966	4.23574	4.1993	4.50469	4.23617	4.31796	4.41993	4.22171	4.40402	4.18923	4.53965	4.19846	4.31762	3.96097	4.19287	4.35593	4.2459	4.20021	4.32214	4.49538	4.32834	4.43868	4.50765	4.36539	4.33759	4.25523
ACTL7B	7.15571	7.31767	6.96839	7.41782	7.42346	7.54971	8.10631	7.19004	7.28271	7.68116	7.2906	7.30957	7.50853	7.55284	7.45666	7.36414	7.26067	7.39314	7.19352	7.26496	7.15701	6.79253	7.09797	6.98209	7.11421	7.03603	7.22612	7.19399	7.18868	7.1693	7.24928	7.26375	7.12361	7.17509	6.80967	7.04804	6.73825	6.96563	7.19432	7.26107	6.92199	7.05763	7.2565	7.02289	7.08054	7.06698	7.06405	7.19146	7.08984
ACTL8	6.99048	6.59849	6.91521	6.80257	6.98721	7.04889	7.11249	7.10331	6.69979	7.04592	6.53758	6.45472	7.06673	6.92341	7.0593	6.75064	7.25918	7.03312	6.58472	6.4811	6.70535	6.50166	6.56016	6.5212	6.59174	6.3978	6.79085	6.65277	6.53712	6.57419	6.51253	6.46425	6.37597	6.36139	6.50572	6.35302	6.3246	6.50113	6.21927	6.18832	6.53316	6.39164	6.77385	6.42263	6.5263	6.60392	6.4977	6.41865	6.57757
ACTL9	7.08671	7.29053	7.50509	7.12918	7.14988	7.02443	7.39083	7.08237	6.97494	7.36374	7.26937	7.13054	6.99188	7.07909	7.0262	7.30244	7.26524	6.96874	6.94698	6.90446	7.01339	6.74525	6.53084	6.7748	6.83988	6.72517	6.90886	7.09542	7.05249	7.0246	7.00122	7.15174	6.93946	7.06175	6.875	7.01272	6.63184	6.88062	6.97747	6.79538	6.87742	6.91649	7.19856	6.80476	7.10741	7.09786	7.16002	7.05456	6.82047
ACTN1	9.62017	9.93529	9.69634	10.1457	9.73233	9.90281	9.28021	10.4631	10.0581	9.92682	9.7625	9.54756	9.60262	9.80524	9.83927	9.5807	10.374	9.84822	9.99513	10.2303	10.4138	10.4073	10.2434	10.1883	10.3252	10.2728	10.0864	10.0565	10.2743	10.269	10.2882	10.3971	10.5023	10.4512	10.0716	9.82979	10.3226	10.3441	10.3039	10.318	10.3647	10.6703	10.0661	10.1109	10.1028	10.256	10.1282	10.0214	9.81761
ACTN2	5.90842	5.9478	6.35322	5.8188	6.14881	6.16493	6.33572	5.84315	5.9657	5.79056	5.76383	5.86366	6.09497	5.97901	5.97313	5.89931	6.16581	5.83859	5.3005	5.50231	5.101	5.26966	5.30539	5.20635	5.37329	5.12152	5.43236	5.40323	5.35428	5.45265	5.18067	5.28609	5.14951	5.26612	5.03186	5.21091	5.04121	5.1093	5.10597	4.89176	5.22927	5.2489	5.49657	5.24189	5.29143	5.23737	5.14468	5.38283	5.22454
ACTN3	6.58256	6.0027	6.42004	6.52343	6.71884	5.99194	6.52844	6.45926	6.18514	6.11432	6.36787	6.41125	6.40482	6.34732	6.33977	6.20572	6.3702	6.2131	5.88692	6.22227	6.0339	6.088	5.9562	6.13877	6.05346	6.0361	5.85552	6.10015	6.52301	6.16491	6.07659	5.80012	6.08641	6.08653	5.7002	6.07922	5.71632	5.92345	6.08538	5.95572	6.04584	6.0819	6.42027	6.09992	5.92123	5.87913	5.89773	6.01396	5.93022
ACTN4	10.1696	10.4189	9.7181	10.3933	9.8618	10.3862	9.51241	10.6612	10.435	10.6261	10.4241	10.412	10.3501	10.3738	10.1103	9.60058	10.4609	10.4479	10.3725	10.5713	10.6752	10.5983	10.2802	10.296	10.3982	10.5545	10.4189	10.5068	10.2999	10.2832	10.5143	10.8247	10.8847	10.8508	10.7113	10.6486	11.1317	11.0981	10.8986	10.9709	11.1956	11.3986	10.3594	10.1188	10.0365	10.4551	10.6381	10.6071	10.1742
ACTR10	8.4414	8.5992	8.68587	8.63532	8.2973	7.59124	8.11614	8.71062	8.65558	8.67972	8.72401	8.4782	9.04872	8.95756	8.85995	8.52338	8.19347	8.70313	8.71652	8.75882	8.82725	8.95764	8.69613	8.88942	8.86318	9.06712	8.82972	9.18459	8.73636	8.86262	8.75817	8.80387	9.16527	9.04593	9.06713	9.02357	9.2476	9.19357	9.06551	8.96864	9.18859	9.25278	8.63476	8.80529	8.83324	8.99382	8.90691	8.99958	8.91271
ACTR1A	8.67488	8.91552	8.9502	9.10553	8.94007	9.09602	8.30719	9.31527	9.16322	9.21717	9.05529	8.78398	9.00286	9.03643	8.89377	8.78518	9.16453	9.02459	9.22779	9.27002	9.13293	9.3514	9.17631	8.98879	9.18105	9.30494	8.88698	9.14854	9.08444	9.12463	8.89898	9.03568	9.38133	9.23208	9.01437	8.89649	9.14622	9.43233	9.06516	8.9395	9.50918	9.71813	8.82428	8.96448	8.98995	9.19205	9.05196	9.04874	8.9244
ACTR1B	7.72917	8.20246	8.11804	8.27124	7.98108	8.05757	7.29799	8.27455	7.99324	7.81641	8.0037	8.03619	7.95642	7.97083	7.92874	7.58517	8.18609	7.9428	8.07784	8.08515	8.07347	8.16999	8.03823	7.97047	7.90065	8.07487	7.90504	7.77882	7.9161	7.98712	7.83812	7.60859	8.05291	8.04785	8.06349	7.97813	8.03394	8.09367	7.80258	7.92243	8.05205	8.20728	7.68805	8.15364	7.80557	7.94318	8.00935	8.11665	7.85529
ACTR2	10.8622	10.5977	10.2541	10.7322	10.3653	10.1131	10.6596	10.7582	10.6621	11.4197	10.9146	10.8115	10.7552	10.9859	10.8894	10.6038	10.6677	11.1521	11.1247	11.2355	11.2483	11.3329	10.9581	10.8834	11.0486	11.1791	10.9913	11.0918	11.3158	11.1404	11.2453	11.3466	11.3495	11.3573	11.1588	11.1937	11.5929	11.5255	11.1143	11.3494	11.5185	11.4268	11.2191	11.4725	11.2334	11.2836	11.3138	11.3518	11.2123
ACTR3	10.4066	10.2189	9.90208	10.3153	9.83642	9.16072	10.3098	9.59169	10.4192	10.9223	10.288	10.2516	10.6827	10.7137	10.8158	10.4417	9.74143	10.6104	10.6038	10.5611	10.3742	10.5904	10.4955	10.6449	10.6348	10.6914	10.4714	10.5622	10.5705	10.4998	10.8722	10.7708	10.7154	10.7643	10.4905	10.7585	10.9729	10.814	10.94	11.0305	10.7796	10.7471	10.2387	11.0957	10.4718	10.4291	10.5017	10.2872	10.5898
ACTR3B	6.67303	6.85607	6.62213	6.73666	6.89535	7.03832	6.5963	6.79755	6.52577	6.78758	6.85289	6.83311	6.79662	6.80358	6.80564	6.62945	7.04858	6.77694	6.32457	6.40357	6.57177	6.3106	6.52922	6.07693	6.46085	6.3527	6.40729	6.42567	6.4101	6.21741	6.40153	6.38686	6.3047	6.57833	6.28844	6.30358	6.46139	6.22257	6.58901	6.39445	6.63123	6.41972	6.56939	6.5784	6.37781	6.42619	6.46915	6.49159	6.41369
ACTR3BP2	3.64835	3.64534	3.34922	3.19228	3.68911	4.25411	3.61854	3.85797	3.28311	3.51804	3.38429	3.55783	3.5126	3.37308	3.38683	3.37779	4.07055	3.27313	3.0133	3.29141	2.79167	3.22037	3.1062	2.87419	2.9776	3.08455	3.02149	2.86534	3.20575	3.11448	2.97225	3.02864	3.00314	3.01415	3.21274	2.95955	3.0578	3.03134	3.01372	3.08157	2.98776	2.90569	3.03842	3.15478	3.02387	3.12416	3.0545	3.11574	3.10672
ACTR3C	5.92861	5.32185	5.43114	5.28224	5.22394	5.74495	5.51521	5.20077	4.85589	4.55413	5.11128	5.19772	5.08547	5.44454	5.17314	5.26909	5.05939	5.54464	5.05612	3.93223	4.75903	4.67582	4.59382	4.37328	4.39612	4.34628	4.66262	4.47609	4.13356	4.07577	4.12422	4.4975	4.50406	4.52779	4.22489	4.53204	4.41272	4.29251	4.32225	3.93504	4.53403	4.29964	4.46673	4.19542	4.59958	4.71828	4.48827	4.41367	4.3475
ACTR5	7.69526	7.32508	7.38016	7.10331	7.34354	7.24597	7.02776	7.54277	7.19349	7.11823	7.2217	7.05295	7.31294	7.14452	6.9899	7.31583	7.30997	7.21993	6.92554	7.13247	7.02301	6.972	6.96566	7.19744	7.21587	7.05991	7.16419	6.84832	7.10139	7.01508	6.99149	7.09634	6.91305	6.89101	7.1718	7.17226	6.85275	6.90977	6.91213	6.92153	6.87615	7.044	6.9253	7.13444	7.17565	6.94853	6.9843	7.10933	6.96183
ACTR6	5.97111	6.27215	6.21823	6.3855	5.97936	5.43943	5.91218	6.59455	6.19006	6.27682	6.48002	6.23936	6.76458	6.78458	6.56849	6.26617	6.08244	6.59761	6.02512	5.74956	6.03076	6.21324	6.30197	6.03282	5.85551	6.46529	6.14846	6.32429	6.14433	6.01318	5.83623	5.98777	6.18576	5.94227	6.00106	6.07065	6.4877	6.2731	5.83353	5.82131	6.26314	5.99762	6.02047	6.1131	6.32193	6.3013	6.27678	6.25169	6.15442
ACTR8	7.87355	7.66223	7.20355	7.51484	7.16132	7.58826	7.30458	7.81254	7.39682	7.75178	7.74896	7.61946	7.85002	7.92337	7.87183	7.52324	7.51795	7.84665	7.60496	7.40184	7.27297	7.609	7.67726	7.58964	7.56341	7.68418	7.259	7.29476	7.37055	7.43388	7.18316	7.3968	7.71781	7.75225	7.63092	7.55443	7.91631	7.83269	7.49754	7.81345	7.88491	7.82724	7.13537	7.57713	7.13191	7.33652	7.54701	7.57524	7.49363
ACTRT1	5.76845	5.39964	5.76087	5.60194	5.54505	5.77476	6.01985	5.80355	5.37075	5.44541	5.83008	5.69906	5.27888	5.87821	5.54199	5.5113	5.33593	5.60832	5.16145	5.18715	5.04505	4.81514	5.15817	5.11203	5.01654	4.9897	5.01615	5.26044	5.25153	5.05863	5.06356	4.87327	4.93522	5.22448	4.79826	4.83672	4.86211	4.90625	5.1284	5.0813	4.95249	4.84964	5.26543	5.08315	5.25194	4.8383	5.07983	5.30251	5.06515
ACTRT2	6.49675	6.53114	6.76197	6.31962	6.95853	6.94667	5.90885	6.64236	6.62861	6.36257	6.22621	6.32588	5.94401	6.28142	6.36606	6.22894	6.47229	6.1197	5.75527	5.98232	5.8418	5.64137	5.93731	6.1382	5.98205	5.64406	5.99965	5.99829	5.96085	6.18368	5.79934	5.77364	5.95451	5.84003	5.8571	5.78058	5.60073	5.92938	5.72896	5.79666	5.95782	6.06286	6.01437	5.94786	5.89456	6.0635	5.75594	6.06317	5.90125
ACTRT3	5.85465	5.77661	6.00545	6.05859	6.19719	6.05765	6.10442	5.81777	5.56863	5.86417	5.88764	5.74096	6.04767	5.73556	5.74558	5.91221	6.22629	6.02796	5.63324	5.91261	5.81729	5.86474	5.95972	5.89105	5.85247	6.07566	6.07457	6.21472	5.87696	6.11562	5.7353	5.93657	5.91347	6.18156	5.77452	5.69378	5.71846	5.85486	5.56594	5.93703	5.81743	5.83878	6.13867	5.96234	5.93412	5.89421	5.84442	6.07029	5.72639
ACVR1	8.38695	7.92561	7.75797	7.87866	7.98435	8.30181	7.36472	8.36071	7.7888	7.58621	8.15842	7.89891	7.86639	7.94471	8.07138	7.49097	7.74007	8.11677	7.68242	7.61868	7.52277	7.76118	7.76011	7.77216	7.76672	7.77733	7.82232	7.75086	7.62928	7.6167	7.4797	7.55519	7.58674	7.51932	7.76481	7.76989	7.63919	7.46414	7.05736	7.41277	7.46534	7.52604	7.45939	7.46344	7.63174	7.56345	7.76823	7.81557	7.81276
ACVR1B	7.66415	7.74688	7.53746	7.90353	7.83271	7.99901	7.44658	7.98689	8.02807	7.8745	7.73195	7.70438	7.71659	7.80944	8.05396	7.45626	7.76566	7.95288	7.7301	7.81473	7.85	7.77618	7.56216	7.5185	7.55261	7.72208	7.66362	7.53265	7.56267	7.50173	7.58432	7.57844	7.60611	7.58421	7.67525	7.52359	7.76456	7.62679	7.50231	7.48724	7.64967	7.69814	7.62886	7.63194	7.68343	7.59634	7.8306	7.70565	7.6872
ACVR1C	9.64547	9.85783	9.76196	9.69942	9.15933	10.2749	9.87957	10.4351	9.30881	9.8153	9.93753	9.878	9.82768	10.2566	10.199	9.21709	10.0802	10.3006	9.85197	9.36704	9.44034	9.62004	9.60227	9.58814	9.51489	9.6729	9.7589	9.79424	9.4205	9.30011	9.44942	9.47647	9.89545	9.91587	10.5797	10.4448	9.645	9.66169	10.1529	9.86101	9.838	10.0596	9.7756	9.12096	9.85054	9.88765	9.27981	9.09477	9.83703
ACVR2A	8.79774	8.41508	7.93511	8.2142	8.0616	8.18607	8.11313	8.77102	8.14209	8.53998	8.5999	8.55846	8.81678	8.53208	8.69722	8.27692	8.36501	8.45753	8.21173	8.17262	8.13388	8.36814	8.19431	8.37791	8.20342	8.30936	8.09948	8.18899	8.033	8.14237	8.1146	8.25102	8.30269	8.51098	8.83285	8.70379	8.72334	8.68822	8.42204	8.41554	8.16417	8.27152	7.84369	7.74433	8.02613	8.07364	8.36602	8.12717	8.41346
ACVR2B	6.36142	6.43306	6.44836	6.45986	6.04381	6.74118	6.51199	6.37079	6.25889	6.16708	6.38995	6.53206	6.10133	6.45949	6.53741	6.34927	6.30252	6.4439	6.16878	6.42448	5.94777	6.35212	6.29155	5.91813	6.42686	6.38263	6.20201	6.26173	6.25786	6.18152	6.06114	6.18246	6.12732	6.17839	6.20821	6.08823	5.91555	5.84275	6.09652	6.12223	5.97121	6.1048	6.1739	6.08862	6.27349	6.05325	6.18474	6.16509	5.8695
ACVRL1	8.29765	8.23953	7.91148	8.05662	8.00981	8.13614	7.21558	8.03765	8.1825	8.11149	8.10444	8.57156	7.94335	7.90137	7.81487	7.60237	8.20111	8.1304	7.91567	8.06881	8.28775	8.23779	7.78643	7.81708	7.8946	8.01863	8.14671	8.07727	8.05133	7.95317	8.08538	7.97091	7.94964	7.90023	8.15239	8.14304	7.82303	7.95265	8.00473	8.13581	8.20416	8.03306	7.96601	7.94116	8.08331	8.05429	8.0601	8.4162	8.05312
ACY1	7.24369	7.7364	7.85682	7.62958	7.38762	7.72361	7.33091	7.83697	7.46491	7.44433	7.56102	7.61573	7.03202	7.23396	7.16845	6.87235	7.74985	7.3499	7.22823	7.22302	7.59497	7.73441	7.56491	7.29371	7.44305	7.62354	7.40182	7.45259	7.46442	7.4925	7.4333	7.6523	7.43822	7.41725	7.41195	7.40082	7.50153	7.62626	7.74643	7.3384	7.57372	7.49422	7.53157	7.47195	7.50945	7.68492	7.46266	7.60403	7.36097
ACY3	6.52951	6.54992	6.54468	6.53773	7.01232	6.55396	7.06585	6.44099	6.50897	6.49451	6.38458	6.582	6.46175	6.5142	6.61603	6.60506	6.61934	6.64003	6.18399	6.21721	6.3919	6.26426	6.20443	6.31067	6.35322	6.1723	6.43921	6.34821	6.48047	6.20239	6.43216	6.17574	6.2769	6.23796	6.1326	6.25712	6.02866	6.17247	6.43676	6.38731	6.10527	6.44558	6.5454	6.2915	6.37795	6.30059	6.17727	6.08413	6.13508
ACYP1	6.07828	5.8585	5.93912	5.81417	6.17091	6.03577	6.17992	5.58567	5.70841	5.82041	5.96188	5.72142	5.96258	5.91172	5.80993	5.91577	5.96356	5.88349	5.80063	5.60119	5.81294	5.8439	5.96363	5.78137	5.70413	5.92096	6.02546	5.62808	5.87523	5.8465	5.72733	5.71949	5.71091	5.80422	5.72079	5.84739	6.02914	5.67544	5.52433	5.63744	5.82503	5.5622	5.89438	5.91913	5.94703	5.97381	5.96612	5.83957	5.89249
ACYP2	7.2361	7.59141	7.72824	7.90754	7.55982	7.54529	7.5972	7.88159	7.54064	7.28588	7.82544	7.52064	7.46426	7.79282	7.4098	7.39501	7.73018	7.59027	7.55813	7.49992	7.78113	7.95224	7.56733	7.45089	7.47414	7.84632	7.53528	7.80032	7.56176	7.56819	7.56677	7.64002	7.74239	7.80829	7.36329	7.25769	7.99001	7.83089	7.65274	7.64345	7.87849	8.10132	7.46038	7.39044	7.91594	7.96582	7.69913	7.74583	7.79772
ADA	7.48308	7.40518	7.61429	7.66906	7.67453	7.70004	7.58374	7.54	7.9542	7.60419	7.46442	7.37475	7.95151	7.62333	7.62465	8.1004	7.49987	7.72361	7.43269	7.21357	7.56718	7.56349	7.4325	7.36967	7.50474	7.27299	7.21372	7.28986	7.63049	7.2302	7.2744	7.42321	7.4835	7.35964	7.12232	7.28785	7.54252	7.52028	7.60329	7.72096	7.39715	7.42276	7.62126	7.35097	7.38536	7.53727	7.43616	7.41772	7.34684
ADAD1	3.88601	3.48706	3.88639	3.75972	3.91654	3.91052	4.13989	4.7125	3.78075	3.93867	3.73367	3.55462	3.84556	3.84016	3.90918	3.95267	4.0556	3.83442	3.38972	3.45647	3.40442	3.41364	3.64344	3.4223	3.20661	3.50787	3.50514	3.225	3.62697	3.40702	3.36082	3.30648	3.42044	3.25924	3.46543	3.3141	3.31859	3.25492	3.40307	3.39579	3.47093	3.3945	3.29528	3.23835	3.39067	3.5289	3.30367	3.17934	3.34196
ADAD2	7.37732	7.55727	7.71834	7.535	7.76173	7.68199	7.05255	7.45289	7.43188	7.44374	7.32005	7.53429	7.73503	7.36786	7.39258	7.64365	7.54298	7.47872	7.31479	7.56437	7.48673	7.40941	7.40717	7.54622	7.52829	7.34138	7.51018	7.54008	7.70887	7.5866	7.52959	7.51408	7.51165	7.42918	7.23181	7.35802	7.00981	7.27336	7.45668	7.33002	7.29595	7.55519	7.67359	7.48732	7.36571	7.48694	7.31773	7.48116	7.46163
ADAL	6.84986	7.09615	7.0999	6.85349	7.21106	7.444	7.23955	7.39597	6.61655	7.2257	7.08092	6.95257	7.08532	7.67071	7.38983	6.6898	7.23576	7.31537	7.00783	6.88144	6.92609	7.18803	6.65956	6.50213	6.67317	7.14935	7.0406	6.79139	6.69058	6.82302	7.01077	7.00692	6.7808	6.76074	6.66066	6.79139	7.98196	7.62324	7.0494	6.89751	7.60703	7.64055	6.08204	6.31427	6.65225	6.81715	6.76312	6.88602	6.75223
ADAM10	9.43383	8.93355	8.27572	8.81876	8.54165	8.94703	8.56901	9.02556	8.89421	9.36257	8.99848	9.20812	9.12802	9.40944	9.20766	8.86344	8.7221	8.99149	9.06829	9.24665	8.84977	9.14593	9.15331	9.09809	9.10519	9.33437	8.96329	9.01489	9.02154	8.92713	9.28031	9.26464	9.08029	9.08707	9.26654	9.3326	9.6343	9.39542	9.49443	9.61507	9.26714	9.20813	8.78993	9.37473	9.05971	9.00166	9.265	9.0513	9.19605
ADAM11	7.52277	7.30133	7.16836	7.24577	7.28045	7.24418	7.31764	6.78902	7.08421	7.21951	7.26046	7.30026	7.24496	7.17899	7.13197	6.84417	7.41782	7.32702	6.97434	6.90936	6.92984	6.57668	6.89436	6.83058	6.78703	6.80272	7.1859	6.83475	7.04052	7.04424	6.93277	6.92398	6.62426	7.09155	6.66628	6.65761	6.72493	6.96054	7.00346	6.81101	6.71183	6.86649	7.05323	6.89782	7.08242	6.83874	6.76356	6.90687	6.84158
ADAM12	8.76947	7.7238	8.29857	8.39151	8.30988	7.80081	8.10921	8.72874	8.96444	8.4626	8.48192	7.83566	8.11481	8.473	8.55397	8.07887	8.44387	8.17494	8.79736	8.89879	8.84609	8.87217	8.71609	8.54009	8.98266	9.06794	8.20864	8.27424	8.75602	8.74188	9.13588	8.80849	8.87021	9.1103	7.856	8.05174	9.12253	8.95825	8.78874	8.69124	8.92907	8.98458	8.25792	9.31678	8.70439	8.56705	8.65349	8.50971	8.46946
ADAM15	7.97056	8.07561	7.84333	8.19223	7.86094	7.84671	7.62344	7.98692	8.31186	8.02566	8.2111	8.45268	8.07965	7.73769	7.81101	7.85644	8.00803	7.9791	8.01916	8.34642	7.95844	8.21742	8.05917	8.05453	8.22708	8.06788	8.34647	8.23182	8.01581	8.1181	8.02986	7.93441	8.08413	7.97939	8.23411	8.16118	8.00173	8.16339	8.17689	8.13621	8.0803	8.16737	8.05164	8.24499	8.14846	8.23564	8.3065	8.24962	8.25897
ADAM17	8.22566	8.07362	8.19407	8.13163	8.44003	7.66304	7.70485	7.98629	8.43773	8.55175	8.31152	8.07441	8.34968	8.57458	8.55132	8.04853	8.24596	8.09552	7.89586	7.96437	7.8958	8.04322	8.08978	8.12124	8.11017	8.24038	7.82181	7.84969	7.82778	8.05613	8.30321	8.23426	8.12398	8.05086	8.19902	8.31933	8.75024	8.53422	8.39236	8.62084	8.42498	8.27439	7.74244	8.34239	8.19351	8.2165	8.15646	8.09252	7.94808
ADAM18	4.82024	4.16191	4.62936	4.39503	4.76101	5.34588	4.59911	4.5055	4.31673	4.25166	4.39303	4.39179	4.08217	4.09859	4.21978	4.07512	4.61271	4.22245	3.44503	3.75422	3.66021	3.50472	3.61941	3.48416	3.76707	3.7865	3.60302	3.72199	3.66779	3.65988	3.64859	3.49826	3.72442	3.56277	3.72658	3.57122	3.52579	3.40373	3.51863	3.47445	3.72015	3.51541	3.61969	3.49286	3.57303	3.56052	3.59765	3.62652	3.59637
ADAM19	7.12597	6.89942	6.91655	7.13908	7.18864	7.22585	7.25905	6.87384	6.94744	6.93284	6.93953	7.28465	6.82598	6.85425	6.7343	7.03344	7.01603	7.11344	6.37021	6.60568	6.48557	6.46281	6.43307	6.7342	6.64287	6.38162	6.58383	6.4084	6.61362	6.56076	6.5906	6.73825	6.3844	6.36803	6.48288	6.35891	6.31571	6.36487	6.72722	6.65995	6.44295	6.32164	6.82066	6.41986	6.41046	6.4633	6.51682	6.34353	6.35894
ADAM2	4.16544	4.14234	4.46793	3.99122	4.41402	4.88999	4.29379	4.05862	3.83669	4.10906	4.05005	4.00878	4.05143	3.86977	4.01301	3.63715	4.57615	4.40248	3.22717	3.1428	3.67354	3.31064	3.20812	3.22183	3.351	3.34363	3.6062	3.34641	3.30101	3.31726	3.6389	3.70446	3.26857	3.55843	3.3629	3.39978	3.35504	3.45939	3.43137	3.5309	3.37414	3.2889	3.4358	3.15767	3.46036	3.47692	3.40724	3.55392	3.60423
ADAM20	6.99771	7.00348	6.28105	6.68504	6.32844	7.13778	6.88447	7.15367	6.65825	6.73334	7.0178	7.02999	6.58984	7.11824	6.82064	6.37344	6.70053	7.08923	6.53492	6.84674	6.45883	6.70586	6.68859	6.38906	6.70403	6.52686	6.65059	6.51243	6.54845	6.70372	6.54078	6.77711	6.68218	6.63276	6.32532	6.1313	6.52113	6.40431	6.55419	6.41683	6.4934	6.21804	6.41061	6.24171	6.59289	6.61079	6.33671	6.41147	7.05866
ADAM20P1	5.34046	6.04366	5.07579	6.16525	5.56182	5.18831	5.44014	6.39435	5.75412	5.57419	6.6281	5.86647	6.00008	6.01597	5.8716	5.11336	6.08429	6.3029	5.8704	5.60436	5.58816	5.49755	5.51404	5.4184	5.61523	5.7988	5.0659	5.45895	5.37011	5.49629	5.16473	4.91574	5.7224	5.18022	5.50016	4.55858	5.52419	5.13377	5.0059	5.02827	5.45895	5.05206	5.11111	5.15284	5.56905	5.52869	5.05395	4.94913	5.72144
ADAM21	4.53178	4.37728	3.98696	4.76963	5.00384	5.97625	4.6432	4.30504	4.16106	4.77147	4.08788	4.31386	4.23785	4.61855	4.39924	4.13379	4.55061	4.60689	4.00747	3.79284	4.38993	4.21565	4.14002	3.92162	4.29827	3.94162	4.20341	3.60914	4.7298	4.13074	4.03841	3.55935	3.8989	3.94961	3.96427	3.87413	4.24953	3.90591	4.01495	3.93391	3.81213	3.39793	3.79651	3.56662	3.74121	3.6433	4.25386	3.94303	4.02344
ADAM21P1	4.88892	4.81107	5.32703	4.95708	5.4484	4.98502	6.5124	4.94852	5.71488	5.52681	5.31552	5.04029	5.4993	5.10599	5.24779	5.43195	5.44968	5.52312	4.75183	4.67117	4.78795	4.8271	4.77288	4.72572	4.6984	4.86589	4.48437	4.97856	4.65426	4.63924	4.78517	4.57469	4.35361	5.01124	4.41	4.64298	4.63935	4.81303	4.81133	4.71579	4.24312	4.65404	4.90579	4.54586	4.93194	4.98503	4.94953	4.99323	4.96214
ADAM22	6.24676	6.33661	6.20315	7.12447	6.68227	6.91418	6.2944	7.40072	7.05504	6.62559	6.86934	6.48484	6.99345	6.62618	7.05126	6.36233	6.70019	7.4314	6.93335	6.92237	7.36195	7.3302	7.43795	7.2568	6.9046	7.24593	7.3081	7.33805	7.09771	7.28896	6.89639	6.9662	7.50212	7.65186	7.39942	7.20423	7.5519	7.38591	6.04044	6.05659	7.95523	7.92378	6.88784	6.56795	7.23199	7.23044	7.57455	7.48195	7.42862
ADAM23	5.94448	5.68226	5.22898	5.87467	6.14007	5.77919	5.35697	5.73657	5.72477	5.59785	5.59492	6.04235	5.47347	5.42024	5.4554	5.57728	5.74826	5.71211	5.59015	5.42099	5.64739	5.27761	5.30179	5.46735	5.30935	5.22622	5.53392	5.6934	5.41702	5.70174	5.47588	5.51109	5.0988	5.256	5.66007	5.58162	5.33297	5.41818	5.33016	5.47416	5.09468	5.21821	5.44734	5.87696	5.23725	5.39788	5.68767	5.66269	5.34201
ADAM28	6.3345	6.78087	6.273	6.4771	6.53377	6.18581	6.49879	6.36401	6.34703	6.63459	6.21528	6.56655	6.48025	6.10335	6.43068	6.83161	6.11333	6.41011	5.72473	6.13031	6.32439	6.53723	6.12255	6.48579	6.52079	6.76785	6.47687	6.51688	6.59056	6.5362	6.44438	6.43157	6.55002	6.23726	6.34454	6.23986	6.58948	6.27723	6.66971	6.66157	6.19277	6.32977	6.18621	6.28071	6.25018	6.4587	6.34252	6.57569	6.43433
ADAM29	4.38278	4.42639	4.63751	4.33697	4.69791	4.61236	5.1979	4.43821	4.33061	4.39141	4.24763	4.28721	3.98989	4.3402	4.36852	4.53017	4.89784	4.22473	3.70729	3.89758	3.68881	3.76052	3.7369	3.68054	3.59031	3.70834	3.82381	3.66209	3.96088	3.85336	3.39497	3.93399	3.68247	3.81353	3.59386	3.73337	3.64723	3.44509	3.53889	3.64438	3.75608	3.59411	3.77219	3.64305	3.64918	3.90917	3.6418	3.75401	3.35826
ADAM30	5.2234	4.78521	5.03632	4.77082	5.2298	5.38698	5.35218	4.74972	4.86795	5.14534	4.90729	4.82549	4.92098	5.0127	4.58967	4.63362	4.77841	4.80345	4.33903	4.34274	4.72211	4.29797	4.44663	4.33323	4.45228	4.23484	4.54285	4.58768	4.44835	4.50771	4.49382	4.52899	4.35416	4.54799	4.37458	4.47575	4.36816	4.42597	4.44695	4.41788	4.53538	4.36071	4.64221	4.42991	4.60286	4.65964	4.57564	4.59131	4.52283
ADAM32	6.10696	6.6002	6.31149	6.40627	5.72403	6.66903	6.17338	6.80135	6.38916	6.33566	6.18872	6.18347	6.96647	6.68808	6.9617	6.68884	7.38705	6.69295	7.03952	6.96196	7.17868	7.42969	6.34604	6.17115	6.72759	7.01361	6.78474	6.65758	6.64996	6.56923	6.66504	6.50215	6.50199	6.51797	6.80218	6.54996	6.63161	6.41237	6.68783	6.81133	7.09498	7.09962	6.21953	5.94887	6.87017	6.8083	6.71449	6.70391	6.24809
ADAM33	8.00505	7.97167	8.13039	7.93204	8.05689	7.83396	7.75767	7.52379	7.88019	7.72145	7.81021	7.98927	7.80744	7.72185	7.7341	7.80347	7.83877	7.76867	7.69182	7.73356	7.74412	7.61296	7.76787	7.62846	7.81712	7.66094	7.73711	7.76507	7.83137	7.66556	8.02731	7.80294	7.82899	7.85584	7.80278	7.7785	7.44401	7.3702	7.62852	7.46491	7.42661	7.4402	7.93486	7.6612	7.84049	7.74443	7.66327	7.726	7.68212
ADAM3A	3.95451	4.21684	4.28644	4.01928	4.28786	4.18215	4.54025	4.46785	4.00743	4.40777	4.24492	4.1687	4.49024	4.31203	4.3712	4.28532	4.45145	4.22823	3.86275	3.59161	3.78337	3.88628	3.70627	3.72063	3.75934	3.60494	3.82875	3.86813	3.74783	3.66125	3.67728	3.63251	3.59998	3.47905	3.74974	3.75762	3.61173	3.77179	3.89125	4.02272	3.72433	3.68334	3.80485	3.80485	3.69389	3.77216	3.72295	3.52651	3.77311
ADAM5	3.89799	3.7837	3.80721	3.88251	3.84951	4.11977	4.0047	3.8584	3.82514	3.79549	3.91185	3.6205	3.83573	3.78576	3.40494	3.41684	4.26812	3.51013	3.28596	3.43536	3.11463	3.47871	3.48297	3.28813	3.37165	3.42215	3.55962	3.373	3.42474	3.36725	3.05057	3.34089	3.27858	3.2807	3.23479	3.35808	3.1163	3.23508	3.51134	3.26829	3.53536	3.34865	3.41334	3.32062	3.34587	3.39924	3.53977	3.51992	3.31823
ADAM6	5.37905	5.39744	5.37853	5.18226	5.43641	5.7592	6.12822	5.2735	5.14727	5.60363	5.26015	5.29975	5.05783	5.15122	5.168	5.7748	5.38667	5.39444	4.80328	4.72082	4.88949	4.78635	4.74315	4.66071	4.81044	4.65555	4.79692	4.91811	4.98271	4.9395	4.82543	4.77882	4.65504	4.78127	4.74258	4.63238	4.37507	4.64242	4.82153	4.78923	4.73141	4.68041	4.90827	4.70098	4.80155	4.92118	5.09309	4.89878	4.92216
ADAM7	4.63117	4.07789	4.22881	4.39991	4.69068	4.86932	4.3923	4.398	3.92107	4.20407	4.20091	4.20572	4.28943	4.19999	4.35812	4.17801	4.58784	4.49469	3.65372	3.63929	3.76342	3.61309	3.87558	3.80526	3.75305	3.64243	3.45426	3.67394	3.92137	3.9298	3.74308	3.90274	3.64225	3.76739	3.62158	3.4265	3.64747	3.63056	3.63084	3.64246	3.72679	3.85675	3.83671	3.64747	3.63762	3.70024	3.89174	3.8369	4.06138
ADAM8	7.49635	7.20392	7.08375	7.43832	7.422	7.33468	7.13695	7.41454	7.34917	7.27256	7.09295	7.2286	7.24498	7.31142	7.25422	7.3938	7.32766	7.248	7.05609	7.08489	7.15981	7.13978	7.1649	7.48575	7.29702	7.14517	7.3472	7.19712	7.34797	7.30709	7.34193	7.23113	7.14805	7.12622	7.36662	7.07541	6.7501	7.03054	7.28303	7.12326	6.87744	7.2806	7.48371	7.31289	7.21401	7.11292	7.13223	7.17512	7.17358
ADAM9	10.1891	9.68993	9.22842	9.95196	9.3966	9.27645	9.43449	9.76257	9.94317	10.1086	9.51905	9.56936	9.63298	10.1538	10.1313	9.45243	9.94793	9.67906	10.1903	10.1684	9.63907	10.0676	9.99964	10.1506	10.4298	10.2955	9.82443	9.83737	10.3668	10.3118	10.3321	10.1645	10.2652	10.2989	9.9879	10.2896	10.397	10.3141	10.0752	10.4209	10.5991	10.4648	9.67522	10.8263	9.88876	9.8286	10.2164	10.0311	9.92062
ADAMDEC1	4.60817	4.88851	4.89659	5.02338	5.19172	4.71551	5.22075	4.68208	4.73056	4.94672	4.78424	4.66703	4.65001	4.80288	4.76327	5.02801	4.81351	4.73407	4.32515	4.41372	4.41093	4.46771	4.52749	4.50044	4.65823	4.39721	4.53085	4.42706	4.48177	4.53613	4.69239	4.63292	4.35429	4.23729	4.28338	4.46145	4.3511	4.43406	4.60142	4.78477	4.1643	4.51401	4.58496	4.68976	4.41711	4.22857	4.52824	4.71812	4.41656
ADAMTS1	9.36068	8.96616	8.87553	9.32009	10.6065	9.76797	7.74677	9.42885	10.8315	9.94768	9.36823	9.11833	9.99934	9.10996	9.90573	9.00176	9.29809	8.68082	7.79874	8.25353	8.08713	8.22976	8.28763	8.10701	8.24986	8.55065	7.92853	7.98596	7.77865	7.90207	7.5905	7.70172	7.63753	7.45267	8.24607	8.91624	8.18315	8.2032	7.9115	7.89836	8.30069	8.26872	7.20273	7.7449	7.87614	8.0889	8.39152	8.26457	8.14753
ADAMTS10	7.82724	7.8185	7.77108	8.40804	7.70342	7.89939	7.41429	7.9474	8.26724	7.80628	8.09234	7.86427	7.64405	7.68203	7.9032	7.94632	7.66831	7.57927	8.10953	7.98711	8.10714	8.15488	8.53637	8.16462	8.25678	8.17536	8.07407	8.02762	8.50331	8.51941	7.93235	7.85007	8.44551	8.39493	8.01318	7.67238	8.19854	8.20317	7.50812	7.51973	7.81969	7.88404	7.85097	7.69764	7.72817	7.81839	8.27787	8.17257	8.05127
ADAMTS12	7.99497	7.6225	7.80551	8.13957	7.91338	8.49755	7.48054	8.53382	8.03988	8.18483	8.01071	7.81296	7.72208	7.9287	7.87433	7.59738	8.52605	7.94606	7.75976	7.90642	8.01612	8.01915	7.82291	7.67405	7.8018	7.8811	7.63494	7.58985	8.00468	7.81005	8.01139	7.87088	8.26846	8.31211	8.34766	8.10039	8.36845	8.39565	8.08852	7.78787	8.02897	8.14955	8.01866	7.93736	8.34796	8.43745	8.02612	8.00806	8.00603
ADAMTS13	7.12139	6.8127	7.04211	6.99337	7.43189	7.21467	7.36349	6.86928	6.94951	7.36014	6.90396	7.04366	7.03157	7.20979	7.11936	7.15967	7.06676	7.20531	6.84865	6.86483	6.80285	6.65484	6.6826	6.81367	6.95527	6.59873	6.84016	6.77069	6.95124	6.85689	7.02955	7.08017	6.77452	6.80656	6.73652	6.73415	6.60062	6.78645	6.83728	6.76378	6.60866	6.72643	6.87738	6.76132	6.92269	6.72646	6.60835	6.78642	6.77374
ADAMTS14	6.66794	6.51757	6.79652	6.84928	7.13467	6.80232	7.29479	6.75025	6.57043	7.10995	6.57391	6.81862	6.95571	7.03846	6.93061	7.02856	6.75938	6.86511	6.72738	6.38614	6.80174	6.16011	6.46478	6.40102	6.76198	6.4928	6.57249	6.77145	6.49408	6.64964	6.8715	6.70999	6.71078	6.63207	6.65456	6.75497	6.35257	6.53848	6.7291	6.61894	6.4513	6.59904	6.80476	6.276	6.59282	6.53552	6.43233	6.32373	6.4799
ADAMTS15	7.44844	7.19791	7.47757	7.22735	7.01367	6.91019	7.26343	7.19201	8.29084	7.5962	7.56428	7.22276	6.72363	7.53191	7.14485	7.59341	7.30327	6.8641	7.7709	7.76292	7.42478	7.30026	7.6963	7.58901	8.26949	8.6281	7.6372	7.57527	7.5243	7.60998	8.09067	7.93782	7.74757	7.75232	6.61571	6.99103	8.13064	8.03559	7.42642	7.6938	8.39064	7.86777	7.23131	8.25547	7.23993	7.45354	7.94226	7.63653	7.56863
ADAMTS16	8.65406	6.97301	6.78039	7.07018	7.34211	7.25769	6.83809	6.70453	6.96783	6.72204	7.05412	7.73267	6.73252	6.90418	7.03788	6.69405	6.98137	6.93041	6.40916	6.46832	6.43767	6.39011	6.38204	6.47602	6.49013	6.46009	6.58799	6.29658	6.4964	6.47646	6.59833	6.71236	6.33519	6.45467	6.43834	6.24895	5.97882	6.16706	6.4071	6.34805	6.36563	6.47851	6.50459	6.60196	6.51827	6.44461	6.25809	6.46549	6.58261
ADAMTS17	6.63199	6.44996	6.72122	6.7877	6.84288	7.09397	6.8182	6.80347	6.56294	6.54419	6.47015	6.76996	6.87982	6.80999	6.73068	6.917	7.10922	6.4963	6.298	6.53879	6.56294	6.22363	6.25543	6.29945	6.48198	6.16787	6.26253	6.53978	6.57687	6.51413	6.4126	6.3923	6.18607	6.2905	6.19886	6.15549	5.82574	6.1416	6.50509	6.25545	6.23518	6.23323	6.55241	6.37472	6.37739	6.29973	6.28433	6.39608	6.48793
ADAMTS18	7.77683	6.93246	7.02127	7.18177	7.74795	7.6586	6.89746	7.57526	7.55817	7.71186	7.631	7.51908	7.49365	7.4372	7.66331	7.46211	8.49173	7.74037	6.72485	7.12094	6.34956	6.81593	6.22134	6.68995	7.01145	7.56785	6.33819	6.26571	6.68956	7.04637	7.2322	6.9365	6.85898	6.56774	6.43218	6.67499	7.10009	7.04094	6.28686	6.56226	6.72236	6.35651	5.98552	6.47872	7.0207	6.99709	6.44984	6.29742	6.59188
ADAMTS19	5.99255	5.62328	5.73206	5.65859	5.78568	5.75445	6.16226	5.61502	5.76446	5.92599	5.70812	5.83393	5.637	5.71992	5.62711	5.53953	5.81249	5.67563	5.15162	5.42232	5.22736	5.20651	5.35853	5.302	5.15579	5.16135	5.29548	5.36371	5.63445	5.34637	5.54843	5.58273	5.50958	5.49528	5.16398	5.22858	5.12747	5.28914	5.53302	5.24243	5.3988	5.69277	5.38902	5.57072	5.48445	5.47152	5.11208	5.28513	5.24074
ADAMTS2	8.69425	8.59841	8.36177	8.66727	8.28357	8.66694	7.93818	8.56526	8.83987	8.65287	8.63921	8.57251	8.16033	8.39669	8.41241	8.10362	8.5814	8.47955	8.56394	8.4821	8.71112	8.72874	8.42191	8.32429	8.78632	8.69994	8.37898	8.32611	8.71277	8.77767	8.8124	8.77258	8.61202	8.6995	7.94495	7.93328	8.51965	8.52568	8.62695	8.52248	8.41414	8.56558	8.23764	8.16327	8.31732	8.60374	8.47883	8.44019	8.52715
ADAMTS20	5.36045	5.38172	5.40494	5.30495	5.41326	5.54906	5.66241	5.06944	5.2813	5.3377	5.35412	5.15351	5.31428	5.33424	5.13969	5.28454	5.61462	5.18497	4.66655	4.90965	4.68579	4.65139	4.70338	4.60062	4.72452	4.54508	4.81465	4.93336	4.79597	4.79958	4.75299	4.78885	4.66798	4.79161	4.67525	4.66021	4.54094	4.59527	4.79564	4.84939	4.76411	4.87567	4.73613	4.69036	4.83438	4.56203	4.57738	4.58583	4.74441
ADAMTS3	7.02377	6.15578	6.5741	6.37089	6.44956	6.77114	6.71816	6.676	6.36768	6.65959	6.32058	6.66953	6.24218	5.99469	6.69152	6.11567	6.29417	6.26404	5.87115	5.9467	5.88994	5.88819	6.20587	6.11958	5.88033	6.01589	6.13029	5.71481	5.86773	5.69498	5.88611	5.819	5.94272	6.05159	6.27179	6.40033	6.2697	6.00603	6.2034	5.99104	5.92643	6.18064	5.89621	6.04892	5.82214	5.84728	5.95242	6.21869	5.58702
ADAMTS4	6.5704	6.25657	6.65661	6.35075	7.72548	6.85879	6.71174	6.34551	7.73202	6.97606	6.47272	6.44074	6.81515	6.61015	6.84212	6.41987	7.05252	6.15891	5.88387	6.18442	6.00118	5.78813	5.93655	5.99928	6.23162	6.25757	6.022	6.0204	5.96985	5.92168	6.25114	6.25636	6.36133	6.37553	5.7389	5.89227	6.00159	6.32734	6.28825	6.29261	6.31058	5.97247	5.80493	6.17384	5.98456	5.9279	6.10284	5.96023	6.02621
ADAMTS5	9.01427	9.09278	9.25564	9.50338	9.3971	9.18024	8.35462	9.60782	9.64715	9.096	9.26053	8.73071	9.70836	9.1278	9.58683	8.78686	9.79962	9.37976	9.77877	10.1111	9.16634	9.31413	9.87463	9.6967	10.2172	10.0798	9.17012	9.22588	9.80381	10.1933	9.87416	9.54143	9.69254	9.75727	9.26238	9.07899	8.999	9.06748	9.38527	10.044	9.17885	9.30196	9.05638	9.78631	9.93013	9.66556	9.62043	9.30539	9.26642
ADAMTS6	5.98683	5.44442	5.82071	5.56893	6.05394	6.19544	5.86149	5.60554	5.50723	5.51177	5.75062	5.88561	5.50192	5.40189	5.83358	5.47989	5.77481	5.77085	5.08741	5.07751	5.24453	5.05103	5.21077	5.14483	5.09075	4.98209	5.21306	5.15916	5.17169	4.98003	5.2733	5.02975	5.18834	5.15195	5.2816	4.84579	4.96434	4.86987	5.25377	5.01942	5.17959	4.99864	5.26952	5.41742	4.95203	5.15137	4.95237	5.16303	5.06253
ADAMTS7	8.64382	8.36623	8.54497	8.4263	8.96199	8.42239	8.53823	8.23741	8.54493	8.57799	8.18368	8.30721	8.51432	8.38785	8.39836	8.43858	8.24536	8.60106	8.28746	8.35878	8.22522	8.00242	8.23498	8.18075	8.52764	7.92531	8.16186	8.22211	8.38434	8.4496	8.27473	8.17974	8.11502	8.03674	7.82843	8.01177	7.8158	8.03692	8.24732	8.09205	7.98673	8.18353	8.31408	8.12951	8.23329	8.06127	8.04987	8.30999	8.10396
ADAMTS8	7.08019	6.95242	7.29481	7.17742	7.26491	7.0035	7.04401	6.75027	7.10109	7.16813	7.00743	7.21248	6.93996	7.03481	7.11146	7.13031	7.14898	7.05268	6.74396	6.82921	7.00759	6.74192	6.73469	6.74429	6.79622	6.64278	6.83929	6.78103	6.90755	6.96045	6.90803	6.85162	6.60209	6.70002	6.36489	6.6534	6.61184	6.60373	6.8605	6.69593	6.80932	6.77521	7.03304	6.94874	7.03775	6.76516	6.85099	6.87322	6.74058
ADAMTS9	8.48529	8.12818	8.09931	8.4713	8.83774	9.02303	7.91414	8.35744	9.4279	8.63839	8.69481	8.98358	8.53882	8.24672	8.84692	8.1471	8.70503	8.44964	8.10224	8.39306	7.88645	7.87695	7.64019	7.82278	7.92053	8.22926	8.21745	8.30684	7.90988	8.09593	8.14115	8.21551	7.93395	7.91925	8.36526	8.41085	8.24393	8.13098	8.66036	8.58687	8.19926	8.02003	7.86403	7.58852	8.16692	8.08803	8.12065	7.94614	8.10084
ADAMTSL1	7.08077	7.54258	6.784	6.85066	6.97567	7.13447	6.72349	7.01773	6.62551	6.74266	6.83071	6.83472	7.10754	6.84732	6.97957	7.18922	7.25887	6.91765	6.33842	6.23787	6.4675	6.22903	6.52813	6.51764	6.61837	6.3705	6.21974	6.40175	6.48676	6.36106	6.63677	6.75049	6.44782	6.39639	6.7435	6.79187	6.5142	6.49407	6.63338	6.58545	6.06814	6.22998	6.41315	6.19793	6.23687	6.16498	6.47793	6.37855	6.54096
ADAMTSL2	7.58264	7.43128	7.68555	7.7119	7.86502	7.30455	8.16344	7.56275	7.52004	7.5728	7.6644	7.68858	7.71286	7.58699	7.45628	7.68756	7.6238	7.58875	7.3066	7.26741	7.51405	7.41857	7.52047	7.37288	7.38167	7.21136	7.50715	7.51264	7.50942	7.442	7.27415	7.55305	7.19521	7.16607	7.07335	7.41282	7.04472	7.18536	7.63134	7.35451	7.51133	7.36313	7.34921	7.42438	7.46021	7.38765	7.30856	7.4294	7.35477
ADAMTSL3	8.6221	7.5702	6.99347	7.75864	7.7988	7.44063	7.11824	7.40892	7.10089	7.34884	7.54409	8.12333	6.69253	6.87874	7.27661	7.55368	7.66127	7.12841	6.70487	6.48409	6.55188	6.42988	6.63992	6.53348	6.54346	6.60971	6.93444	6.78101	6.39346	6.43065	6.64079	6.61334	6.35965	6.50601	6.76047	6.81481	7.02596	6.67414	6.92104	6.92085	6.44805	6.31323	6.20579	6.01893	6.54406	6.64768	6.47516	6.33382	6.67068
ADAMTSL4	8.08007	7.40862	7.40365	7.4558	7.64225	7.35646	7.11616	7.14324	7.89569	7.22383	7.52401	6.82476	7.3062	7.25493	7.41043	7.4358	7.60842	7.39154	6.96837	7.24697	6.9408	7.09452	7.42324	7.31523	7.33472	7.04652	6.93489	7.01174	7.32893	7.33608	7.35862	7.12165	7.23346	7.2146	7.0461	6.94551	6.75981	6.67456	6.71797	6.73412	6.81745	6.73545	6.87295	7.1122	7.23238	7.00932	7.34245	7.08848	7.19345
ADAMTSL4-AS1	6.93276	7.04665	7.14534	7.02751	7.81098	6.82702	7.41073	7.37886	7.23871	7.19842	6.98714	6.5415	7.06568	6.97951	7.04195	6.88408	6.98945	6.67008	6.42418	6.60206	6.24037	6.34528	6.27621	6.6761	6.57991	6.46247	6.66646	6.3685	6.56689	6.20631	6.5722	6.64614	6.11143	6.56533	6.39585	6.36009	6.19405	6.22727	6.55346	6.43809	6.09653	6.17522	6.74711	6.44123	6.47148	6.11119	6.40915	6.3554	6.58314
ADAMTSL5	7.10345	6.52138	6.82261	6.55386	7.19873	6.68873	6.74233	6.88765	6.70271	6.713	6.44164	6.62059	6.43753	6.40585	6.52777	6.78912	6.60812	6.48875	6.33588	6.13106	6.28352	6.0645	6.25123	6.18248	6.2813	6.18082	6.24413	6.17525	6.40304	6.24143	6.10509	6.22108	6.1466	6.31345	6.01398	6.25368	6.08951	6.33203	6.08244	5.78255	5.96942	6.27753	6.14935	6.51225	6.22424	6.10127	6.08716	6.21552	6.23125
ADAP1	7.08536	7.273	7.14779	7.14685	7.24657	6.91188	6.74552	7.1956	7.20755	7.19063	7.13183	7.27319	7.09568	7.12346	6.9974	7.21406	7.14107	6.91137	6.59408	6.76594	6.93786	6.7012	6.77713	6.82136	6.67786	6.73731	6.69315	6.86651	6.85097	6.79212	6.75724	6.71438	6.34523	6.5733	6.57749	6.44116	6.59435	6.66637	6.56444	6.90269	6.50592	6.47229	6.73185	7.07754	6.81988	6.80797	6.7111	6.76532	6.99118
ADAP2	8.14701	7.81447	8.32162	8.20357	8.23966	7.4813	7.51064	7.73884	8.15467	8.05728	8.17417	8.5809	7.62973	8.06732	7.77807	8.75215	7.79348	7.63131	7.93396	7.9573	7.89003	8.17966	7.87985	7.85363	8.16725	8.28635	7.2984	7.80973	8.41167	8.5038	8.32354	7.70853	8.13084	7.95404	7.60295	7.96395	8.04116	7.84539	7.92502	8.23286	8.03336	8.14667	7.67972	8.64151	7.7917	7.91945	7.5257	7.63664	7.88046
ADAR	8.82463	8.55932	8.4605	8.62739	8.50404	8.82447	8.16173	9.04066	8.60462	8.63733	8.56449	8.78128	8.59397	8.50583	8.48139	8.74651	8.71767	8.53558	8.56152	8.6437	8.6036	8.57588	8.61469	8.78159	8.59969	8.75304	8.62979	8.53439	8.46081	8.67746	8.64428	8.63128	8.8165	8.74351	8.99508	8.91928	8.91147	8.83799	9.02575	8.94902	8.67913	8.86689	8.50462	8.56391	8.54527	8.6181	8.77539	8.45732	8.72373
ADARB1	7.59971	7.617	7.45079	7.83848	7.27665	7.69803	7.05997	7.82817	7.72732	7.31679	7.69992	8.15087	7.32161	7.50954	7.46474	7.69118	7.70982	7.62473	7.35731	7.36096	7.40571	7.43594	7.28076	7.2634	7.33048	7.37027	7.54916	7.45464	7.20565	7.27914	7.37905	7.30788	7.48257	7.34043	7.72848	7.59585	7.50295	7.35574	7.38456	7.4825	7.23186	7.1757	7.51793	7.44202	7.2227	7.16298	7.89914	7.8171	7.25471
ADARB2	6.88282	6.88893	7.05227	7.21174	7.22072	7.03215	7.62197	7.12443	6.77379	7.05056	6.98489	6.80566	7.23056	7.11034	7.07015	7.23142	7.03929	7.01843	6.77928	6.8402	6.93191	6.64921	6.83836	6.8849	6.86612	6.66123	6.9348	6.89215	7.03639	6.92047	6.68813	6.81792	6.64857	6.91969	6.71309	6.70934	6.41606	6.75116	7.03639	6.8846	6.63979	6.95836	7.0189	6.87925	6.85434	7.00882	6.73865	6.99252	6.90432
ADAT1	7.63835	7.6682	7.53443	7.68701	7.67858	7.54692	7.48424	7.45911	7.59324	7.97158	7.65532	7.64362	7.52374	7.9466	7.89702	7.78021	7.76952	7.63829	7.70321	7.67611	7.64128	7.80008	7.63377	7.74632	7.7199	7.92333	7.93176	7.95885	7.70084	7.77504	7.68987	7.80938	7.93083	8.06267	7.81048	7.76172	8.40166	8.27064	7.95113	7.85373	7.92123	7.91277	7.62846	7.62672	7.49505	7.47683	7.73128	7.69092	7.62122
ADAT2	9.10594	8.6019	8.59458	8.25869	8.76776	8.62804	8.07145	8.57509	8.38584	8.82967	8.6947	8.70033	8.58835	8.74551	8.56571	8.70818	8.69814	8.53083	8.53971	8.83733	8.82227	8.45359	8.68405	8.72413	8.71935	8.94004	8.52073	8.48478	8.54466	8.61091	8.90728	8.75657	8.57918	8.67483	8.56234	8.59668	8.88329	8.61507	8.8179	8.69229	8.48596	8.482	8.40241	8.60426	8.74248	8.83319	8.59407	8.76956	8.74263
ADAT3	7.4399	7.20411	7.24591	7.16531	7.52537	7.52765	7.28108	7.173	7.34931	7.32932	7.25565	7.27087	7.22929	7.19216	7.16744	7.27542	7.49889	7.14381	7.14177	7.22374	7.28303	7.08315	7.12653	6.95655	7.17896	6.99353	7.13218	7.22742	7.10168	7.03866	7.02436	6.99618	6.93903	6.95167	6.78011	6.78597	6.83084	6.92438	7.00336	7.05174	6.89728	6.98543	7.2703	7.25758	7.12899	7.13821	7.07677	7.16106	7.10501
ADCK1	6.43007	6.90147	6.62871	6.92615	6.80901	7.00488	6.81303	7.12271	6.85953	7.12577	6.63013	6.62206	6.613	7.03544	6.67869	6.62947	7.02285	6.67675	6.92224	6.91317	7	6.92608	6.96919	6.76692	6.8895	7.16263	6.86808	6.85551	6.84892	7.07516	7.04325	7.26661	7.17132	7.18708	6.77976	6.54455	7.27117	7.25909	6.97546	6.76191	6.92528	7.26766	6.95376	6.84453	6.73054	6.98848	6.7108	6.926	6.89992
ADCK2	6.84482	6.91918	6.76452	6.6731	6.95703	7.34141	6.65444	6.68675	6.66612	6.70828	6.6608	6.9856	6.52711	6.64213	6.39646	6.63769	6.8783	6.55075	6.24197	6.48953	6.39547	6.59963	6.54359	6.3583	6.41395	6.54715	6.56509	6.32852	6.52656	6.38086	6.35816	6.40556	6.20851	6.21284	6.33881	6.01107	6.05578	6.03958	5.92207	6.00225	6.26518	6.0584	6.56448	6.85029	6.75922	6.70826	6.59863	6.51742	6.5981
ADCK5	7.27117	7.34511	7.35904	7.29413	7.58177	7.37559	7.32337	7.33424	7.23045	7.33453	7.3294	7.28565	7.1909	7.39735	7.36694	7.35744	7.16942	7.3077	7.33702	7.30673	7.36489	6.9475	7.36526	7.28645	7.27106	7.15452	7.29878	7.34628	7.37634	7.27784	7.35813	7.30781	7.22318	7.17693	7.14008	7.06704	6.9427	7.17253	7.30158	7.2895	7.20143	7.10663	7.39143	7.33898	7.35155	7.12305	7.29045	7.37909	7.29668
ADCY1	7.15313	7.18796	7.02496	6.99892	7.24939	7.17271	7.11212	6.77925	6.87047	6.87813	7.0142	7.11455	6.89189	7.04014	7.08188	7.031	7.41894	7.21837	6.84823	6.85669	7.00619	7.04281	7.05444	7.01577	7.06591	6.83089	6.97313	6.97184	7.07955	6.999	7.01544	6.90176	6.77644	6.75924	6.81928	6.96496	6.8422	6.91355	7.00429	6.9374	6.69822	6.72209	7.06178	7.12831	6.944	6.81938	6.81983	6.89148	7.09648
ADCY10	5.02445	5.0763	5.10013	5.30355	5.12494	5.40773	5.52102	5.29524	5.08631	5.21486	5.20209	5.172	5.2899	5.12012	5.30701	5.21325	5.34534	5.2215	4.82432	4.80864	4.80297	4.85651	4.84105	4.55745	4.64357	4.67639	4.71967	4.85977	4.88554	4.82664	4.69364	4.65695	4.71207	4.74546	4.66074	4.66091	4.65639	4.75974	5.0903	4.82091	4.65064	5.01583	4.92413	4.81611	4.81888	4.80164	5.06677	4.54868	4.5423
ADCY10P1	7.18084	6.874	6.3855	6.67655	5.48858	7.0008	6.85729	6.70387	6.86102	6.31074	6.8495	6.60876	6.31721	6.35135	6.70791	6.63637	6.1857	6.77643	7.20118	6.78784	6.25894	6.13492	6.48225	6.16221	6.48321	6.60048	6.76614	6.55348	6.33688	5.93147	6.53084	6.55278	5.70396	6.69278	5.89806	6.96371	7.37667	6.74023	6.70995	6.186	7.05164	6.29547	6.09107	5.98975	6.59527	6.3865	6.66231	7.0565	6.85745
ADCY2	6.07641	6.07706	6.09856	6.31084	6.45013	6.32934	6.21016	6.41484	6.18877	6.42558	6.13086	6.17477	6.4032	6.27683	6.32919	6.55754	6.41146	6.50813	5.84225	5.92993	6.08154	5.75717	5.91926	6.10606	6.00484	5.74863	5.9273	5.85686	6.09995	5.95059	6.00611	5.93837	6.01051	6.22336	5.78283	5.99691	5.69614	5.80619	5.76874	5.7618	6.04129	5.98863	5.90068	5.64647	5.75763	5.84976	5.60572	5.69652	5.84207
ADCY3	8.25246	7.95874	7.8907	7.87374	7.95356	7.98313	7.17828	8.07924	8.17952	7.74377	8.11885	8.42725	7.59807	7.64693	7.72008	7.89176	8.06926	7.83968	7.66543	7.79784	7.69109	7.78741	7.75087	7.79401	7.87026	7.90894	7.65615	7.57316	7.44147	7.49073	7.74233	7.78498	7.53805	7.51487	7.9886	8.06731	7.67828	7.61032	7.71794	7.96961	7.51304	7.63334	7.64771	8.10638	7.57686	7.67353	7.81293	7.66482	7.81413
ADCY4	7.74735	8.19168	7.50252	7.97322	7.89005	8.37121	7.8877	8.27666	8.36807	7.79157	8.28639	8.3983	7.60925	7.62742	7.59809	7.47621	7.87156	7.82926	7.7178	8.21502	8.1677	8.0818	7.94255	8.02249	7.71907	7.97647	8.45108	8.20133	7.63288	7.86174	7.91567	7.93739	7.88824	8.01342	8.26337	8.04323	7.99978	7.65237	8.03686	7.9926	7.87215	7.63093	8.03759	7.72636	7.91439	7.93095	8.49541	8.25496	7.94718
ADCY5	8.2205	8.3125	8.19553	8.14377	7.55279	8.59692	7.79911	8.5741	8.33131	8.09136	8.3848	8.26499	7.67587	8.42234	8.21443	7.43925	8.2044	8.03441	8.20361	8.48655	8.17002	8.29656	7.95403	7.85484	7.94729	8.23608	8.07125	8.05534	8.07921	7.89283	7.92646	8.00653	8.11371	8.12532	8.87129	8.46256	8.22534	8.15682	8.2821	8.37934	8.16111	8.19382	8.56516	7.79489	8.06669	8.12627	7.96074	8.0825	8.17199
ADCY6	8.72251	9.0966	8.76935	9.26996	8.62142	9.40368	8.58237	9.34977	9.05954	9.08793	9.25798	8.95686	8.68534	8.87537	8.7958	8.6978	9.35343	9.11528	9.03498	8.95401	9.23571	9.12297	9.16642	8.85755	9.03784	9.02801	9.05269	8.86621	9.07596	9.00998	9.13351	8.99606	9.28813	9.31494	9.23654	9.0144	9.12024	9.14989	8.78574	8.65838	8.93558	9.01516	9.19058	8.80994	8.97311	9.21172	8.79789	8.50736	9.105
ADCY7	8.78125	8.19331	8.0937	8.48169	8.0453	8.47484	8.06822	8.39012	8.55732	8.51119	8.59779	8.2181	7.97804	8.27902	8.24425	8.15467	8.16091	8.16505	8.23632	8.35621	8.35509	8.35817	8.47116	8.62751	8.32251	8.48295	8.31472	8.13687	8.68114	8.58679	8.5309	8.4988	8.62105	8.65886	8.12067	8.01752	8.58712	8.55782	8.37591	8.35277	8.43788	8.58376	8.18791	8.4954	8.25811	8.47153	8.30856	8.26262	8.36897
ADCY8	5.59141	5.38054	5.67957	5.82368	5.83758	5.70174	6.22779	5.74944	5.49105	5.74195	5.65013	5.25521	5.41088	5.40804	5.59582	5.90432	5.67894	5.79912	5.3742	5.4215	5.41217	5.12729	5.41306	5.22551	5.4269	4.9443	5.23543	5.41275	5.4718	5.49402	5.29033	5.38838	5.42177	5.27377	4.93413	5.06916	5.11115	5.24445	5.30869	5.12897	5.10051	5.30449	5.40694	5.23123	5.29665	5.01808	5.01734	5.07803	5.08778
ADCY9	7.50928	7.25498	7.27437	7.12268	7.29109	7.89331	6.69701	7.71959	7.36073	7.19608	7.47266	7.29465	7.01659	7.0271	6.89761	7.19197	7.12161	7.21146	6.8864	7.22642	6.86714	6.78575	7.02383	6.91274	6.99267	6.87138	7.17183	7.07091	6.90136	6.9322	6.92652	6.99795	6.7872	6.96248	6.94606	6.89792	6.76785	6.93864	6.56573	6.7063	6.68581	6.73583	6.86661	6.82791	7.04713	6.75214	7.06603	6.91413	6.94998
ADCYAP1	6.71329	6.36854	6.89104	6.83873	6.88108	6.60567	6.20377	6.08836	6.92105	6.18902	6.31849	6.65381	6.42504	6.13557	6.4844	6.38684	6.6379	6.4912	5.86635	5.43907	5.73962	5.62979	5.66826	5.69337	5.67574	5.53307	5.57817	5.59612	5.82601	5.74671	5.44985	5.59926	5.47796	5.64896	5.20221	5.25078	5.33872	5.58227	5.69669	5.84952	5.61979	5.34675	5.89051	5.60323	5.88323	5.7003	5.45844	5.56341	5.7263
ADCYAP1R1	6.92792	7.6401	6.3644	7.42867	7.01202	7.68145	7.22485	7.25683	6.96058	7.12526	7.81054	7.20312	7.21983	7.25819	7.06918	7.26213	6.96636	6.98655	6.69735	7.05118	7.07294	6.95791	6.76074	6.62091	7.03603	7.01787	7.12303	7.13626	7.21014	7.00323	7.22856	7.04153	6.98267	7.17408	7.14624	7.01482	7.07996	6.99467	7.66662	7.2099	6.61933	6.35508	7.10081	6.76203	7.03348	7.17363	7.3821	7.1144	7.60805
ADD1	10.0283	9.68917	9.49265	10.0732	9.64552	10.0528	9.15057	10.1704	9.93682	9.90104	9.81186	9.92182	9.84952	9.87408	9.96676	9.54827	9.88957	10.1712	10.0673	10.1166	9.99995	10.1008	10.0324	9.98496	10.1443	10.0426	10.008	9.98264	10.1525	10.1237	9.99002	9.86726	10.2485	10.2515	10.2515	10.191	10.1673	10.0895	10.2851	10.058	10.1931	10.2977	9.7403	9.55409	9.79757	9.97201	9.89984	9.82156	9.88825
ADD2	6.81018	6.59388	6.61916	6.70705	6.79977	6.47992	6.67068	6.11599	6.44777	6.6733	6.42586	6.88563	6.12892	6.49153	6.54333	6.32857	6.24332	6.39909	6.23562	6.27374	6.03753	6.0889	6.08542	6.11627	6.20482	6.30236	6.18084	6.31616	6.20583	6.13399	6.18581	6.26193	6.13329	6.21125	5.90427	5.98519	6.09281	6.24887	6.46227	6.35401	6.11412	5.91782	6.38289	6.67304	6.3694	6.10426	6.10302	6.47141	6.258
ADD3	9.21396	8.72087	8.28577	9.02949	8.65622	7.98473	8.23336	8.57145	8.87316	8.93424	8.83359	8.86303	9.17497	9.07006	9.15348	8.97269	8.29107	9.20495	8.61172	8.28339	8.44476	8.72082	8.71814	9.03447	8.87201	8.76772	8.55606	8.78902	8.69396	8.633	8.80045	8.94256	9.15276	8.86675	9.07823	8.89661	8.93089	8.83186	8.6169	8.41612	8.95683	8.94479	8.55528	8.0412	8.52664	8.54144	8.73484	8.63958	8.88957
ADGB	4.94782	4.30869	4.64902	4.49416	4.95164	5.07042	5.15179	4.61904	4.6083	4.75817	4.55881	4.42819	4.76333	4.67985	4.79014	4.68122	4.67111	4.70284	4.16214	4.19602	3.96997	3.98638	3.94228	3.97706	3.99351	3.96421	3.9448	4.11608	4.16784	4.17893	3.97861	3.94007	3.89961	4.14071	3.93647	4.0332	3.91152	3.95174	4.17962	3.94852	4.07065	4.12032	4.06067	3.9886	3.86617	3.93204	4.07459	4.01277	4.0242
ADGRA1	6.98566	6.87117	7.19287	6.99485	7.1502	6.85809	7.0505	6.7165	7.02507	7.07992	6.85151	6.96776	6.87379	6.9946	6.92169	7.13813	6.76949	6.93357	6.90172	6.70045	7.01909	6.66496	6.90331	6.79575	6.819	6.77658	6.85402	6.81591	6.84856	6.96056	6.79137	6.61889	6.70322	6.77134	6.21192	6.55845	6.5564	6.7408	6.79306	6.81366	6.70835	6.89631	7.12972	6.7668	6.8907	6.8578	6.63284	6.81404	6.66427
ADGRA2	8.3863	8.64117	8.12815	8.84187	8.73869	8.8682	8.07362	8.7896	8.75536	8.27386	8.90212	8.82494	8.14922	8.37284	8.41465	7.73654	8.48294	8.47689	7.88645	7.88582	8.09621	7.89666	7.9421	7.97571	7.95831	7.84267	7.96046	7.83247	8.29908	8.04761	7.76939	7.74012	8.10785	8.09562	7.65034	7.54205	7.8158	7.89509	7.66334	7.52622	7.74525	7.93591	7.82496	7.67208	8.04939	8.15079	8.13276	8.00253	8.45063
ADGRA3	7.8224	7.5933	7.52323	7.6671	7.73984	7.87584	7.45361	8.3242	7.63532	8.01874	7.88495	7.7367	7.89454	8.01182	8.15038	7.40107	8.31863	7.905	7.70483	7.86586	7.83946	7.94524	7.81207	7.42386	7.50973	7.85641	7.61559	7.70048	7.46444	7.43358	7.5817	7.64978	7.80735	7.83156	7.75458	7.63806	8.32972	8.23947	7.86617	7.75802	8.19115	8.1199	7.41986	6.85994	7.90523	7.79149	7.48718	7.42811	7.53046
ADGRB1	6.98825	6.80563	6.97363	7.18325	7.02089	7.11344	7.15266	6.94275	6.96012	7.01545	6.88645	6.84387	7.04211	6.92653	7.01529	7.04132	7.11481	7.19755	6.95072	6.8353	6.8486	6.8279	6.91836	6.89026	6.98751	6.79043	6.8548	6.96472	6.99725	7.03803	6.82593	6.72615	6.87329	6.71152	6.80841	6.63405	6.56167	6.69851	6.92602	6.69145	6.81457	6.82177	6.89734	6.85542	6.90809	6.81984	6.77032	6.73996	6.75492
ADGRB2	7.36891	7.42372	7.51887	7.31356	7.14945	7.68224	7.17065	7.24212	7.48691	7.36834	7.24545	7.28238	7.13408	7.37645	7.13829	7.03611	7.18764	7.37565	7.11963	7.27539	7.08417	7.08769	7.22702	6.99981	7.10819	6.98942	7.08679	6.93792	7.03833	7.0849	7.29876	7.30634	7.15819	7.12485	6.91231	6.97043	6.68062	6.90287	7.30509	7.15598	6.96683	7.12793	7.15719	7.57134	7.14705	6.92777	7.18737	6.87913	7.21561
ADGRB3	5.51471	5.80993	5.38277	5.46397	5.35444	5.78684	5.54262	5.97473	5.37788	5.51114	6.09111	5.91339	5.58025	5.76354	5.355	5.52991	5.73205	5.76616	5.03538	5.24847	5.47035	5.02326	5.28516	5.0969	5.2179	5.11047	5.13222	5.14329	4.97415	5.22327	5.24586	5.28387	4.96712	5.14601	5.07832	5.30359	4.90423	4.9138	5.23908	5.09869	5.34287	4.99238	4.99104	4.76	5.27276	5.02502	5.14657	4.83575	5.38369
ADGRD1	8.83619	7.73078	7.24797	7.48747	7.65112	7.75597	7.59048	7.58654	7.88454	7.95673	7.97296	8.3801	7.07672	7.47227	7.61671	7.65491	7.67906	7.70929	6.68988	6.49601	6.50586	6.23185	6.77747	6.73646	6.90712	6.78731	6.60454	6.66777	6.51005	6.45783	7.16177	7.05717	6.58923	6.5833	6.71596	6.70813	6.83038	6.62678	6.46679	6.28284	6.30262	6.29392	6.34917	6.37664	6.29941	6.24016	6.79788	6.73745	6.60004
ADGRD2	7.47072	7.67421	7.75242	7.85603	8.02624	7.9396	7.63544	7.74793	7.56537	7.8931	7.58143	7.5702	7.75531	7.71378	7.71082	7.90804	7.8192	7.66123	6.83221	7.04654	6.91557	6.84632	6.98381	6.98661	7.04202	6.78579	7.01146	7.09311	7.15437	7.00752	6.80671	7.06596	6.96316	6.76642	6.79465	6.86682	6.5296	6.8519	6.8806	6.74565	6.74852	6.95646	7.05453	6.96757	6.94977	7.06801	6.98427	6.88122	6.86762
ADGRE1	5.30233	5.21406	5.25672	5.12241	5.22833	5.52034	5.4851	5.22251	5.09849	5.23791	5.04545	5.21457	5.17894	4.94247	5.09065	5.22421	5.47688	5.24766	4.50453	4.75936	4.46645	4.35424	4.5493	4.99826	4.57134	4.3739	4.89702	4.55626	4.647	4.35304	4.54019	5.16476	4.43998	4.53783	4.88381	4.57081	4.61204	4.65207	5.01	4.72416	4.32575	4.64328	4.79044	4.45292	4.39806	4.43358	4.56585	4.52187	4.51798
ADGRE2	6.74511	6.47464	6.74754	6.60797	6.67073	6.77764	7.05532	6.48859	6.63707	7.09738	6.50998	6.47205	6.61683	6.77169	6.41441	6.5842	6.69563	6.63416	6.15692	6.60924	6.18687	6.25195	6.47904	7.26688	7.05687	6.4601	6.51556	6.17764	6.35467	6.52602	6.58015	6.95293	6.37411	6.05223	6.92642	6.37962	6.15881	6.24818	6.85409	6.92304	6.12614	6.24718	6.38507	6.91157	6.42747	6.12524	6.12127	6.64005	6.50959
ADGRE3	5.97738	5.79718	5.6223	5.6589	6.24415	5.84053	6.35939	5.34049	5.77527	5.7176	5.74995	5.71619	5.58193	5.95212	5.65326	5.46659	5.92453	5.58032	5.15135	5.39308	5.08573	5.12475	5.16148	6.4614	5.29307	5.05943	5.9105	5.24005	5.23644	5.16235	5.22367	6.07027	4.88516	4.98625	6.10771	5.18299	4.80217	4.90317	5.85041	5.18679	5.17629	5.30658	5.74219	5.18779	5.30026	5.08491	5.38309	5.1774	5.1704
ADGRE4P	6.04045	6.05008	5.50176	5.99913	6.47034	5.59924	6.30607	6.05614	6.54456	6.6303	5.87698	5.95004	5.57249	6.05813	6.16038	5.92881	5.97602	5.84178	4.96615	5.53754	5.17847	5.18089	5.75469	5.68056	5.78535	5.22177	5.77394	5.69292	5.48755	5.55532	5.84341	5.74916	5.36027	5.45005	5.04435	5.4431	5.32401	5.21458	5.71324	5.83183	5.51801	5.27705	5.59433	5.77767	5.35508	5.30317	5.16803	5.59799	5.50188
ADGRE5	8.59141	8.25768	8.39308	8.47154	8.80232	8.55565	8.50752	8.47647	8.79119	8.78162	8.54048	8.52992	8.10361	8.33753	8.43813	8.36196	8.52495	8.29738	8.13182	8.28096	8.15464	8.33641	8.20063	8.50147	8.44149	8.23791	8.29516	8.13439	8.3242	8.25792	8.17125	8.54026	8.13317	8.28136	8.46908	7.91574	8.14516	8.02144	8.25619	8.16913	8.2264	8.09658	8.57342	8.7651	8.3802	8.36522	8.13317	8.28073	8.11477
ADGRF1	5.31214	5.07195	5.27473	5.21343	5.44896	5.43662	5.55001	5.56434	4.85545	5.53479	5.18152	5.08913	5.10841	5.14876	5.35321	5.50724	5.64606	5.363	4.90081	4.99391	4.83972	4.52158	4.92812	4.8263	4.89429	4.90318	4.89434	4.84158	5.27731	4.76744	4.76495	5.04285	4.8515	4.66508	4.71465	4.70227	4.83139	5.04782	4.86012	5.04684	4.80698	4.94359	4.87902	4.51722	4.64833	4.49055	4.37476	4.85664	4.59625
ADGRF2	4.85509	5.14847	5.30568	5.12702	4.76953	5.12199	5.52204	4.9901	4.84643	4.72779	5.14252	4.7192	5.37192	4.64414	4.78238	5.36289	4.98327	4.98176	4.29609	4.4943	4.39699	4.74608	4.61486	4.7456	4.81357	4.32188	4.40465	4.58486	4.91448	4.46488	4.68937	4.6872	4.52441	4.56878	4.41049	4.34422	4.40294	4.47061	4.69156	4.32312	4.55992	4.56842	4.68889	4.2918	4.88424	4.52004	4.27376	4.05751	4.66538
ADGRF3	7.00416	6.83772	6.93464	6.91182	7.07637	7.02468	7.30538	6.83942	6.89135	7.04778	6.76036	6.80277	6.90575	7.01425	6.92135	7.11983	6.66658	7.07141	6.95991	6.88921	7.00413	6.54311	6.76868	6.95592	7.0984	6.63911	6.97333	7.14706	7.22259	7.06794	6.87861	7.16737	6.92418	6.93033	6.54795	6.94865	6.66222	6.85851	7.1373	7.02027	6.71404	6.96656	7.0521	6.70929	7.17763	6.98368	6.78928	6.86754	7.01041
ADGRF4	5.1027	4.67754	4.69857	4.6989	4.82941	5.25802	5.47133	4.87991	4.5573	4.95859	4.43514	4.76174	4.78693	4.61113	4.67007	4.71058	4.72491	4.70827	3.9486	3.90691	4.19553	4.06083	4.07575	4.19874	4.07764	4.0857	4.09408	4.16533	4.29692	4.04335	4.20185	4.2503	4.12772	4.08043	3.91274	4.14208	3.98308	4.00049	4.27889	4.12522	4.05836	4.16763	4.09819	3.97316	4.21185	4.02704	3.90323	4.04466	4.06272
ADGRF5	9.14849	9.69717	8.93635	9.18863	8.85455	9.11798	8.43566	9.76647	9.6138	9.56997	9.56344	9.35047	9.5494	9.43541	9.31528	9.36012	9.31762	9.48242	9.17747	9.02027	9.33643	9.47302	9.21934	9.07334	9.05497	9.17879	9.44749	9.53772	8.7776	8.81544	9.57062	9.35262	9.40142	9.28804	9.94192	9.62843	10.2177	10.0251	10.1554	9.78235	9.84758	9.79007	8.98411	8.10855	9.29572	9.34269	9.62182	9.50346	9.47613
ADGRG1	7.4837	7.78126	7.20155	7.42284	7.30317	8.08852	7.3067	7.68328	7.92669	7.6588	7.56957	7.81123	7.24466	7.49128	7.35366	7.34035	7.6018	7.39143	7.3161	7.66279	7.56426	7.42554	7.56985	7.45651	7.3362	7.35063	7.62355	7.57945	7.43775	7.22325	7.74992	7.46126	7.46703	7.46417	7.72161	7.54752	7.9904	7.8763	7.85088	7.62009	7.68027	7.69897	7.41815	7.01363	7.33049	7.59603	7.87683	7.81671	7.61415
ADGRG2	5.90231	5.43317	6.08221	5.9474	5.48239	5.98231	6.23815	5.94002	5.76173	5.97858	5.57002	6.2637	5.49839	5.64805	6.15858	5.98046	5.69449	5.98288	5.2888	5.00986	5.12143	5.01596	5.49724	5.25367	5.29354	5.18405	5.14752	5.07524	5.06263	5.13028	5.27412	5.29253	4.96378	4.96061	4.99213	5.21313	5.02292	5.24464	5.2801	5.27175	5.06019	5.20192	4.97627	5.04468	4.8412	5.08514	4.92232	4.94214	5.21827
ADGRG3	6.40421	6.17413	6.11705	6.20335	6.64554	6.30729	7.56325	6.34309	6.258	6.68076	6.09924	6.74016	6.40834	6.53818	6.45308	6.47619	6.31667	6.43903	6.34636	6.34961	6.08274	5.99835	6.2479	6.36624	6.01267	5.88242	6.51759	6.17396	6.42464	6.11272	6.2851	6.35904	6.04693	6.27369	6.26827	6.14496	5.79477	6.12328	6.26662	6.11405	5.96606	5.7362	6.43598	5.95073	6.06481	5.93286	6.06477	6.02765	6.07302
ADGRG4	5.38802	5.26794	5.41839	5.13239	5.5183	6.14856	5.65559	5.20925	5.41272	5.34376	5.21368	5.34773	5.52757	5.42215	5.40662	5.79577	5.4198	5.46766	4.65695	4.89424	4.56902	4.84878	4.6764	4.66265	4.63065	4.65603	4.62208	4.78521	4.60209	4.64342	4.72475	4.85844	4.4368	4.60941	4.74487	4.99242	5.06445	4.86149	4.63323	4.82714	4.58819	4.68328	4.69861	4.36111	4.5645	4.43221	4.3891	4.79327	4.23177
ADGRG5	6.63781	6.30651	6.64528	6.63687	6.562	6.649	6.85713	6.50437	6.61992	6.60527	6.50425	6.58452	6.67233	6.63853	6.58971	6.55715	6.66256	6.68644	6.53635	6.43977	6.57968	6.38871	6.48734	6.41202	6.4765	6.22688	6.69155	6.54453	6.6837	6.59264	6.585	6.48972	6.56651	6.47294	6.20362	6.46618	6.12842	6.19912	6.61282	6.45545	6.20675	6.52711	6.35056	6.26089	6.36183	6.46076	6.23839	6.63371	6.41213
ADGRG6	8.8349	7.25892	6.90113	7.19356	6.59656	7.61919	6.98446	7.37943	6.89018	7.50633	7.10699	8.26902	7.0698	6.89372	7.19097	7.33848	6.94955	7.18977	7.0275	6.91756	6.64326	6.69824	6.83821	6.9319	6.56467	6.68765	6.81086	7.15737	6.5815	6.86474	6.92242	6.68515	7.00752	6.67638	7.4497	7.57562	7.11947	6.8136	6.72435	6.64364	6.83025	7.06892	6.60655	6.76514	6.90855	6.6863	6.72497	6.73702	6.67182
ADGRG7	4.46846	3.51393	4.11402	3.86393	3.8308	4.79665	4.43169	4.05895	3.91274	4.63361	3.85065	3.8948	3.76078	4.05882	3.96332	3.94056	4.57196	4.08057	3.29603	3.27543	3.72778	3.30354	2.98738	3.52144	3.54168	3.57476	3.41972	3.38832	3.57804	3.51228	3.54091	3.3824	3.34953	3.42234	3.45263	3.60361	3.3985	3.16641	3.48438	3.49667	3.34671	3.46109	3.57845	3.31255	3.45098	3.08551	3.16909	3.55052	3.61089
ADGRL1	8.16178	8.71646	8.09195	8.56537	8.32125	8.64933	8.31458	8.80065	8.3015	8.45002	8.76015	8.23893	8.31204	8.61637	8.5135	8.11989	8.79464	8.72308	8.28847	8.44722	8.55332	8.49843	8.23731	8.16208	8.28748	8.60508	8.36543	8.29193	8.61478	8.46742	8.28599	8.30765	8.45347	8.50722	8.25421	7.86155	8.56726	8.57643	8.49446	8.35002	8.38792	8.58864	8.28672	7.75216	8.48376	8.51056	8.35685	8.40971	8.45146
ADGRL2	8.67272	8.93989	8.54089	8.73637	8.60418	8.93384	8.08044	9.28158	8.70892	9.03825	9.14907	8.64393	9.34633	8.93812	9.09185	8.65602	8.94328	9.3344	8.98345	8.97181	9.10398	9.16117	8.85118	8.60994	8.8246	9.00372	8.6195	8.7415	9.09746	8.93913	9.03555	9.08424	9.26841	9.28078	9.53982	9.32763	9.48451	9.31019	9.24811	9.03306	9.31243	9.56419	8.87018	8.51249	9.06481	9.11339	8.89068	8.88839	8.98417
ADGRL3	6.45853	6.02405	6.06365	5.74729	6.52353	6.85561	6.12331	6.21371	5.86767	6.27572	5.96934	6.0034	6.25393	6.32177	6.11708	6.38756	6.22915	6.80788	6.21919	5.93578	5.45468	5.19823	5.96492	6.07441	4.53883	4.84811	5.3389	5.58916	5.17748	5.19686	5.06297	5.31006	5.20809	5.38171	6.34281	5.83829	5.70628	5.76939	5.41792	5.32661	5.30488	5.48598	5.75489	5.67183	6.27251	5.66076	5.2723	5.63713	5.03857
ADGRL4	9.12444	9.87651	8.79669	8.8263	8.44266	8.46122	8.70709	9.36554	9.25837	9.65789	9.64965	9.38404	10.2771	10.0656	9.69909	9.35049	8.78106	9.55167	9.5633	9.282	9.391	9.5069	8.9251	9.07048	8.79756	9.33086	9.35849	9.78451	8.94853	9.05725	9.48488	9.14352	9.6534	9.49188	10.2792	10.1156	10.3906	10.1675	10.0843	9.8754	9.47495	9.40713	9.18501	8.53414	9.68539	9.5431	9.86278	9.86622	9.84642
ADGRV1	4.91283	4.69958	4.65836	4.8338	5.11204	5.28095	5.31656	4.81559	4.55772	4.93592	4.78283	4.74226	4.82264	4.74576	4.75592	4.83181	4.9903	4.78423	4.22365	4.21446	4.17247	4.25879	4.28302	4.31687	4.29986	4.26705	4.27408	4.29978	4.31011	4.32339	4.30048	4.38287	4.12873	4.27008	4.06772	4.2048	4.09372	4.08842	4.30251	4.20393	4.09907	4.2477	4.28443	4.19427	4.19583	4.15928	4.25582	4.2565	4.27112
ADH1A	10.7236	10.919	10.7056	10.9677	10.6805	10.7208	11.2321	10.9951	10.5996	10.6692	10.8158	10.7678	11.26	11.158	11.1531	10.4132	11.0202	11.3039	11.0494	10.9082	10.4502	10.8621	11.1646	10.8054	10.5348	10.5104	11.0252	11.0063	10.6712	10.4656	10.0361	9.62405	10.4717	10.2161	11.1602	11.3466	10.6267	10.4865	10.5818	10.8803	10.6069	10.6044	10.6738	10.4761	10.7579	10.7415	10.5873	10.5365	10.9896
ADH1B	11.5369	11.7054	11.5828	11.7985	11.7663	11.492	11.9672	12.173	11.5282	11.7536	11.852	11.6543	12.1275	12.1875	12.1341	11.2912	12.1544	12.3637	12.1896	12.1788	11.5272	12.1525	12.2095	12.0044	11.6758	11.6286	12.2689	12.3291	11.9171	11.7256	11.2667	11.0813	11.7058	11.3298	12.4825	12.6029	11.6891	11.5948	11.8814	12.1661	11.8666	11.8799	11.834	11.5674	12.0449	11.9994	11.8934	11.7705	12.2198
ADH1C	9.2497	8.9682	8.84051	9.40233	8.79512	8.9457	9.21695	9.28505	8.93686	8.55627	8.89647	9.10371	9.37192	9.20724	9.47292	8.88752	9.15289	9.71282	9.70937	9.54363	9.06962	9.48081	9.72575	9.59808	9.15296	9.19835	9.59348	9.54636	9.1624	9.18723	8.86117	8.78637	9.31902	8.96966	9.5455	9.63675	9.3211	9.16933	9.25811	9.43184	9.27711	9.35728	9.11452	8.8817	9.39882	9.38415	9.24913	9.27589	9.63077
ADH4	4.52925	4.75709	4.49532	4.27588	4.76441	5.17654	4.84286	4.66091	4.3151	4.34321	4.45296	4.30645	4.58266	4.64577	4.43631	4.24042	4.59992	4.49122	3.81292	4.09224	3.75436	3.99823	4.39626	3.78268	4.26027	4.10828	4.09886	4.40117	4.12333	4.06152	4.14338	4.36193	3.95623	4.40197	3.90822	4.05719	3.92024	4.00578	5.24162	4.42901	4.2821	4.34262	4.25183	5.15203	4.30835	4.1117	4.96966	5.48475	4.24043
ADH5	9.66196	9.45523	9.38116	9.9577	9.72054	9.62476	9.30274	10.3236	9.65419	10.1319	9.6803	9.45277	10.1483	10.2194	9.99003	9.62091	9.88452	10.1169	9.85767	9.73844	9.56651	9.68592	9.6017	9.80681	9.69455	9.85891	9.72708	9.90492	9.59559	9.62651	9.54605	9.55161	9.95432	9.72113	9.60615	9.64303	10.1069	10.0347	9.17563	9.52981	9.96883	10.0333	9.49515	9.33131	9.87571	9.93441	9.78065	10.0766	9.73612
ADH6	4.25842	4.15642	4.3975	4.27382	4.22441	4.355	4.74549	4.75376	4.10332	4.58451	4.13722	4.27095	4.45888	4.52111	4.35328	4.30753	4.19604	4.3021	3.55663	3.74304	3.53219	3.76992	3.63654	3.48712	3.50983	3.49573	3.69502	3.53294	3.59766	3.7093	3.48946	3.66891	3.49997	3.37121	3.44876	3.70097	3.57722	3.50876	3.63458	3.55844	3.37548	3.69027	3.76873	3.4627	3.59434	3.4751	3.45363	3.27767	3.45424
ADH7	5.47144	5.18547	5.12206	5.28567	5.35357	5.64867	5.12518	5.78685	4.74618	5.1495	4.97526	4.76242	5.10095	5.18801	4.9454	4.85669	4.7976	5.3783	4.37736	4.66183	4.44127	4.5276	4.36131	4.43115	4.50506	4.5456	4.74221	4.70882	4.53253	4.77053	4.28807	4.40645	4.49486	4.26276	4.25808	4.2506	4.5099	4.43837	4.70777	4.64629	4.45707	4.60336	4.66396	4.4045	4.72234	4.89706	4.62606	4.47395	4.7059
ADHFE1	7.43525	7.85646	7.83845	7.75208	6.63568	8.01356	7.36546	8.20593	7.9077	7.93753	8.07793	7.9642	7.67077	8.12746	7.77662	7.62503	8.17246	8.1721	8.11189	7.68363	7.74823	7.88099	7.54188	7.59822	7.65853	8.18679	8.22808	8.16453	7.68945	7.48525	7.66167	7.65573	8.31678	8.13287	8.76231	8.39876	8.50128	8.18409	8.16265	7.82636	8.25525	8.35849	7.90116	7.19925	7.83236	8.11276	7.94649	8.08683	8.31422
ADI1	8.0602	8.17847	8.15696	8.49726	7.82383	7.50373	7.4939	7.76228	8.32557	8.29957	8.04783	8.11337	7.99535	8.16874	8.27471	8.02453	8.0475	8.33382	8.50349	8.2472	8.41278	8.47663	8.29379	8.08872	8.52172	8.8791	8.39454	8.32644	8.00986	7.90525	8.32472	8.1705	8.57917	8.56201	8.10928	7.83454	8.59865	8.56577	7.19066	7.9817	8.75407	8.63304	8.25013	8.13349	8.92336	8.79906	8.97391	9.02112	8.69167
ADIG	7.18976	6.90213	6.67679	7.04158	7.11641	7.10151	7.45628	6.99868	6.74978	7.10585	7.08363	7.10989	6.73173	6.85407	6.81476	6.87425	7.08453	6.92473	6.73213	6.70681	6.59445	6.59864	6.71238	6.55605	6.79064	6.43019	6.65993	6.94235	6.80849	6.91803	6.9382	7.145	6.50142	6.85362	6.44411	6.68269	6.47451	6.59165	6.78045	6.83669	6.67131	6.66277	7.0211	6.79143	6.90203	6.60686	6.80384	6.77387	6.72812
ADIPOQ	11.4649	11.8637	11.7881	11.8845	11.4869	12.1973	11.8686	12.3019	11.9294	12.0653	12.1906	12.0268	11.9214	12.1076	12.0315	11.3211	12.0064	12.2849	12.4983	12.3156	12.3941	12.4306	12.3871	12.3065	12.4106	12.5712	12.2044	12.4728	12.2645	12.0401	11.9644	12.0572	12.5069	12.579	12.5004	12.5541	12.7538	12.7017	12.4431	12.4445	12.7449	12.7842	12.4219	12.1312	12.6364	12.6283	12.3631	12.5271	12.658
ADIPOR1	8.90778	9.0666	8.9268	9.02292	8.73242	9.00113	8.36691	9.24702	9.15596	8.7224	8.99883	8.81911	8.97933	8.87298	8.88504	8.77518	9.32991	9.03991	9.02375	9.30082	8.88291	8.90257	9.11984	9.61052	9.13494	9.28327	9.44799	8.90043	8.98648	8.91225	8.75858	9.71662	9.25556	9.26833	9.50104	9.43944	9.59778	9.50311	10.0145	9.43088	9.32476	9.68272	9.12819	9.25903	9.18278	9.0066	9.19496	9.12467	9.08597
ADIPOR2	8.41798	9.09263	9.02331	8.8026	8.55253	7.99823	8.48821	8.9651	8.67801	8.77384	8.93393	8.40244	8.52931	9.02072	8.5403	8.3398	8.81927	8.65741	8.63276	8.74048	9.09768	8.99463	8.99109	8.74909	8.7265	9.09262	8.95855	9.05292	8.91833	8.7921	8.76001	9.28415	8.81031	8.63578	8.63181	8.23046	8.9596	9.02848	8.63923	8.68067	8.97403	8.61929	8.69043	8.70957	8.89969	8.82923	8.65797	8.66429	8.79542
ADIRF	9.62087	10.193	10.6662	10.398	9.90944	10.1038	9.61717	10.302	10.2588	9.91202	10.1717	9.85528	10.2867	9.94037	9.99387	9.90371	10.3364	10.1404	10.3707	10.3926	10.3108	10.418	10.4419	10.3432	9.88797	9.79148	10.2553	10.3483	10.4585	10.4731	9.97865	10.1235	9.84306	9.5562	10.1472	10.0829	10.0126	10.2792	10.0031	9.91489	10.2635	10.3149	10.306	10.1809	10.6942	10.639	10.2739	10.301	10.3605
ADK	7.19242	7.97009	7.51377	7.60139	7.38151	7.22858	7.62693	7.81629	7.76997	8.00045	7.88216	7.28707	8.17582	8.16934	8.01471	7.52009	7.28705	8.08685	7.7807	7.51735	7.56121	7.66897	7.74774	7.60107	7.78613	8.1943	7.97523	8.17222	7.60797	7.74276	7.75121	7.73171	8.19045	8.27198	7.99356	7.9491	8.37458	8.26009	7.50518	7.62902	8.26617	8.38118	7.43384	7.56947	7.55163	7.64771	8.02901	7.91599	7.75038
ADM	9.03305	9.39135	9.11419	9.2105	9.5707	9.77486	8.219	9.59512	9.71438	9.3399	9.07329	10.1771	9.50279	9.10221	9.32984	8.96177	10.4659	9.47215	9.39007	9.68879	8.94367	9.28679	9.76959	9.63265	9.66218	10.1084	9.74263	9.67118	9.57267	9.39138	9.19942	9.2602	9.1625	9.01475	9.9256	10.0319	9.81305	9.62132	9.19439	10.052	8.91441	8.70477	9.35985	9.56914	9.82004	9.83161	9.64682	9.42382	9.34082
ADM2	8.13237	7.77246	8.22734	8.08466	8.31195	8.33906	7.59916	7.95025	7.86535	8.00864	7.81661	8.01266	7.83714	7.77076	7.8111	7.94371	8.01402	8.07639	7.57785	7.76272	7.70483	7.52221	7.71351	7.62201	7.70399	7.41469	7.82341	7.72791	7.95617	7.80011	7.74461	7.87786	7.63883	7.65199	7.48122	7.61499	7.38095	7.52188	7.74989	7.60693	7.58358	7.88638	7.81844	7.71794	7.79579	7.75624	7.49346	7.77584	7.58431
ADNP	8.43646	8.20524	8.30572	8.34166	8.05911	8.21396	8.14518	8.46105	8.35582	8.37054	8.55456	8.28925	8.68298	8.47161	8.65445	8.5031	8.26437	8.64687	8.65324	8.43463	8.55781	8.66032	8.42701	8.49378	8.32474	8.51063	8.38739	8.328	8.472	8.58555	8.32447	8.20026	8.52521	8.48689	8.52483	8.40929	8.38186	8.11939	8.09973	8.13712	8.1315	8.07215	8.17609	8.33339	8.58425	8.28292	8.45632	8.05555	8.19203
ADNP2	6.81323	6.64339	7.02972	6.644	7.44343	7.31125	6.1546	7.14168	6.99359	6.78939	6.99829	6.51337	6.80062	6.87617	6.93264	6.52744	6.87001	6.76342	6.64819	6.7027	6.55244	6.97992	6.69748	6.71683	6.83875	6.84265	6.8687	6.83462	6.71408	6.69337	6.34797	6.47355	6.97713	7.00638	7.10797	6.92056	7.01712	6.88921	6.84	6.82783	6.72957	6.86193	6.60223	6.54231	6.82758	6.62255	6.74661	6.52559	6.65825
ADO	8.1194	7.78488	7.94392	7.95257	7.68164	7.87363	7.37284	7.91475	7.8495	8.08009	7.90401	7.89009	8.24893	8.12118	7.91167	7.82405	8.06899	7.97011	7.59049	7.71752	7.69607	7.64327	7.62581	7.63987	7.73321	7.58842	7.6548	7.43348	7.65587	7.55516	7.45532	7.56033	7.47641	7.73108	7.28667	7.59158	7.59385	7.65461	7.69835	7.80779	7.75188	7.76608	7.26539	7.87429	7.51313	7.69064	7.57723	7.56323	7.41915
ADORA1	7.27217	7.34084	7.24056	7.43437	7.67438	7.56461	7.89129	7.39205	7.30587	7.93349	7.38218	7.22367	7.3915	7.47685	7.4498	7.32258	7.27037	7.45674	7.54173	7.44121	7.82554	7.43072	7.52176	7.42021	7.53987	7.30718	7.51684	7.52896	7.87056	7.72516	7.78692	7.8052	7.83384	7.74398	7.35409	7.4648	7.52644	7.86796	8.0627	7.73388	7.44002	7.72905	7.76787	7.52115	7.62852	7.53826	7.61061	7.71173	7.81156
ADORA2A-AS1	7.11661	7.1021	7.273	7.27204	7.31015	7.30141	7.93225	7.02628	7.14008	7.62458	7.17947	7.43176	7.24161	7.31293	7.20159	7.4884	7.02146	7.39489	6.71556	6.71673	6.8169	6.50453	6.61558	6.5509	6.74082	6.47813	6.68239	6.9845	7.24129	6.71489	7.08238	7.11761	6.99624	6.91187	6.60993	6.78872	6.44097	6.44613	7.15528	7.03051	6.76793	6.80409	7.01847	6.62913	6.82728	6.63794	6.60269	6.66367	6.80305
ADORA2B	7.32336	6.79269	6.65573	6.80114	7.10383	6.82841	6.74576	6.91619	6.73834	6.9165	6.75849	6.74492	6.62451	6.89043	6.77948	6.90935	6.952	6.78663	6.49648	6.4448	6.16409	6.03966	6.51037	6.37165	6.66174	6.41853	6.43527	6.37875	6.77882	6.69411	6.81853	6.48248	6.454	6.42509	6.46204	6.51597	6.16529	6.33151	6.69477	6.41625	6.27576	6.40996	6.64796	6.79222	6.4993	6.19224	6.30581	6.24696	6.52412
ADPGK	7.9127	7.70405	7.83368	7.7392	7.47308	7.61484	7.17205	7.55588	7.75235	7.98737	7.68813	7.49576	7.32622	7.71995	7.54404	7.51173	7.59222	7.61075	7.50635	7.58721	7.43751	7.59557	7.3812	7.53891	7.66527	7.57315	7.32912	7.13904	7.4363	7.19823	7.37137	7.54014	7.40814	7.32783	7.62468	7.48215	7.81267	7.53762	7.23725	7.5515	7.54576	7.39767	7.36168	7.92081	7.43212	7.66839	7.46784	7.46387	7.66122
ADPRH	6.08249	6.24952	5.94165	6.03544	6.152	6.43916	6.04559	5.97902	6.25276	6.18523	6.19056	6.05939	5.97322	6.19238	6.01433	5.96024	6.54238	5.88828	5.652	5.84147	5.84146	5.94067	6.02063	5.76719	5.7423	6.04907	5.70195	5.89156	5.83117	5.88591	5.67404	5.95984	5.85932	6.02255	5.60241	5.64456	5.9513	5.94488	5.6837	5.75319	5.97219	5.79387	5.86316	5.98226	5.94593	5.90811	5.84715	5.7577	5.92285
ADPRHL1	6.27429	6.26562	6.06723	6.19646	5.95867	6.3938	6.9899	6.49947	6.29295	6.3514	6.12	6.62825	6.26006	6.49738	6.30436	6.31401	6.19768	6.27442	6.04048	5.99498	6.27308	6.12569	6.10302	5.9784	5.98067	5.89241	6.17992	6.25208	6.13981	6.05607	6.26169	6.17976	6.11871	6.0846	5.69792	6.05218	5.93594	5.94485	6.05282	6.06554	6.04287	6.27646	6.26689	6.08893	6.10229	6.09711	5.89378	5.92948	5.93035
ADPRHL2	6.96905	6.95305	7.09504	6.84482	7.17803	7.10499	6.80869	6.95926	7.00544	6.91665	6.92357	6.9717	6.57144	6.84522	6.61114	6.89688	6.34515	6.79036	6.68846	6.79791	6.80401	6.73909	6.7606	6.46341	6.69296	6.7022	6.71279	6.74199	6.75004	6.64476	6.60401	6.55256	6.53569	6.60892	6.34194	6.34489	6.45105	6.33425	6.28203	6.43251	6.54197	6.55983	6.62255	6.93605	6.72038	6.89363	6.77117	6.65456	6.58406
ADPRM	5.96202	5.70805	5.70924	5.48677	6.20219	6.23623	5.46882	5.60307	5.51886	5.53693	5.45088	5.56532	5.92258	5.66471	5.85645	5.5889	5.31629	5.45197	5.49816	5.63366	5.03448	5.02421	5.37337	5.42341	5.38275	5.35253	5.7802	5.72103	5.48609	5.70217	5.13561	5.05653	5.43527	5.22326	5.41603	5.37127	5.92669	5.77182	5.09306	5.55731	5.44476	5.54029	5.25443	5.29655	5.28798	5.38919	5.53656	5.34084	5.19917
ADRA1A	6.93322	7.47728	6.33704	8.18287	7.57098	7.57742	6.99472	7.98071	7.66961	7.4275	7.68174	7.4132	7.12974	7.71777	7.2095	6.97966	8.33192	7.53643	7.71909	8.03232	8.32126	8.43184	7.73258	7.50505	7.35357	7.66563	7.44127	7.58783	7.87106	7.9045	7.31539	7.45446	7.77056	7.8186	7.54569	7.2168	8.05682	7.56565	7.37265	7.04477	7.55006	7.73307	7.69403	7.11179	7.93427	8.0579	7.21661	7.2579	7.5437
ADRA1B	7.83375	8.11414	7.96122	8.01032	8.0889	7.79605	7.95663	7.71195	8.06827	7.86729	7.94027	8.19861	7.5685	7.70853	7.71437	7.65388	7.83198	7.7952	7.34463	7.27379	7.51893	7.20253	7.35271	7.28706	7.36827	7.42326	7.45971	7.53477	7.32289	7.37913	7.2176	7.09673	7.28971	7.11224	7.19148	7.28073	7.12326	7.12591	6.95825	7.28544	7.3033	7.39331	7.31411	7.36252	7.30948	7.33007	7.40425	7.51603	7.50608
ADRA1D	6.96319	7.11685	7.08539	7.08535	7.39748	7.05971	7.09369	6.85549	6.94266	7.10464	6.98396	7.03308	7.08007	7.07755	7.04718	7.38645	7.29484	7.09284	6.61002	6.88964	6.87312	6.83901	6.90591	6.97378	6.91551	6.70838	7.03214	7.1024	6.90553	6.92008	6.84887	6.92858	6.89013	6.89197	6.67463	6.79948	6.62184	6.80418	6.88741	6.80001	6.96104	7.03291	7.16464	7.02836	6.92194	6.86491	6.59344	6.86945	6.91275
ADRA2A	8.71825	9.32628	9.1369	9.32294	8.96521	9.60813	8.68628	9.56029	8.75621	8.92571	9.28495	9.24602	9.27015	9.07264	8.96291	8.89887	9.65857	9.01249	9.10431	9.19144	9.57139	9.38594	9.10586	9.14317	9.43056	9.56734	9.33863	9.49662	9.26572	9.10467	9.15355	9.3559	9.6346	9.74594	9.59668	9.28821	9.34899	9.26806	9.00036	9.06872	9.17849	9.36225	9.31246	8.80583	9.38128	9.28695	9.43418	9.41618	9.31339
ADRA2B	8.17414	8.0149	7.97592	8.0497	8.16961	7.68284	8.17351	7.74623	7.93962	8.28115	7.85018	7.94879	7.73517	7.98842	7.83971	7.87746	8.12879	7.98936	7.55446	7.80194	7.7721	7.66057	7.76667	7.68562	7.79692	7.42683	7.71078	7.82893	7.77505	7.82035	7.81822	7.78438	7.82283	7.75317	7.69394	7.71372	7.63448	7.68528	7.97883	7.78869	7.82254	7.7916	7.92784	7.84212	7.77285	7.8647	7.63973	7.65451	7.77896
ADRA2C	7.30238	7.58277	7.88989	7.5965	7.87499	7.62338	7.28772	7.38196	7.46776	7.26207	7.20399	7.55232	7.59222	7.18027	7.45635	7.81577	7.68814	7.48703	7.4005	7.44979	7.60367	7.42906	7.22573	7.44089	7.4258	7.20189	7.44086	7.5347	7.40388	7.21357	7.22553	7.36641	7.38806	7.3697	7.37149	7.40434	7.15214	7.20705	7.14783	7.3309	7.29445	7.39352	7.55842	7.40016	7.60147	7.36741	7.51224	7.46513	7.46844
ADRB1	7.75221	7.75526	8.02708	8.11296	8.47265	7.93479	7.43922	8.08996	7.92593	7.92458	7.67188	7.90278	8.02285	8.0054	7.92913	8.07563	8.1645	8.11917	7.95437	7.90786	8.07774	7.68994	7.80743	7.94634	7.86196	7.77773	7.75904	7.659	8.10256	7.9005	7.57489	7.49823	7.84148	7.79646	7.49797	7.33457	7.37183	7.70122	7.53856	7.53303	7.67482	7.62062	7.79558	7.69879	8.14058	7.96994	7.68446	7.81983	7.8651
ADRB2	8.33016	8.27213	8.38685	8.31536	8.35889	8.45898	7.53851	8.59676	8.42719	8.31465	8.48898	8.38375	8.31229	8.29907	8.4983	8.6283	8.4676	8.27135	7.94271	7.99278	7.99361	8.0549	8.11712	8.29702	7.97675	8.0374	8.12565	8.03755	7.88332	8.21301	7.86393	7.78321	7.92856	7.87011	8.03898	7.85875	7.91413	7.79776	8.24983	8.01416	8.02842	7.95621	7.97055	7.80774	8.12578	8.03813	8.24805	8.13045	8.30001
ADRB3	6.2352	6.20955	5.66484	6.51823	6.10771	6.83766	6.96697	6.7421	6.38462	6.65507	6.76517	6.56675	6.61856	6.2668	6.38287	6.42321	6.65896	7.19675	6.04626	6.25237	6.81064	6.5711	6.44296	6.63353	6.28962	6.35049	6.20672	6.1878	6.8867	6.4854	6.27276	6.16477	6.70443	7.10901	6.15525	6.27872	7.58609	6.76411	6.56398	6.41882	6.45479	6.53848	6.32929	5.53673	6.07555	6.47865	6.5565	6.5539	7.29864
ADRM1	8.4054	8.64076	8.86358	8.70346	8.49029	8.57574	8.13127	8.54913	8.7236	8.43418	8.58901	8.45462	8.51278	8.53764	8.36621	8.24378	8.91648	8.36911	8.77656	8.89861	8.89135	8.89343	8.87417	8.78636	8.9754	9.00077	8.80793	8.92544	8.86101	8.87502	8.6938	9.00747	8.89236	8.83272	8.77352	8.82113	8.90718	8.95579	8.91321	9.10082	9.0614	9.14767	8.88485	9.00121	8.68662	8.81818	8.86457	8.92952	8.65636
ADSL	7.60711	7.45636	7.45862	7.57719	7.11903	7.67099	7.0685	7.77952	7.40641	7.53346	7.64386	7.71842	7.50656	7.56676	7.59142	7.4407	7.64901	7.52452	7.3493	7.54614	7.43766	7.51343	7.52064	7.42652	7.5692	7.81762	7.29811	7.47792	7.27251	7.40835	7.38384	7.40043	7.5172	7.4304	7.43257	7.51996	7.51536	7.50661	7.28794	7.47403	7.57277	7.53989	7.23114	7.85496	7.51915	7.60313	7.6341	7.62634	7.65322
ADSS	7.81903	7.47407	7.69667	7.55358	7.43154	7.47474	7.02301	7.60214	7.65123	7.38973	7.50823	7.65465	7.92369	7.89312	7.81675	7.46274	7.46396	7.79718	7.62605	7.61092	7.39244	7.56998	7.38646	7.59741	7.64516	7.94317	7.45668	7.44692	7.39102	7.4039	7.44915	7.60539	7.56522	7.67844	7.61779	7.47652	8.03592	7.5148	7.56314	7.79471	7.61364	7.50765	7.58237	7.87522	7.8353	7.74655	7.69742	7.23833	7.62796
ADSSL1	7.81721	8.46947	7.78492	8.29889	8.2417	8.90494	8.15465	8.71977	7.93941	8.24098	8.34919	8.46207	8.03305	7.93749	7.97349	7.66617	8.42967	8.21576	8.01291	7.87435	8.00979	7.8163	8.08608	7.881	7.7604	7.82299	7.73204	7.8269	7.66367	7.47718	7.47715	7.93253	8.03969	7.8801	7.91463	7.74167	8.0114	7.81988	7.89666	7.70047	7.83537	8.07611	8.03572	7.45362	7.75318	7.79212	7.56416	7.92957	7.86719
ADTRP	5.72871	5.38654	5.24693	5.40961	5.45012	6.07614	5.87914	5.19348	5.38086	5.65004	5.34185	5.37934	5.19087	5.39206	5.52407	5.38192	5.57545	5.47994	5.2701	5.39615	5.12209	5.06948	5.1916	5.14195	5.47613	5.38844	5.21813	5.179	5.30301	5.2027	5.23925	5.22058	5.01147	5.25242	4.80998	5.33129	5.14295	5.10827	5.27295	5.29971	5.2105	5.16361	5.27905	5.38429	5.23203	5.30448	5.34425	5.3087	4.98723
AEBP1	9.55707	9.47857	8.85533	9.50481	9.29881	9.41162	8.42035	9.2481	9.56345	9.08096	9.21103	9.85215	8.64244	9.06879	9.01303	8.65921	9.44181	9.01089	8.84678	8.89082	8.88175	8.88892	9.3852	9.10805	9.55165	9.40616	9.17935	9.07507	9.10349	9.18722	9.0303	9.37359	9.41457	9.31815	9.18091	9.4701	8.93484	9.16714	8.72829	8.61802	8.64701	8.62959	9.28463	8.95835	9.00502	9.0686	9.56791	9.54094	9.08456
AEBP2	8.5799	8.59871	8.054	8.50873	8.36708	8.5172	8.05898	8.33781	8.57944	8.46762	8.6927	8.88507	8.75814	8.67589	8.57922	8.23429	8.31741	8.63443	8.42672	8.20532	8.28217	8.41178	8.4614	8.36727	8.26751	8.35404	8.29534	8.44914	8.26117	8.24878	8.29882	8.40238	8.64374	8.57067	8.93068	8.89042	8.98936	8.9035	8.46407	8.75399	8.82967	8.89496	8.17704	8.22964	8.40957	8.58857	8.53006	8.54061	8.54383
AEN	7.0428	6.9166	6.7385	7.05592	6.96625	6.78119	6.92592	6.54493	6.66847	6.81429	6.86257	6.79746	6.70045	6.90088	6.85541	6.99107	6.9587	6.87228	6.65008	6.54425	6.61304	6.40006	6.73741	6.55204	6.47611	6.47561	6.6058	6.70779	6.65656	6.58972	6.76384	6.6288	6.63287	6.58605	6.49088	6.8904	6.40766	6.43427	6.68203	6.71145	6.80381	6.63623	6.82821	6.70429	6.74896	6.56159	6.53471	6.60153	6.71444
AES	9.06502	9.44519	9.02698	9.53968	9.06779	9.15696	8.34501	9.34805	9.48779	9.08898	9.19084	9.21508	9.10002	9.27855	9.1423	9.00985	9.17252	9.0293	9.58421	9.48161	9.62675	9.70079	9.48201	9.34577	9.56345	9.58467	9.41339	9.54346	9.54107	9.26139	9.24601	9.24049	9.70426	9.71244	9.04173	8.82789	9.40883	9.58157	9.41904	9.26799	9.68838	9.929	9.33293	9.33575	9.66876	9.452	9.36115	9.64011	9.19025
AFAP1	8.13841	8.01742	7.81302	8.08538	7.99701	8.13424	7.44656	8.08936	8.15805	7.72791	7.99377	8.14162	7.73339	7.86542	7.7211	7.7541	8.05485	7.83239	7.68241	7.77951	8.04275	8.00538	8.07158	7.94812	7.88384	8.00405	7.9281	7.74054	7.87662	8.04378	7.94178	8.20038	7.8274	7.90127	7.79029	7.68277	7.9854	7.77055	8.09765	7.86318	8.06316	7.97862	7.87448	7.88457	7.95944	7.96403	7.79731	7.5988	7.82972
AFAP1-AS1	6.32183	5.99965	6.01333	6.07237	6.59781	6.37521	6.29592	6.14544	5.84132	6.2012	6.03886	6.07239	6.1517	6.3529	6.42668	6.42066	6.15213	6.05799	6.00404	5.73078	5.97009	5.67584	5.80149	6.04897	5.74174	5.71775	6.02432	5.84844	6.14877	6.14052	5.91026	5.73949	5.89125	5.90034	5.55157	5.67085	5.87622	5.81066	5.7057	5.97551	5.59642	6.06271	5.74878	5.8635	6.0971	5.86552	6.2258	5.7547	5.70796
AFAP1L1	7.60638	8.11291	7.79171	7.81882	7.88162	8.45465	7.35567	8.33125	8.04462	7.827	8.04601	8.12859	7.81642	7.77084	7.76671	7.48797	8.20856	8.12502	7.98517	7.94321	8.1829	8.33609	7.95607	7.6833	7.65351	7.74281	7.95033	7.93931	7.67799	7.7493	8.01422	7.73547	7.63764	7.59852	7.93703	8.01591	7.88396	7.7634	7.9695	7.93597	8.24527	8.43265	7.81135	7.62319	7.85445	8.08239	8.07461	8.03666	7.77774
AFAP1L2	7.20597	6.73918	6.50543	6.55412	6.94586	6.9923	6.7262	6.86198	6.74103	6.78385	6.83389	6.89534	6.84309	6.94363	6.9333	6.96844	6.90839	6.89351	6.45145	6.65062	6.35355	6.52248	6.38649	6.54972	5.98541	6.05332	6.80768	6.9939	6.35456	6.45031	6.41931	6.54349	6.46966	6.49076	6.72623	6.71223	6.52834	6.49829	6.86479	6.7233	6.64733	6.29939	6.54434	6.09486	6.23411	6.49295	6.67438	6.46182	6.43438
AFDN	8.43485	8.24263	7.55802	7.88596	8.05421	8.18825	7.64439	8.46141	8.18062	8.20523	8.31026	8.57956	8.27419	8.19516	8.36647	8.0631	8.28267	8.20857	7.96246	8.19606	8.01029	8.1811	8.05765	7.85589	7.95963	7.92823	8.14453	8.05432	7.63706	7.71971	8.09883	7.95802	8.11565	8.09682	8.3778	8.04012	8.36288	8.09366	8.43941	8.11481	8.13111	8.01051	7.69057	7.32758	8.079	8.10076	8.15668	8.05026	8.12222
AFDN-AS1	6.16064	6.02907	5.87865	6.03481	6.36658	6.24416	6.08933	6.1632	5.82212	6.204	6.07008	6.33485	6.07563	6.17197	6.15525	6.14471	5.9403	6.27811	5.86122	5.6831	6.05902	6.0434	5.8094	5.8383	5.87971	5.56033	6.00982	5.9205	5.91918	5.92877	5.92627	5.66882	5.7321	5.77607	5.66911	5.69943	5.85618	5.64568	5.8743	5.74338	5.72929	5.57276	6.12745	5.71545	5.87587	5.86439	6.03803	5.94166	6.07901
AFF1	9.48446	9.5504	9.30951	9.79189	9.5721	9.64636	8.89037	10.1997	9.7432	9.18134	9.56782	9.32305	9.34362	9.36558	9.79692	9.55179	9.67965	9.73871	9.53693	9.5019	9.41512	9.5001	9.62663	9.73473	9.47933	9.40063	9.49196	9.48134	9.4402	9.43421	9.33816	9.2723	9.38133	9.30206	9.71178	9.50168	9.26703	9.30316	9.37776	9.13982	9.02969	9.31429	8.9515	8.8389	9.17297	8.96401	9.06264	9.05755	9.07788
AFF2	6.86986	7.30051	6.51981	7.51927	7.29781	7.59824	7.5441	7.98187	7.16664	7.40317	7.6578	7.47169	7.19745	7.54899	7.47661	6.70986	7.60062	8.09819	6.84779	6.89293	7.26206	6.94433	6.88603	7.09827	6.61314	6.55745	6.8849	6.96855	7.03274	6.83408	7.08748	7.74993	7.61112	7.90114	6.85014	6.84455	7.54441	7.28644	7.06605	6.71982	7.22106	7.51082	6.99682	6.49319	7.71675	7.4183	8.3118	8.21913	6.84455
AFF3	7.21596	7.39345	6.9616	7.68789	6.36571	7.24965	7.19653	7.78546	7.22148	7.74415	7.27741	6.84978	7.63123	7.96591	7.43917	7.29511	7.87061	7.93838	7.34311	6.93697	7.77534	7.71633	7.43549	7.15824	7.03812	7.42573	8.05105	7.88886	7.25252	7.29611	7.2199	7.45546	7.6199	7.64274	7.46085	7.12126	7.79235	7.81397	7.11359	6.97839	7.73761	7.95503	7.00145	6.45979	7.13498	7.27606	7.64006	7.43347	7.35148
AFF4	9.29491	9.35204	9.07687	9.29671	9.38623	9.76155	8.93291	9.6549	9.4117	9.31443	9.39557	9.02471	9.36416	9.39691	9.5115	9.35952	9.63757	9.53556	9.22945	9.19264	9.29461	9.3086	9.24683	9.30448	9.31034	9.38919	9.12116	9.13272	9.11416	9.18135	9.007	9.13662	9.3112	9.3465	9.33558	9.32577	9.27231	9.1775	9.13939	9.16293	9.06854	9.17027	8.93188	8.93917	9.07839	8.94823	9.1551	9.0497	9.06285
AFG3L1P	6.98124	6.73628	6.85809	6.99832	6.79249	7.25024	6.83017	6.90355	6.90607	6.87189	6.91362	6.97219	6.71202	6.82611	6.91362	6.78987	6.82012	6.82864	6.57496	6.73913	6.69375	6.48845	6.65652	6.75016	6.51048	6.65788	6.55142	6.70784	6.6992	6.73616	6.65926	6.63675	6.59237	6.69023	6.40036	6.58826	6.51207	6.46478	6.60905	6.76386	6.51525	6.57112	6.79626	6.80638	6.7303	6.71007	6.75689	6.62294	6.61655
AFG3L2	8.00032	8.22969	8.10858	8.06794	8.19679	7.69063	7.60704	8.12545	8.10246	8.16483	8.2095	8.1434	8.24187	8.25058	8.30733	7.93209	8.27774	8.20903	8.31053	8.2157	8.15548	8.38851	8.12139	7.97892	8.25276	8.42865	8.16126	8.08811	8.10086	7.98557	8.1345	8.17796	8.15641	8.24209	8.22294	8.05683	8.33398	8.06901	7.97319	8.13925	8.09708	8.13691	8.15877	8.05948	8.2063	8.32365	8.23844	8.29588	8.17442
AFM	4.4439	4.18203	3.97246	4.33911	4.05678	4.65016	4.45452	4.34366	4.25115	4.25544	3.96829	4.01119	3.9972	4.33301	4.04771	4.30202	4.71981	4.2839	3.85273	3.68644	4.03986	3.52011	3.8241	3.59841	3.74071	3.6618	3.67987	3.67699	3.75465	3.94047	3.63291	3.68041	3.76322	3.74874	3.71569	3.90697	3.79983	3.65925	3.83402	3.9121	3.76765	3.72509	3.76098	3.64182	3.59105	3.71397	3.80184	3.66225	3.66929
AFMID	7.20434	7.1453	6.8646	7.41257	7.18804	7.31136	7.06868	7.41766	7.25212	7.22053	7.25033	7.37931	6.95413	7.18455	7.33014	6.94022	7.37375	7.32707	7.18523	7.20587	7.37291	7.29066	7.32981	7.16834	7.28643	7.25807	7.17571	7.29304	7.14525	7.17248	7.19468	7.07719	7.38517	7.25295	7.07058	6.84735	6.99869	7.15579	7.01713	7.15996	7.07943	7.27516	7.16988	7.14602	7.14873	7.15502	7.14753	7.25551	7.26167
AFP	4.56813	4.64029	4.72441	4.695	5.25553	5.08832	5.04063	5.10597	4.77842	4.708	4.72475	4.72997	4.60645	4.79605	4.73421	4.77752	4.78299	4.90754	4.08786	4.4117	4.10451	3.91097	4.04725	3.77956	3.91077	3.90366	3.8445	3.93906	4.25104	4.00852	3.93985	4.38015	3.94978	4.04019	4.05271	4.2773	3.86852	3.94423	3.91805	4.11257	3.98035	3.98219	3.99267	4.07642	4.02888	3.88961	3.74236	4.33142	4.05631
AFTPH	7.77826	7.99702	7.74937	8.01118	7.70387	7.61476	7.64999	8.16623	8.05062	7.99107	8.09563	7.8737	7.96814	8.02393	8.08775	7.83259	7.86995	8.09838	7.77892	7.81981	7.65702	7.83368	7.92971	7.90372	7.81231	7.8834	7.84085	7.72922	7.81738	7.71282	7.62054	7.69892	7.7241	7.59938	7.94016	7.9839	8.01514	7.80294	7.81328	7.77769	7.72041	7.77055	7.54678	7.69958	7.71478	7.60341	7.61722	7.34578	7.63973
AGA	7.35743	7.28044	7.36233	7.65069	7.1203	6.71395	7.48046	7.55601	7.70798	7.68118	7.83365	7.26407	7.47952	8.04985	7.82769	7.28308	7.40326	7.80588	7.53004	7.3168	7.46954	7.46805	7.55767	7.33573	7.52586	7.72638	7.45856	7.48176	7.54282	7.42523	7.21921	7.29282	7.86376	7.97145	7.19808	7.29076	7.86461	7.77911	7.48878	7.64454	7.99848	7.83718	7.32655	7.76031	7.81854	7.80435	7.63866	7.9948	7.80399
AGAP1	7.98778	7.97799	8.01354	7.87106	7.96092	7.78093	7.34331	7.99404	7.73892	7.76302	7.80374	7.71406	7.96447	7.68078	7.85383	7.76125	8.06239	7.77159	7.76842	7.53019	7.62554	7.72737	7.78118	7.71935	7.57638	7.64982	7.54404	7.67929	7.59945	7.65076	7.58382	7.31639	7.75064	7.4966	7.36876	7.3876	7.38388	7.41562	7.25896	7.44412	7.43405	7.53198	7.22091	7.23461	7.43911	7.48314	7.49847	7.52086	7.5111
AGAP2	6.71232	6.615	6.56176	6.63607	6.76355	6.58766	6.59722	6.70198	6.25444	6.6753	6.46403	6.53128	6.56257	6.73616	6.467	6.79443	6.55133	6.681	6.27932	6.19571	6.37493	6.31386	6.49806	6.41965	6.43989	6.387	6.56482	6.91544	6.57711	6.51104	6.45051	6.61297	6.22405	6.41871	6.29191	6.30732	6.26401	6.54813	6.70993	6.47168	6.45068	6.44651	6.49983	6.43758	6.27611	6.29268	6.57059	6.61172	6.46368
AGAP3	8.0108	8.11629	8.35082	8.1224	7.93903	8.14107	7.59314	7.82784	8.00964	7.6322	7.93685	8.15332	7.72823	7.68765	7.79934	7.55859	7.79675	7.67565	7.56167	7.55519	7.50192	7.40521	7.46161	7.38484	7.46722	7.47287	7.46959	7.26667	7.66319	7.51581	7.43777	7.41635	7.36435	7.36574	7.29852	7.23566	7.20662	7.2272	7.30676	7.45526	7.36538	7.2626	7.55203	7.70308	7.56035	7.55745	7.63576	7.73364	7.53254
AGAP5	8.9429	8.58958	8.59103	8.52371	8.19774	8.86712	7.8411	8.62087	8.80507	8.67771	8.87268	8.51584	8.64688	8.63565	8.51476	8.69022	8.57028	8.79528	8.80566	8.82081	8.87135	8.77558	8.80396	8.71929	8.55739	8.6245	8.57546	8.5814	8.72632	8.81251	8.87004	8.58729	8.99774	8.88335	9.46107	9.2742	9.17348	8.87879	8.71613	8.78567	8.8389	8.61436	8.62108	8.55785	8.585	8.79791	8.73321	8.80279	8.968
AGBL1	4.97738	5.01939	4.79997	5.2893	5.38211	5.3855	5.93215	5.05706	5.13539	5.40166	5.06769	5.0404	5.07144	5.55075	5.34871	5.52764	4.87956	5.423	4.71858	4.42328	4.52033	4.35733	4.35383	4.65369	4.60487	4.53645	4.59048	4.52835	4.74741	4.6403	4.50177	4.68934	4.55414	4.51672	4.57446	4.49309	4.51135	4.48741	4.64997	4.593	4.62356	4.76581	4.57953	4.71222	4.63596	4.64283	4.43924	4.17556	4.69017
AGBL2	4.92477	5.11182	4.91827	4.82646	5.14112	5.62219	5.83649	5.24476	5.00617	5.26859	4.94315	4.74059	4.78953	4.71793	4.67117	4.95504	5.41087	5.18992	4.34268	4.88772	4.57749	4.26194	4.41898	4.60524	4.31056	4.3782	4.32854	4.34573	4.62699	4.70381	4.35557	4.54368	4.44912	4.55321	4.07902	4.59862	4.45614	4.55605	4.63513	4.24926	4.56503	4.44412	4.42982	4.26999	4.47879	4.36116	4.58906	4.57134	4.4937
AGBL3	4.46867	4.75498	4.57913	4.22574	4.69732	4.68526	4.53341	4.93699	4.208	4.31477	4.4114	4.66725	4.79019	4.53318	4.5037	4.26222	5.11786	4.63164	3.69653	4.13953	4.10687	4.35027	4.10279	4.0945	4.06353	3.83647	4.1118	4.07773	3.65801	4.00304	4.04426	4.01451	4.04503	3.88561	4.29185	3.97081	4.09431	3.88794	4.12247	4.13247	4.1664	4.07309	4.06458	4.06829	4.11057	4.03914	4.04162	4.20645	4.00524
AGBL4	5.62426	5.38253	5.58138	5.67421	5.71831	5.90375	5.8423	5.59331	5.59069	5.6511	5.33611	5.4717	5.49798	5.53668	5.38459	5.69224	6.0042	5.69955	4.98368	5.12738	4.95244	4.77766	4.77122	4.84649	4.78899	4.40239	5.12817	5.20834	5.34787	5.0648	5.01254	4.87441	4.65204	4.93736	4.90442	4.80412	4.45461	4.97709	5.13656	4.84535	5.13744	4.92577	5.25876	4.85013	4.82931	4.73623	4.75788	4.93966	4.68192
AGBL5	6.91516	7.25738	7.36834	7.1903	7.4031	7.19855	6.83934	7.37533	7.15868	6.92164	7.14297	7.13376	7.02737	7.03264	6.84839	6.9597	7.40272	7.00527	7.04917	7.00704	6.70668	6.97861	6.91881	7.01655	6.88532	6.87451	6.84242	6.85275	6.75172	6.92521	6.67451	6.8931	6.81265	6.83416	6.80183	6.91874	6.91571	6.84218	6.73641	6.72532	6.7825	6.86773	6.69482	6.82249	6.95377	6.72607	6.79246	6.87404	6.81766
AGER	7.29265	7.30213	7.30652	7.22099	7.19012	7.09305	7.23798	6.95939	7.11375	7.1679	7.09596	7.47306	7.0419	7.0294	7.00325	7.04554	7.21487	6.88645	6.8401	6.99203	6.92129	6.79896	6.82841	7.23173	6.91158	6.83566	7.01028	6.96027	6.99287	7.08527	7.01566	7.07628	6.93908	6.96811	6.84802	6.94859	6.68239	6.76858	6.96377	6.77076	6.71399	6.47287	7.03415	6.9696	6.80432	6.90717	6.99726	6.99034	7.02261
AGFG1	10.0923	9.93708	10.0487	10.12	10.0799	10.0272	9.84136	10.5596	10.2029	10.337	10.1954	9.60192	10.1163	10.4151	10.4334	10.0815	10.5155	10.1964	10.4556	10.5131	10.2054	10.4361	10.3532	10.3715	10.4521	10.7068	10.2081	10.2055	10.193	10.2138	10.3147	10.3808	10.2976	10.452	10.0869	10.1408	10.5046	10.3904	10.2205	10.4211	10.436	10.4441	9.87552	10.2082	10.3362	10.212	10.2828	10.081	10.1969
AGFG2	7.10293	6.97293	7.06501	7.0597	6.92363	6.82777	6.94778	6.81707	6.83688	6.98604	6.99463	7.19589	6.7069	6.83487	6.9017	6.82966	6.94434	7.02613	6.52741	6.93731	6.9208	6.68111	6.77757	6.70717	6.67471	6.64037	6.9183	6.78474	6.85675	6.78267	6.83629	6.76904	6.60082	6.69045	6.69406	6.81571	6.64198	6.64329	6.9385	6.68039	6.63287	6.83922	6.91784	6.70621	6.78192	6.76733	6.70636	6.76119	6.65418
AGGF1	7.76137	8.04494	7.87945	8.11759	8.10064	7.92554	7.60616	8.41316	8.08687	7.94567	8.09241	7.82394	8.29833	8.23238	8.41367	7.923	8.01215	8.37346	8.07351	7.97145	8.03137	8.02257	8.00389	8.01184	7.9682	8.16159	7.87942	7.98115	7.96585	7.95466	7.88791	7.77095	7.91673	8.02101	8.03673	8.10987	8.30419	8.13015	8.04823	8.14665	8.15929	8.15935	7.68554	7.9638	8.04579	8.09508	8.00316	7.98217	7.81846
AGK	7.51508	7.1292	6.97889	7.15981	7.04098	7.70344	6.78602	7.61038	6.98526	7.69442	7.29738	7.25148	7.25294	7.34139	7.4938	7.27442	7.61684	7.30675	7.21734	7.14566	7.22982	7.38483	7.12498	7.30959	7.15098	7.61291	7.26023	7.24646	6.84694	6.91644	7.24243	7.37634	7.52455	7.53375	7.31851	7.43994	8.0474	7.76073	7.54522	7.52973	7.68079	7.7419	6.84145	7.15296	6.94916	7.29373	7.36888	7.1767	7.26577
AGL	8.28344	8.83538	7.95762	8.87021	7.75026	7.77391	8.41991	9.09618	8.50491	8.84498	8.85834	8.04492	8.77034	9.28222	9.35348	8.2843	8.87381	9.46388	8.41917	8.19317	8.44128	8.65325	8.44495	8.38863	8.42746	8.61926	8.50444	8.43168	8.32213	8.23016	8.2356	8.45023	9.00739	9.01136	8.82549	8.5871	9.34028	9.32446	8.49513	8.16973	8.88553	9.03012	8.30663	7.97206	8.55772	8.51426	8.42362	8.25314	8.52657
AGMAT	6.83135	6.60816	6.94862	6.73037	7.16303	6.65919	7.31154	6.67654	6.59654	7.10596	6.72376	6.7166	6.83859	6.73433	6.70002	6.8292	6.73476	6.66468	6.4346	6.37338	6.39176	6.06369	6.34052	6.22948	6.3079	6.1968	6.27299	6.21735	6.53999	6.37123	6.27946	6.33971	6.24841	6.28855	5.92365	6.28379	5.90832	6.26329	6.3797	6.1514	5.98016	6.14397	6.46517	6.3176	6.30616	6.30408	6.5168	6.20608	6.17403
AGMO	5.54775	6.48292	6.15796	6.00686	5.76035	6.17768	5.74095	6.13343	6.03986	5.73463	6.27229	5.82902	6.20124	6.59082	5.73337	6.14186	5.91579	5.51295	5.60588	5.58141	5.54591	5.24302	5.33713	5.37509	5.13187	5.71288	6.54554	6.14283	4.93369	5.12912	6.41847	5.92605	5.46305	5.40701	6.0856	5.77567	6.62945	6.19846	5.97562	5.80375	6.44037	5.95174	5.46368	4.92014	5.15419	5.90416	6.09792	5.67364	5.75888
AGO1	8.06155	8.00493	7.46604	8.14853	7.61543	7.73033	7.19862	8.03938	7.93707	7.8049	8.0795	7.8762	7.74777	7.88897	7.9837	7.77863	8.11679	7.94564	7.70903	7.99571	7.82782	8.00366	7.94315	7.94742	7.95229	8.06168	7.81012	7.82801	7.92938	7.91299	7.85032	7.60997	7.91096	7.89275	7.93953	7.77849	7.84334	7.72256	7.75923	7.69207	7.69447	7.99081	7.83961	8.17764	7.93165	7.87871	7.88925	7.97258	7.99439
AGO2	7.86461	7.9767	7.91697	8.07213	8.07481	8.10329	7.42194	8.23961	8.29107	7.78358	7.94139	7.8231	7.73659	7.85999	8.0178	7.70063	7.83892	7.95535	7.87502	7.94448	7.78335	7.79705	7.90723	7.99352	8.02017	7.92129	7.85773	7.63469	7.85654	7.92052	7.88043	7.86352	7.85911	7.76867	7.99559	7.86676	7.76117	7.56274	7.63143	7.77667	7.6642	7.56823	7.69912	7.88189	7.85466	7.68964	7.86249	7.59876	7.758
AGO3	8.10869	8.0571	7.69508	7.92727	7.57267	8.13665	6.97012	8.21074	7.82325	8.12622	7.93956	7.7888	8.04206	8.09332	8.16743	7.62587	7.91222	8.07304	7.74389	7.77643	7.71952	7.9002	7.9703	7.82554	7.88333	7.85931	7.80461	7.67922	7.73982	7.87455	7.71865	7.8844	7.88552	7.95777	8.19722	8.03375	8.123	7.96328	7.80611	8.05214	7.93764	7.9412	7.57945	7.6978	7.90175	7.88342	7.84923	7.81118	7.98299
AGO4	8.04362	8.03541	7.6479	7.99739	7.75268	8.17511	7.30767	8.25535	7.96928	8.03458	8.24688	7.99425	7.94492	7.98414	8.06942	7.90122	7.92254	7.92246	8.11778	8.02648	7.7964	8.08202	8.03197	8.13846	7.98372	8.17878	7.96533	7.74673	8.02375	8.06828	8.01583	8.02634	7.90677	7.92179	8.40955	8.05591	8.18877	8.10706	7.89444	8.07107	8.06286	7.8735	7.83983	8.08772	8.10637	7.98438	8.04075	7.96044	8.00377
AGPAT2	10.0483	10.8004	10.6666	10.726	10.0135	10.8839	10.3357	10.6861	10.4666	10.5778	10.7952	10.2508	10.3189	10.8154	10.4495	9.83034	10.6596	10.739	10.7536	10.736	10.8947	10.6993	10.5994	10.4301	10.6151	10.9196	10.7261	10.763	10.725	10.6382	10.7748	11.0601	10.8346	10.8606	10.9282	10.8215	11.2528	11.2868	10.8242	10.7191	11.0463	10.9079	10.9076	10.6266	10.6532	11.1435	10.7596	11.0771	11.0955
AGPAT3	7.62766	8.24748	7.67253	7.91102	7.77585	8.0926	7.69462	8.16937	7.91741	8.27814	7.87436	7.62851	7.51259	8.22345	8.01366	7.68676	8.20491	7.98414	7.93517	7.96148	7.96943	7.95434	8.07146	7.94617	8.25174	8.06349	8.05282	7.91606	7.92485	7.80934	8.30752	8.36405	8.06558	8.28978	7.70129	7.76918	8.57498	8.26852	8.55694	8.24894	8.0742	8.42477	7.90773	7.94164	8.03547	8.05077	7.96934	7.95645	7.97305
AGPAT4	7.31782	6.80672	6.40469	6.88937	6.70638	6.66406	6.50951	6.64429	7.0688	6.85539	6.85631	6.80279	6.5505	6.71482	6.77815	6.46158	6.61657	6.62755	6.64603	6.89257	6.53348	6.64745	6.99074	6.84022	6.73186	6.64068	6.92343	6.73084	6.80553	6.79936	6.88419	6.78123	6.53755	6.60242	6.80002	6.77502	6.80984	6.77098	6.83966	6.76207	6.74205	6.67588	6.72607	7.03096	6.76663	6.60865	6.8853	6.76461	6.87922
AGPAT4-IT1	6.22058	5.62304	5.87812	6.0483	6.29603	5.73651	5.8747	6.46316	6.04754	6.33708	6.02789	5.86097	5.73182	5.7733	6.28244	5.63015	6.22501	5.72934	5.4941	5.80216	5.40072	5.34874	5.87892	5.76915	6.02268	5.63126	5.9428	5.77726	6.096	5.83265	5.61822	5.9213	5.6796	5.67891	5.68572	5.71024	5.74133	5.73634	5.86161	5.57875	5.51468	5.54734	5.76872	5.8887	5.58539	5.63293	5.59863	5.5427	5.49466
AGPAT5	7.48311	7.03812	6.69524	7.02646	6.98053	6.76122	6.70176	6.97525	7.14637	7.22358	7.06915	7.19834	7.1539	7.31354	7.44679	6.9495	7.26209	7.2189	6.73199	7.0722	6.66195	6.9108	6.82944	6.88105	6.91349	6.90359	6.89187	6.86165	6.9174	6.69577	6.6744	6.94088	6.94165	6.93597	6.96885	7.07811	7.17115	6.81244	6.95882	7.16789	6.84958	6.76276	6.72682	7.086	7.23214	6.90886	6.96471	6.81949	6.9896
AGPS	8.85334	8.49963	8.56582	8.59136	8.42631	8.23328	8.55586	8.71485	8.60917	8.92821	8.71109	8.51212	9.04133	9.01883	9.1737	8.77265	8.55765	8.78851	8.94872	8.89856	8.87691	8.99619	8.88916	8.85529	9.07406	9.18184	8.77619	8.83703	8.90827	8.87626	8.91668	8.87633	9.27364	9.20304	9.15539	9.2143	9.17431	9.13825	8.87444	9.06238	9.14403	9.17989	8.65062	8.95669	8.87396	8.73804	8.77179	8.52836	8.80783
AGR2	4.06287	4.1962	4.40028	4.26185	4.11644	4.54528	4.37671	4.17203	4.20025	4.22787	4.01343	4.64385	4.3732	4.13743	4.28612	4.54649	4.42244	4.08788	3.49875	3.83064	3.722	3.11365	3.74337	3.49913	3.39513	3.80331	3.44986	3.26929	3.64428	3.4118	3.56272	3.49934	3.26002	3.20394	3.44898	3.15468	3.55245	3.39629	3.50162	3.38606	3.48247	3.40613	3.28613	3.3302	3.72551	3.49133	3.51371	3.76106	3.3738
AGR3	3.41246	3.66497	3.74194	3.54827	4.26269	3.93547	3.72894	3.80072	3.42384	3.66487	3.49773	3.39374	3.49836	3.46809	3.42999	3.324	3.76177	3.52177	3.49308	3.51786	3.46718	3.52238	3.55899	3.42369	3.55494	3.28813	3.43922	3.3699	3.554	3.481	3.42752	3.44659	3.24135	3.38265	3.36787	3.12127	3.05886	3.38612	3.266	3.36556	3.30159	3.34904	3.39379	3.22706	3.51173	3.24505	3.19254	3.33115	3.54506
AGRN	7.72433	7.40191	7.38669	7.54254	7.42209	7.39113	7.43746	7.32038	7.54681	7.324	7.42234	7.73233	7.12934	7.14259	7.1806	7.15892	7.2924	7.35154	7.17604	7.28521	7.24567	7.0243	7.27096	7.34054	7.45473	7.23155	7.46698	7.26979	7.36258	7.41747	7.33258	7.31641	7.13665	7.15956	7.10569	7.09225	6.89023	7.04932	7.2302	7.25125	7.02316	7.27439	7.31667	7.26122	7.40175	7.25875	7.21801	7.25887	7.49265
AGRP	7.64874	7.75435	7.43118	7.5733	7.62096	7.37105	7.70044	7.00905	7.73208	7.55973	7.52467	7.77618	7.53757	7.67089	7.53436	7.61898	7.37814	7.76733	7.68498	7.85607	8.00141	7.66124	7.68485	7.69643	7.75193	7.75381	7.97788	7.87364	7.86475	7.9101	7.8756	8.03385	7.69744	7.93895	7.44301	7.67555	7.70342	7.91854	8.09912	7.98923	7.87855	7.84954	8.07539	7.90857	8.07321	8.04118	7.90379	7.86803	7.97874
AGT	6.65014	7.21463	6.74636	6.76514	7.25947	6.76578	6.97247	6.97455	6.64759	7.00333	6.61627	7.10675	6.32649	7.04491	6.8286	7.09694	7.98957	6.62681	5.83451	6.06324	6.04363	5.9729	5.87085	5.88881	6.14061	6.04212	6.25226	6.12544	6.13402	6.07994	6.17528	6.49809	6.10662	5.97835	5.58643	6.08851	6.08544	6.238	6.23474	6.25552	6.5298	6.45476	5.99661	6.07308	6.27605	6.5858	6.21395	6.17266	6.04291
AGTPBP1	6.91924	7.43457	7.14988	7.08051	7.19398	6.58228	6.66095	7.50051	7.37972	7.07257	7.31596	7.26642	7.68829	7.68719	7.77889	7.53734	7.27646	7.69782	7.42176	7.31594	7.2213	7.45755	7.34093	7.71126	7.06151	7.40299	7.24802	7.22986	7.10184	7.22552	6.93466	6.9021	7.04162	6.95869	7.50576	7.02886	7.59155	7.27408	7.5535	7.48026	7.36958	7.1361	7.08423	7.03856	7.37849	7.0463	7.1203	7.06009	7.15838
AGTR1	8.24385	9.14416	8.22399	8.51342	8.52857	8.54938	8.12042	8.29033	8.61247	8.68068	8.57777	8.43628	8.54388	8.27693	8.62937	8.34857	8.33965	8.39396	8.13546	8.03774	8.30414	8.2813	8.27815	8.30697	8.16503	7.99388	8.18519	8.29005	8.15307	8.18252	8.27707	8.62721	8.92846	8.85089	8.71951	8.87317	8.81763	8.8586	8.92125	8.35466	8.24852	8.73362	8.26693	7.70437	8.61808	8.86019	8.54717	8.50804	8.96093
AGTR2	4.77094	4.54082	4.45592	4.49115	4.15933	4.88539	4.63033	4.45086	4.1951	4.39043	4.12993	4.85112	4.03217	4.12749	4.44091	4.1595	4.56831	4.3417	3.84256	4.10603	4.2088	4.07691	4.06666	4.07686	4.18791	4.03442	3.99799	4.02497	4.29826	4.01289	3.95212	4.01972	4.30851	4.01656	3.77491	4.26026	3.96547	3.98222	3.91084	4.09231	4.13963	4.18291	4.15737	3.99882	4.14672	3.98658	4.19067	4.19507	4.00259
AGTRAP	8.3635	8.24687	8.12832	8.44985	8.32812	8.29505	8.32799	8.24036	8.38015	7.91477	8.21139	8.0666	8.17429	8.00655	8.05998	8.4528	8.26907	8.14512	8.47681	8.46931	8.41948	8.43178	8.49414	8.56782	8.44421	8.37308	8.55081	8.51643	8.5552	8.55468	8.42905	8.42403	8.52707	8.4515	8.43746	8.28515	8.28725	8.5118	8.14865	8.22557	8.29624	8.24403	8.45944	8.73528	8.44993	8.52669	8.45279	8.46052	8.44934
AGVR6190	7.75234	7.81325	8.74154	8.22536	8.63113	8.19994	7.68993	8.22572	7.92347	8.26772	7.97482	7.95681	8.34546	7.91122	8.1642	8.6436	8.06863	8.11822	8.00159	7.71985	7.89625	7.58451	7.70342	7.79276	7.95675	7.58969	7.86123	8.01834	8.23579	8.07279	7.76556	7.87435	7.93931	7.67125	7.87952	7.73491	7.42431	7.72518	7.8613	7.66454	7.54718	7.99245	8.04229	7.8935	8.0701	7.85717	7.81285	7.98359	7.82858
AGXT	6.98888	7.1598	7.12345	7.08051	7.21424	7.09581	7.04926	6.9922	6.74552	7.04625	6.97377	7.32512	7.10411	7.20073	6.89988	6.86134	7.32113	6.9284	6.56056	6.73453	6.86938	6.65276	6.76535	6.76408	6.80707	6.50041	6.83312	6.68216	6.87353	6.72392	6.79341	6.75867	6.54191	6.61495	6.49636	6.33802	6.24768	6.52745	6.79104	6.71582	6.61438	6.63196	6.85535	6.53897	6.67437	6.7403	6.63033	6.73955	6.72941
AGXT2	6.21233	5.94877	6.13497	6.21572	6.54211	6.44168	6.69413	6.24277	6.17411	6.37331	6.01195	6.01329	6.39229	6.42062	6.13264	6.37601	6.35513	6.33656	5.86116	5.80436	5.84699	5.8358	5.76247	5.90264	6.03628	5.70485	5.91103	5.88321	5.92328	5.93448	5.79916	5.83949	5.70099	5.74641	5.59777	5.76614	5.53092	5.75803	5.91593	5.70899	5.78515	5.91748	5.92459	5.4916	5.77016	5.81554	5.88551	5.94079	5.63356
AHCTF1P1	8.21867	8.51851	7.61348	8.08528	7.84326	7.72347	7.36912	8.86207	8.67319	8.27675	8.55484	7.80437	8.5476	8.2249	8.69963	7.71854	8.22248	8.77688	8.06799	8.03543	8.0897	8.13989	8.26925	8.31642	7.93222	8.0136	8.31855	8.3739	7.67358	7.63091	7.8258	8.06806	8.4275	8.51659	9.02996	9.14794	8.70002	8.42753	8.37693	8.24457	8.27659	8.36206	7.92022	7.57283	8.10122	7.96966	8.44025	8.11706	8.24362
AHCY	7.80315	7.84967	8.22796	7.97541	7.69573	8.23391	7.77049	8.06271	7.98438	7.66362	7.73308	7.94763	7.50648	7.73752	7.81431	7.81274	8.20994	7.65696	7.82781	7.8681	8.06753	7.94211	7.82004	7.83626	7.9537	7.97626	7.76602	7.75423	7.88187	7.83071	7.95427	7.6759	7.7095	7.76512	7.51788	7.59854	7.6688	8.0406	7.47043	7.61672	7.73757	7.75132	7.90915	8.28305	7.81597	7.92321	7.86088	7.82345	7.53433
AHCYL1	9.20004	8.91301	8.78766	9.24658	8.53909	9.11945	9.08645	9.58054	9.14791	9.21437	9.12122	9.02221	9.05654	9.3608	9.16429	8.66794	9.36507	9.19778	9.5971	9.65672	9.22983	9.52198	9.51874	9.44528	9.49176	9.62662	9.4506	9.39973	9.43777	9.48039	9.63626	9.76104	9.90345	9.84765	9.81572	9.86	10.1545	10.0065	9.60712	9.79588	9.69616	9.84076	9.31502	9.21121	9.50251	9.88185	9.69485	9.47197	9.88499
AHCYL2	8.08472	8.24559	7.76594	8.04256	7.73425	8.17654	8.09005	8.21899	8.28617	8.14236	8.15369	8.01151	8.01596	8.10978	7.97567	7.97434	8.07351	8.12719	8.08662	8.02877	7.91876	8.04594	8.10424	7.93805	8.1069	8.31423	7.88905	7.80321	7.6813	7.79357	8.13123	8.22792	8.19698	8.25459	8.2549	8.20549	8.79687	8.49688	8.17547	8.20304	8.40922	8.35434	7.91526	7.91805	8.26258	8.05749	8.13083	7.8965	8.13678
AHDC1	7.14621	7.0402	7.12153	7.26618	7.18831	7.25805	6.77552	7.49184	7.18445	7.00268	7.1803	7.12589	6.84194	6.91949	6.91052	7.2246	7.11948	6.95617	6.96418	6.95175	7.03979	6.90794	7.05144	6.88722	7.0474	7.07424	6.87587	6.93646	6.90579	6.96545	6.82918	6.8415	6.90948	6.95058	6.69905	6.7553	6.66737	6.86099	6.79925	6.71946	6.70995	6.85142	6.79304	6.84488	6.7461	6.73785	6.72342	6.89519	6.67845
AHI1	8.14051	7.68991	7.64718	7.57809	7.73907	7.48797	7.14335	7.86866	7.58379	7.66513	7.75047	7.44125	8.15985	7.74956	8.066	7.47867	7.51974	7.37695	7.4426	7.34684	7.53648	7.44	7.21076	7.33069	7.2908	7.73431	7.22246	7.25845	7.13656	7.21634	7.46138	7.38334	7.5702	7.58627	7.52722	7.39894	7.86913	7.67049	7.05978	7.21744	7.1192	7.06008	7.08962	7.1466	7.48259	7.56649	7.28492	7.39347	7.37029
AHNAK	11.9132	11.6099	11.4988	12.0579	11.935	11.9518	11.9641	12.1213	12.0393	11.7787	11.9861	11.579	11.925	11.9056	11.9963	11.9408	12.0416	12.152	12.2555	12.1355	12.1597	12.2285	12.198	12.1427	12.1188	12.0684	12.2054	12.1551	12.3095	12.3424	12.1942	12.0261	12.3217	12.2465	12.3161	12.1537	12.0157	12.0626	12.0023	11.9767	12.0364	12.2485	12.0156	11.7699	12.0351	12.0506	12.1011	11.9243	11.9327
AHNAK2	8.75124	7.73589	7.89607	7.69936	7.77409	7.99965	7.47094	7.45864	8.24373	7.7307	8.05637	7.68119	7.77123	8.24982	7.84413	7.80942	7.74772	7.78919	7.30828	6.88548	7.07491	7.15466	7.5569	7.5223	7.99859	7.61514	7.46013	7.41762	7.63833	7.81484	8.18525	7.94628	8.00742	8.15974	7.2412	7.14504	7.1557	7.07969	6.95906	6.60774	7.19236	7.31587	7.08877	7.41741	6.69954	6.87098	7.49275	7.62195	7.53374
AHR	9.35496	8.77725	8.9723	8.89396	9.63125	8.73898	8.37387	9.20176	9.42707	9.23691	8.92726	9.13599	9.80653	9.28747	9.41869	9.2005	9.19076	9.01194	8.71281	8.87553	8.69075	8.93833	8.80205	8.97329	8.91551	8.88997	8.68784	8.77925	8.69644	8.7976	8.7539	8.75943	8.66438	8.74872	9.2425	9.20809	8.91888	8.81652	8.92156	9.11606	8.6844	8.67202	8.24338	8.69064	8.77359	8.5634	8.67505	8.50789	8.60956
AHRR	7.68663	7.63315	7.39927	7.48556	7.75459	7.57737	7.51519	7.40426	7.46289	7.60909	7.5276	7.54749	7.53058	7.38536	7.34788	7.51096	7.55003	7.46922	7.4049	7.40189	7.50307	7.52684	7.52602	7.55071	7.47432	7.31172	7.53846	7.6051	7.58548	7.572	7.35734	7.53839	7.38009	7.44716	7.23486	7.48036	7.37583	7.23524	7.49187	7.4559	7.39303	7.27852	7.80493	7.58662	7.63658	7.67745	7.42788	7.65212	7.59126
AHSA1	8.71706	8.51848	8.51827	8.49132	8.34145	8.34482	8.25474	8.72356	8.52902	8.60095	8.47804	8.474	8.71816	8.59753	8.62721	8.45607	8.60173	8.42898	8.83439	8.89589	8.65943	8.8391	8.80499	8.68055	8.71071	8.9579	8.68864	8.62025	8.58276	8.52904	8.55975	8.50983	8.51069	8.51914	8.25606	8.44379	8.60173	8.55709	7.95497	8.3885	8.69498	8.59373	8.58232	8.66436	8.49554	8.58155	8.51004	8.41879	8.45867
AHSA2	8.39408	8.89541	8.27462	8.62384	8.11866	8.39383	7.68885	8.68473	8.56046	8.15649	8.72013	8.3432	8.64777	8.35771	8.48389	8.48454	8.27156	8.55759	8.98361	8.93484	8.53353	8.70183	8.71603	8.82095	8.59565	8.72887	8.52271	8.50292	8.77121	8.82306	8.79319	8.45503	8.84987	8.79268	9.34195	8.89785	9.12049	8.77792	8.63358	8.72158	8.80621	8.64945	8.77735	8.94626	8.87961	8.98965	8.88099	8.86749	9.12561
AHSG	5.54298	5.23276	5.33493	5.29868	5.74615	5.65423	5.50764	5.03597	5.21533	5.39353	5.47599	5.31244	5.26035	5.36261	5.24454	5.35391	5.1463	5.31736	4.33826	4.30965	4.7564	4.39279	4.54231	4.37388	4.59037	4.46586	4.64163	4.67544	4.62809	4.79941	4.5233	4.71085	4.59238	4.64817	4.36456	4.5041	4.48411	4.52106	4.57926	4.60427	4.55605	4.82001	4.72754	4.64428	4.51747	4.74377	4.82496	4.51882	4.52393
AHSP	5.61616	5.51007	5.78398	5.53832	5.92174	5.80853	5.44258	5.07201	5.44571	5.61605	5.45339	5.53028	5.3761	5.21652	5.36827	5.42418	5.70966	5.46249	4.91293	5.01188	4.80279	4.56666	4.89002	4.99156	5.17593	4.7619	5.32083	5.00356	5.24643	5.09824	4.90103	5.288	4.86344	4.88888	4.683	4.86377	4.79912	4.87683	5.25949	4.93036	4.80546	4.75121	4.81803	4.67082	4.91953	4.98229	4.96877	5.0004	4.84323
AICDA	6.25208	5.9696	5.78286	5.66821	5.5905	6.07066	6.44506	5.73563	5.5898	5.83986	5.83082	5.48137	5.71395	5.93321	5.73691	5.529	5.81552	5.79731	5.14914	5.0506	5.24775	5.42553	5.23184	5.26454	4.85687	5.02052	5.27727	5.39971	5.27427	5.25087	5.23241	4.97581	4.96252	5.27669	5.33138	5.06768	4.81046	4.84281	5.16371	5.16528	5.03139	5.19133	5.15188	5.02998	5.01491	5.12101	5.0333	4.77747	5.05842
AIDA	7.88247	7.93322	7.85386	8.06001	7.74278	7.4444	7.88609	7.70447	7.93215	8.00962	8.10812	7.92617	8.26702	8.12578	8.29156	7.73305	7.87377	8.32115	8.10893	7.86542	8.12234	7.93641	7.76566	7.90908	7.98719	7.99389	7.84525	8.25549	7.99348	8.05385	8.14394	8.25872	8.51292	8.39057	8.26372	8.3932	8.37485	8.42949	8.26334	8.27283	8.52234	8.57888	8.09576	7.83814	7.94505	8.06133	7.78426	7.99097	8.16604
AIF1	7.61906	7.5812	7.82218	7.94586	7.17887	6.85247	7.7665	7.28498	8.05495	7.69498	7.74723	8.12087	7.49485	7.67544	7.69785	8.18934	6.79613	7.36499	8.02632	7.91298	7.80663	8.05836	7.9214	8.24378	8.01496	8.41224	7.8367	7.97557	8.33432	8.29996	8.12344	7.78732	8.50714	8.1391	7.96713	7.9207	8.06261	8.15331	7.6684	8.0754	8.1903	8.61624	7.80755	8.73156	7.93821	8.02424	7.85482	7.89054	7.86703
AIF1L	8.268	8.39048	7.99491	8.09102	8.26334	8.2556	8.0291	8.32383	8.2366	7.96041	8.3714	8.53132	8.25105	8.0687	8.25229	7.89469	8.1352	8.29783	8.13774	8.17594	8.35196	8.41604	8.08795	7.92742	8.02996	8.3286	8.33645	8.47912	7.63475	7.75889	7.80704	7.7102	8.01278	7.86629	8.02857	7.91748	8.09714	8.21956	8.22973	8.00906	8.11266	8.12466	7.99315	7.50062	8.13093	8.41643	8.49774	8.39529	8.20432
AIFM1	8.22209	8.48678	8.23178	8.26027	7.89767	8.14723	8.12106	8.57892	8.21235	8.78404	8.3962	8.29454	8.29703	8.78692	8.43337	8.08536	8.56021	8.44472	8.275	8.30573	8.38316	8.40363	8.17374	8.11595	8.26222	8.67963	8.39177	8.31173	8.15933	8.03172	8.40909	8.56275	8.54098	8.60049	8.25827	8.28289	9.087	9.03109	8.84355	8.46117	8.77495	8.72788	7.99959	8.14026	8.02438	8.32444	8.11781	8.36105	8.31209
AIFM2	8.3305	9.07836	8.99457	9.1008	8.07005	8.87046	8.433	8.87507	8.88569	8.82342	9.20667	8.99624	8.67166	9.42087	8.80296	8.11953	9.10654	9.09519	8.82456	8.89832	8.91844	8.82769	8.89467	8.71274	8.91598	9.24393	8.89511	8.75334	8.84001	8.85146	9.01275	9.07386	9.1725	9.07363	9.18237	8.92826	9.71051	9.55182	9.07903	9.10393	9.63793	9.58762	8.57522	8.78145	8.71686	9.17078	9.07515	8.98354	9.39697
AIFM3	6.76299	6.58451	6.70167	6.73414	6.88758	6.909	6.8743	6.35297	6.5701	6.74167	6.45121	6.505	6.69965	6.65782	6.68122	6.97224	6.65592	6.64212	6.49218	6.4555	6.48057	6.45989	6.49601	6.34086	6.59052	6.38412	6.40653	6.54497	6.56127	6.48279	6.53177	6.31326	6.36527	6.32776	6.08197	6.26776	6.16724	6.41073	6.38734	6.44942	6.3374	6.45928	6.60426	6.50823	6.72449	6.41195	6.38032	6.41846	6.42588
AIG1	8.7212	8.91081	8.52125	8.86901	8.2594	8.60714	8.8747	9.03073	8.82711	9.27895	9.0905	8.57847	8.90663	9.52847	9.05858	8.53888	9.10061	9.00671	9.23444	8.99701	9.1139	9.09756	8.96808	9.12534	9.19622	9.55587	9.13862	9.24151	9.18911	9.1195	9.05156	9.21474	9.38293	9.42236	9.16811	9.18974	9.96156	9.82851	9.8869	9.38	9.7705	9.94357	8.42954	8.31632	8.96124	9.17761	8.9444	8.88143	9.22075
AIM1	7.99055	8.33542	8.4247	8.59023	8.39995	8.87383	8.20439	9.00137	8.42658	8.47715	8.74604	8.02064	8.9263	8.79828	8.69143	8.5071	8.77181	8.84065	8.60103	8.59609	8.81481	8.69832	8.70174	8.66569	8.56965	8.73268	8.53028	8.50922	8.54429	8.59911	8.46065	8.3471	8.86463	9.0049	8.66757	8.65998	8.71958	8.72003	8.31208	8.1437	8.84244	8.717	8.52013	8.30952	8.63672	8.58561	8.50326	8.47912	8.44955
AIM1L	6.94456	6.94164	6.99973	7.02507	7.10411	6.83462	7.40061	6.85953	6.79608	7.00557	7.00673	6.86138	7.13105	6.97466	6.90526	7.1808	6.88794	6.90868	6.93277	6.92605	6.91469	6.77451	6.83886	6.78167	6.957	6.60832	6.83904	7.0343	6.95976	7.00343	6.79008	6.96423	6.98883	6.94083	6.55952	6.6518	6.57191	6.7862	6.92391	7.00332	6.82419	6.9066	7.06281	6.85432	6.98812	6.95393	6.81838	6.91707	6.83303
AIM2	4.90258	5.05331	5.0124	4.63813	5.10078	5.5314	5.1492	5.23989	5.08488	5.2292	4.86198	5.30252	4.99039	4.77055	4.67529	5.14433	4.87657	4.92199	4.15367	4.30487	4.30251	4.27372	4.18547	4.61796	4.28307	4.18533	4.41641	4.2012	4.4739	4.07297	4.31488	4.48657	4.01662	4.21974	4.40521	4.37334	4.09675	4.45351	4.52915	4.61567	4.40516	4.14154	4.29934	4.17232	4.26273	4.36023	4.62227	4.22284	4.42453
AIMP1	7.22928	7.54969	7.12063	7.42494	7.38638	7.72055	7.40262	8.0216	7.26521	7.50056	7.38315	7.17455	7.64788	7.60404	7.62269	7.34932	7.76825	7.54295	7.29599	7.25905	7.42844	7.46818	7.40522	7.39332	7.34218	7.52702	7.30509	7.42038	7.36266	7.31198	6.88906	7.15254	7.38179	7.34249	7.29028	7.21823	7.60441	7.45594	7.02715	7.32289	7.32709	7.29016	7.27813	7.18267	7.34494	7.41523	7.40682	7.33272	7.17579
AIMP2	7.31956	7.64084	7.47577	7.30785	7.3448	7.67699	7.05125	7.63492	7.29352	7.55713	7.52891	7.06432	7.35391	7.61813	7.5301	7.23799	7.62286	7.5281	7.42345	7.39912	7.55066	7.61184	7.22181	7.07574	7.48654	7.77113	7.38064	7.40804	7.33721	7.2149	7.40242	7.67813	7.68535	7.69626	7.14174	7.12977	7.51639	7.58737	7.35016	7.40941	7.81713	7.83402	7.30732	7.4845	7.22775	7.3723	7.419	7.45596	7.20041
AIP	8.26077	8.35031	8.35841	8.42616	8.25499	8.61484	7.3339	8.44244	8.32752	8.1233	8.26239	8.38152	7.83413	7.89283	7.67568	7.73243	8.32987	7.9488	7.73823	7.55703	7.55562	7.71099	7.941	7.80324	7.72536	7.76059	7.76338	7.82433	7.80509	7.65529	7.3352	7.79501	7.3815	7.53606	7.61603	7.84759	7.59774	7.51351	7.31353	7.64082	7.64802	7.74979	7.50872	7.79495	7.60195	7.73316	7.87092	7.86277	7.90043
AIPL1	7.32798	7.26877	7.38457	7.43526	7.6738	7.6323	7.77116	7.18627	7.21549	7.42658	7.40543	7.38912	7.24655	7.30598	7.20663	7.26642	7.57165	7.45241	6.88573	7.00199	7.19868	6.93244	7.07913	6.96619	6.91546	6.75281	7.03258	7.18491	7.1911	7.2768	7.15867	7.1957	6.90398	7.08445	6.93898	7.13922	6.7116	7.00595	7.12976	7.1461	7.04832	7.00491	7.08476	7.19841	7.24965	6.91164	6.96087	7.30291	7.00523
AIRE	7.35776	7.23631	7.52803	7.50035	7.37755	7.1179	7.52919	7.20355	7.39288	7.61508	7.42487	7.42139	7.43541	7.34988	7.42796	7.38307	7.43614	7.5064	7.38824	7.32508	7.35483	7.05674	7.2463	7.22377	7.39391	6.97896	7.3253	7.31737	7.36843	7.36195	7.42586	7.39106	7.02012	7.19872	7.07266	7.0358	6.7249	7.08825	7.29885	7.27049	7.07716	7.2081	7.34295	7.32693	7.42671	7.21267	7.18927	7.27383	7.28817
AJAP1	6.27155	6.1488	6.15154	6.10443	6.87547	6.32488	6.11319	5.77992	5.92573	6.33978	6.17858	5.91176	5.92015	6.1718	6.14319	6.1198	6.31017	6.16995	5.76452	5.77441	5.87568	5.5864	5.77027	5.76276	5.69902	5.25193	5.60385	5.65345	5.97034	5.82442	5.65505	5.5069	5.63368	5.50234	5.40129	5.57666	5.34026	5.45417	5.58626	5.51024	5.66	5.61443	5.72658	5.62721	5.74168	5.59965	5.48191	5.73105	5.62332
AJUBA	6.65553	6.64777	6.63108	6.61622	6.54037	6.57684	6.56325	6.38737	6.47726	6.72267	6.4094	6.86719	6.27946	6.51039	6.19277	6.44698	6.73466	6.38932	6.21858	6.19901	6.26005	6.13613	6.26243	6.12851	6.22563	6.42543	6.29281	6.34239	6.21425	6.08239	6.05497	6.25071	6.11498	6.42441	6.13252	6.17752	6.2964	6.43208	6.1855	6.11354	6.41187	6.35976	6.34231	5.95324	6.35935	6.11744	7.07005	6.4593	6.49314
AK1	8.22822	8.41945	8.58269	8.54398	8.45974	8.19875	7.78926	8.50086	8.45888	8.16818	8.13446	8.34836	7.89018	8.07655	8.04867	8.15119	8.56086	7.83487	8.40699	8.54287	8.36998	8.43292	8.37141	8.1775	8.44003	8.53614	8.3933	8.40798	8.42353	8.51532	8.30535	8.29686	8.55827	8.3048	8.00415	8.03061	8.2652	8.53609	8.26903	8.18285	8.44741	8.57692	8.46331	8.64238	8.28409	8.30111	8.30133	8.42274	8.29678
AK2	8.90954	9.11589	8.9068	8.92175	8.78605	8.96199	8.4714	8.98828	8.76512	9.13851	8.91436	8.78401	8.77061	8.9955	8.91221	8.72011	9.03944	8.8529	8.87529	8.98776	9.06911	8.98835	8.74521	8.77088	8.97384	9.41295	9.07639	9.12444	8.72215	8.72426	8.87509	8.99038	8.98211	9.13579	9.11094	9.0075	9.18629	9.19934	9.05094	8.89133	9.16207	9.13048	8.91641	8.84204	8.81149	8.98814	8.94678	8.86863	8.99414
AK3	8.83079	8.85572	8.60863	8.97348	8.86631	9.11043	8.75455	9.10628	8.88581	9.07018	8.82085	8.83738	9.01788	9.25524	9.0142	8.69159	9.04725	9.079	9.03111	8.82603	9.24693	9.29036	9.04031	8.93122	9.29381	9.45146	9.14907	9.29822	9.27053	9.26905	9.22776	9.27339	9.48725	9.36053	9.41368	9.39158	9.72911	9.71383	9.39499	9.38558	9.75128	9.75728	9.27649	9.25352	9.42095	9.46288	9.47457	9.49051	9.5729
AK4	7.77666	8.23055	8.12543	8.0462	7.68299	8.14577	7.59093	8.32641	8.03001	8.40572	7.9936	7.86779	7.90656	8.15893	8.03879	8.03998	8.21991	7.68679	7.93045	7.80278	7.52368	7.86662	7.96087	7.72208	7.81358	7.82505	7.85592	7.94146	7.59987	7.69364	7.75908	7.6804	8.09051	7.96663	7.94029	8.0323	8.05018	8.24999	8.18102	8.14062	7.98191	8.55952	7.82472	7.8508	7.99439	8.01825	8.04461	8.11046	8.31296
AK5	5.45261	5.00126	4.7251	4.67271	4.81392	4.87954	5.13579	4.55478	4.8703	4.95644	4.76275	4.7187	4.85666	5.00733	4.38858	4.63709	5.05111	4.95139	4.14892	4.52796	3.73315	4.00638	3.87452	4.33669	3.86302	4.1562	4.2114	3.97917	3.83774	3.7169	4.1688	4.08846	3.84771	4.0363	3.41276	3.91345	4.07704	3.96258	4.41675	4.10047	4.20592	4.00282	4.17238	3.99763	3.96299	3.96993	4.07495	3.97567	4.04458
AK6	7.48439	7.69036	7.83635	7.4349	7.05743	6.88558	7.17783	7.39093	7.67582	7.65698	7.73086	7.39572	7.83561	8.05668	7.65087	7.41722	7.22389	7.69547	7.711	7.81704	7.71055	7.87072	7.8116	7.45945	7.74526	8.0818	7.6299	7.81862	7.67276	7.70863	7.72855	7.67377	7.94903	7.82833	7.90957	7.68206	8.10535	7.79559	7.6325	7.76718	7.97515	7.9206	7.73731	8.12489	8.07331	7.91115	7.82458	7.91166	7.87482
AK7	4.34809	4.38012	4.6212	4.36219	4.64269	4.73775	4.24137	3.95966	4.45918	4.44738	4.3868	4.69229	4.36931	4.27259	4.29934	4.17672	4.20045	4.24656	3.68603	3.75796	3.951	3.80824	3.96466	3.80114	3.83646	4.03365	3.9388	3.87873	3.9211	3.81257	3.83513	4.02039	3.88697	3.80929	3.80663	3.89549	3.89415	3.68737	3.94647	3.859	3.75232	3.76388	4.02332	4.01234	3.89717	4.00012	3.78835	4.11984	3.752
AK8	5.86718	6.0619	6.24067	6.26533	6.46913	6.1604	6.64603	6.30964	6.14682	6.58018	5.98823	6.15542	6.14839	6.12834	6.30857	6.07941	6.40464	6.34311	6.10213	6.12451	5.61308	5.81777	5.59368	5.73262	5.69639	5.49067	5.77255	5.66067	5.99535	5.65607	5.77467	5.78508	5.63361	5.77019	5.83752	5.72574	5.62477	5.76987	5.94878	5.75637	5.88755	5.83014	5.91798	5.80036	5.79929	5.90201	5.74546	5.88824	5.76591
AK9	5.17317	5.50026	5.38628	5.20505	5.10659	5.70743	5.13686	5.5101	5.33115	5.01279	5.41321	5.2034	5.25654	5.63905	5.36293	5.15019	5.52128	5.35365	4.81081	4.77188	4.71989	4.76959	4.75392	4.80662	4.72565	4.85985	4.81572	4.60191	4.70178	4.72006	4.69851	4.70424	4.76747	4.588	5.23204	4.99658	5.18859	4.96412	4.78401	4.73096	5.05307	4.88671	4.65423	4.72749	4.76734	4.82118	4.63495	4.78758	4.91659
AKAP1	8.26634	8.51455	8.71742	8.37837	8.35809	8.63196	7.66234	8.89668	8.48129	8.25267	8.47067	8.70031	8.34936	8.38731	8.11055	8.21993	8.87575	8.39227	8.87447	8.69252	8.4092	8.49349	8.54849	8.24714	8.35874	8.62581	8.33045	8.26532	8.16011	8.25721	8.13453	8.10685	8.31517	8.02508	8.3796	8.36642	8.68239	8.47855	8.35042	8.40105	8.65979	8.53322	7.92609	7.97548	8.38723	8.52218	8.29268	8.08394	8.34219
AKAP10	7.67871	7.53812	7.40752	7.39101	7.24789	7.55871	6.89568	7.8164	7.4344	7.62814	7.7688	7.37216	7.68526	7.75201	7.66344	8.0894	7.51917	7.73285	7.52807	7.56325	7.40507	7.62666	7.53455	7.67095	7.68408	7.8008	7.34285	7.5287	7.49069	7.55673	7.49693	7.36091	7.65203	7.53989	7.74896	7.78371	8.00625	7.73123	7.515	7.73712	7.79653	7.62527	7.19812	7.43675	7.4965	7.58408	7.40223	7.35891	7.41508
AKAP11	7.96611	7.96976	7.65781	8.00258	7.628	7.87314	7.42971	8.13339	7.91082	7.8734	8.03588	7.79276	8.24497	8.1732	8.32351	8.13359	8.00124	8.43062	8.28059	7.96937	7.87654	8.1009	7.90229	8.00132	8.00466	8.03898	7.99253	7.85619	8.1095	8.1756	7.81151	7.66617	8.3711	8.11798	8.28777	8.13767	8.1906	7.93735	8.00665	7.86915	7.97447	7.95814	7.67658	7.53894	8.01025	7.84288	7.6713	7.44482	7.89254
AKAP12	9.62919	9.54478	9.38503	10.0018	9.67594	9.80618	9.59539	10.3778	9.89287	9.91333	10.0314	9.6869	10.0295	10.0847	10.3164	9.66359	10.2798	10.3779	9.90826	9.58275	9.90346	9.95173	9.92576	9.87457	9.53259	9.31235	9.65674	9.58662	9.91906	9.90292	9.54511	8.94768	9.62996	9.3907	10.0241	9.84152	9.64293	9.6273	9.71046	9.51984	9.37492	9.81011	9.03375	8.94936	9.71661	9.80775	9.17848	9.12542	9.84016
AKAP13	9.40455	8.76168	8.68965	8.8898	9.24664	8.97834	8.30498	8.97985	9.36146	8.95558	8.88947	8.7422	8.96203	8.72218	9.0934	8.80195	8.73729	9.06764	8.60679	8.76467	8.57146	8.74442	8.74417	8.92445	8.65543	8.70879	8.7291	8.62687	8.74043	8.67659	8.65346	8.77464	8.71097	8.72373	8.9766	8.87431	8.78417	8.69162	8.70561	8.60683	8.60822	8.65806	8.38405	8.48585	8.47196	8.40616	8.64962	8.35546	8.52099
AKAP14	3.92288	3.92052	4.08906	3.75368	4.15005	4.36776	4.29392	3.96151	4.03602	4.00866	4.09911	3.94332	4.2584	4.15017	4.20703	4.28688	4.40841	4.24689	3.68405	3.57067	3.8449	3.72417	3.78192	3.46688	3.85438	3.53528	3.68185	3.68067	3.59038	3.51633	3.57296	3.49589	3.4928	3.87516	3.65936	3.4272	3.48788	3.54945	3.51832	3.56467	3.75659	3.48657	3.49225	3.69561	3.47577	3.59924	3.63918	3.65179	3.58718
AKAP17A	6.77771	6.80784	6.70418	6.87838	7.18475	7.25246	6.82916	6.85199	6.54702	6.68787	7.02183	6.66715	6.64129	6.71243	6.87066	6.96491	6.93088	6.82702	6.76215	6.96496	6.80961	6.9183	6.88356	6.88528	6.96997	6.69675	6.74901	6.76766	6.84213	6.77402	6.75514	6.65888	6.80642	6.69075	6.64618	6.69523	6.6139	6.68183	6.53128	6.66006	6.59693	6.5185	6.90749	6.59658	6.74602	6.68502	6.76714	6.62061	6.79302
AKAP3	5.56199	5.6344	5.84481	5.98345	5.68588	6.04826	6.21664	5.84449	5.71961	5.66079	5.6515	5.54384	5.3993	5.79663	5.81188	5.68967	5.62728	5.86605	5.22457	5.36652	5.38005	5.5854	5.47627	5.20835	5.39726	5.17919	5.56334	5.35871	5.44461	5.30814	5.39954	5.3956	5.2809	5.31416	5.25001	5.228	5.32584	5.3167	5.59667	5.5732	5.3956	5.26921	5.24488	4.90681	5.33708	5.46824	5.34305	5.03747	5.29357
AKAP4	5.4514	5.38138	5.38895	5.43467	5.22546	5.96559	5.88507	5.72502	5.33259	5.38318	5.08535	5.3951	5.5672	5.55971	5.45709	5.56546	5.61238	5.61752	4.97731	5.25983	5.41109	5.09972	5.20893	5.14663	5.48334	5.1608	5.29297	5.36435	5.42906	5.1831	5.2237	5.28989	4.99011	5.16143	4.92941	5.03937	5.13899	5.26544	5.5311	5.20684	5.03709	5.0641	5.40587	5.19538	5.55398	5.24287	5.28413	5.42531	5.43152
AKAP5	4.75335	4.58223	4.63465	4.72009	4.98009	4.7607	5.1635	4.80836	4.42301	4.72883	4.84985	4.63303	4.43763	4.75923	4.93571	4.80336	5.33044	4.84648	4.01135	4.41735	4.30052	4.4893	4.14969	3.99593	4.2024	4.27513	4.15871	4.30461	4.22417	4.26428	4.18548	4.33561	4.33772	4.2036	3.64784	4.13724	4.34818	4.39568	4.5859	4.13056	4.2299	4.26293	4.23032	4.03197	4.19668	3.99422	4.10769	4.22832	4.41187
AKAP6	6.31229	5.34358	4.98188	5.51425	5.51153	6.22926	5.42383	5.62165	5.02725	5.3965	5.51305	5.97898	5.5412	5.1756	5.48968	5.66059	5.57724	5.87104	4.94158	5.12184	4.72977	4.60679	5.08251	5.00555	5.14923	5.08275	4.85129	4.86763	4.89823	5.11597	5.20371	5.18776	4.81009	4.96347	4.66128	5.2237	4.8533	4.88387	5.0871	5.08603	5.07149	5.10745	5.13784	5.25413	5.11736	5.00415	5.11691	5.26541	4.97419
AKAP7	5.87776	6.32446	5.93186	6.04045	6.02968	6.33176	6.0734	6.22013	5.96949	5.94779	6.31047	5.7575	6.33756	6.58048	6.382	6.13388	6.49005	6.49528	6.10541	5.87976	5.99916	6.23728	5.87843	5.82812	6.02389	6.17868	6.00486	5.85359	5.82235	5.9737	5.7394	5.62768	6.1541	6.05742	5.71176	5.72755	6.1666	5.98605	5.49901	5.57384	5.96893	5.9737	5.5968	5.51117	5.85954	5.90779	6.23348	6.01447	6.20919
AKAP8	8.20711	8.21094	8.04138	8.0288	8.13024	8.39058	7.64106	8.17356	8.11787	8.25302	8.15803	8.07505	8.08111	8.09933	8.10039	7.86634	8.2213	8.10137	8.1822	8.25618	8.18004	8.02847	8.15104	8.08591	8.02139	8.05819	8.12931	8.13549	8.14714	8.11771	8.26229	8.07356	8.00336	8.19535	8.18645	8.17409	8.08105	8.20857	8.1364	8.23459	8.04983	8.17618	8.29874	8.25997	8.18375	8.17045	8.14566	8.16841	8.25281
AKAP8L	8.17558	8.39943	8.27374	8.23187	8.25987	8.60528	7.86071	8.46616	8.22086	8.32017	8.40651	8.27558	8.26616	8.29665	8.14734	8.1466	8.27861	8.16448	8.38327	8.35053	8.3877	8.47558	8.51132	8.28284	8.27525	8.27476	8.336	8.37517	8.34885	8.31822	8.3772	8.38671	8.44669	8.32644	8.64501	8.4367	8.54744	8.6235	8.27072	8.30296	8.56614	8.43707	8.42019	8.27809	8.24916	8.4482	8.47534	8.57307	8.60914
AKAP9	7.7587	7.70529	7.59025	7.67959	7.54241	7.53169	7.21147	7.9185	7.60569	7.83699	7.94681	7.14262	8.14314	7.80196	8.32298	7.77085	7.68637	8.17227	7.79744	7.50717	7.31148	7.71661	7.68804	7.67788	7.4153	7.66404	7.32755	7.41223	7.55203	7.72377	7.35415	7.14623	7.50459	7.44129	8.00599	7.85916	7.68888	7.48567	7.25238	7.38589	7.52475	7.40775	7.15624	7.07943	7.61346	7.58281	7.48068	7.36053	7.63605
AKIP1	7.10971	6.8965	6.83518	7.0357	6.35246	6.94594	6.4048	6.92517	6.95855	6.80219	7.0357	7.31705	6.72825	6.84294	6.77916	6.47674	6.92722	6.89825	7.17409	6.96086	6.97465	7.1501	7.22036	6.95309	7.02924	7.21922	7.01131	7.07946	7.15238	7.03568	6.9874	6.9421	7.02477	7.24486	7.07094	6.95562	7.24215	7.13926	6.87296	7.16924	7.22412	7.24933	6.99163	7.48029	7.1897	7.20434	7.16937	7.43786	7.32487
AKIRIN1	8.2052	8.62022	8.62627	8.33346	8.76632	8.3076	7.8688	8.82284	8.45562	8.38066	8.46957	8.39109	8.70006	8.62745	8.59338	8.61856	8.52203	8.58809	8.77836	8.80552	8.78935	8.77176	8.79179	8.71507	8.71903	8.75192	8.61161	8.61821	8.75142	8.78915	8.99231	9.15656	9.16816	8.97553	8.83835	8.81029	8.96771	8.99727	8.88695	9.2265	8.97125	9.21963	8.82704	9.03139	8.99834	9.28262	9.21887	9.08537	8.90637
AKIRIN2	7.87037	8.06621	8.12193	8.31918	8.23741	7.79798	7.61526	8.50711	8.21599	8.43078	8.40609	7.93384	8.3023	8.52016	8.40429	8.12662	8.54763	8.36066	8.29499	8.24797	8.75411	8.77404	8.31414	8.26345	8.53668	8.74376	8.61482	8.51493	8.41438	8.41834	8.19836	8.27027	8.47824	8.39904	8.05377	7.63987	8.41644	8.415	7.7803	7.9435	8.47714	8.43744	8.11011	8.17304	8.4	8.46236	8.34285	8.59052	8.18741
AKNA	7.72438	7.68122	7.70395	7.88862	7.95371	7.85431	7.84727	7.74319	8.01191	7.80485	7.90901	7.76851	7.61295	7.5219	7.63682	7.71551	7.73984	7.68356	7.51337	7.35884	7.5019	7.54695	7.473	7.62395	7.43011	7.44046	7.55685	7.36246	7.41028	7.45218	7.57978	7.46806	7.28693	7.35185	7.57627	7.48116	7.37888	7.25763	7.50805	7.3848	7.17311	7.29549	7.46779	7.45534	7.32448	7.35464	7.3994	7.33254	7.58478
AKNAD1	5.26747	5.05621	4.95032	5.05075	5.45219	5.39898	5.3757	5.28331	5.16579	5.07552	5.07748	5.10327	5.13066	5.02412	5.04862	5.36138	4.96908	4.89839	4.25716	4.63183	4.40406	4.36557	4.40386	4.58757	4.36503	4.12105	4.35471	4.41005	4.53282	4.38878	4.30036	4.48305	4.45406	4.47893	4.22215	4.03644	4.02013	4.04322	4.38176	4.49045	4.39991	4.76554	4.4775	4.46339	4.20336	4.28773	4.17103	4.66194	4.06524
AKR1A1	8.42012	8.15713	8.31057	8.20791	7.79529	8.05915	7.39886	8.01751	8.40583	8.06772	8.23807	8.46593	7.81616	7.91038	7.86637	7.78753	7.96417	8.0182	8.10023	8.33064	8.27196	8.27899	8.19139	8.20725	8.36219	8.35244	7.97368	8.16783	8.23086	8.32192	8.14536	8.21729	8.20257	8.38703	8.11413	8.45626	8.31027	8.2565	7.7373	8.15163	8.23373	8.1138	8.44184	8.82402	8.33036	8.53999	8.37983	8.52463	8.56128
AKR1B1	7.84439	8.08005	8.12635	7.81945	7.81635	7.71622	7.17394	7.71033	8.07349	7.62693	7.75621	8.23661	7.77232	8.09683	8.00699	8.12323	7.80219	7.95252	8.20814	8.20971	7.92438	8.11445	8.22459	8.041	8.25518	8.39381	7.98694	7.96834	8.54878	8.54975	8.46753	8.22627	8.54268	8.25385	7.96889	8.03448	8.30039	8.24433	8.26685	8.35503	8.41746	8.26616	8.08962	8.75824	8.10092	8.18508	8.26688	8.24954	8.10329
AKR1B10	4.21403	4.17134	4.27645	4.23953	4.13238	4.84881	4.6548	4.35332	4.20273	4.3185	4.02314	4.14933	4.00527	4.38505	4.27931	4.16697	4.89407	4.25454	3.74843	4.19107	3.89594	4.35984	4.15308	4.12274	3.76616	4.29931	4.00513	4.00959	4.11855	3.91291	4.18871	4.22209	3.88339	3.93028	4.08669	4.23722	3.94446	3.83369	4.03151	4.0133	3.91912	4.02723	4.24009	4.21936	4.00257	4.02061	4.14172	4.08594	3.85124
AKR1C1	9.53632	9.72538	9.25312	9.88619	9.44656	9.80247	9.73078	9.9514	9.69883	10.0306	9.99796	9.08191	9.83559	10.1737	9.97284	9.45844	9.98053	9.83707	10.0087	9.88811	10.0647	10.21	9.79195	9.74085	9.83407	10.1462	9.91627	9.97927	9.99367	10.0193	10.2032	10.1621	10.2254	10.2256	9.75556	9.92129	10.447	10.4536	10.1423	10.1284	10.7746	10.6712	9.77769	9.78866	9.93887	10.158	9.91659	10.022	10.1063
AKR1C2	9.7065	10.2691	9.53073	10.3653	10.3104	10.3405	10.4451	10.59	10.0464	10.7763	10.5468	9.10439	10.6294	10.743	10.5609	10.0419	10.8984	10.6261	11.0519	11.1028	11.3055	11.2599	10.9853	10.6917	10.974	11.2497	10.6906	10.6573	11.1401	11.1739	11.3001	11.2116	11.1668	11.1808	10.7913	10.7944	11.7494	11.701	11.1715	11.2489	11.8768	11.7812	10.8095	10.8407	10.9176	11.1701	10.4969	10.826	11.0638
AKR1C3	10.2249	10.839	10.0431	10.8941	10.6549	10.3609	11.1886	11.1944	10.8772	11.4313	10.9379	9.89453	10.9446	11.4359	11.3503	11.1071	11.4343	11.1626	11.2976	11.3192	11.7497	11.7422	11.5131	11.3389	11.497	11.741	11.56	11.8036	11.4088	11.5215	11.3922	11.3335	12.2842	11.9544	11.1445	11.0189	12.0203	12.1377	11.737	11.5213	12.1704	12.2581	11.4902	11.2216	11.2802	11.5673	11.2977	11.5382	11.4935
AKR1C4	5.13043	5.4821	4.9999	5.3213	5.36368	5.16779	5.64638	5.39879	5.24986	5.43105	5.07686	5.00438	5.19535	5.03944	5.10167	5.29812	5.48699	5.39049	4.65766	4.52739	4.5278	4.81076	4.65128	4.57453	4.62988	4.64694	4.61347	4.48706	4.81683	4.74155	4.75692	4.60472	4.64392	4.86411	4.45542	4.39463	4.6641	4.76951	4.70385	4.64495	4.94762	5.00824	4.48106	4.56788	4.54735	4.76095	4.54126	4.71888	4.67158
AKR1C6P	5.65225	5.78108	5.49611	5.90985	6.16407	6.04822	5.87988	6.04269	5.83217	5.75092	5.77072	5.63377	5.66181	6.17209	5.71149	5.51507	6.44481	5.66426	4.94388	5.16978	5.10818	5.02613	4.98804	4.99917	5.13469	5.31299	5.056	5.10227	5.2426	5.26703	4.95036	5.20789	5.29352	5.21572	4.90011	4.93739	4.92037	5.18448	5.43483	5.32316	5.18063	5.42643	5.23393	5.16894	5.20367	5.01943	5.06122	5.39155	5.28909
AKR1C8P	5.99325	5.89501	6.17093	5.94676	5.3623	5.98974	6.47209	6.15517	5.7562	6.10698	5.50453	5.91672	6.26894	5.91484	6.12826	6.33399	5.91006	6.2603	6.13752	6.28761	5.87193	6.09758	5.61567	6.11937	5.90791	5.78768	5.92372	5.98537	5.92827	6.03767	6.11716	5.89656	5.89383	6.22826	5.90653	6.18878	6.26169	6.13291	5.98776	5.99775	5.74299	6.14665	5.73728	5.74264	5.98606	5.92204	5.77851	6.04501	5.95249
AKR1D1	4.7202	4.71471	4.74101	4.94105	4.85232	5.27575	5.00405	4.907	4.75254	4.97572	4.64737	4.45129	4.60252	4.68	4.78308	4.80631	5.05835	4.94832	4.01732	4.09149	3.85298	4.04244	4.3806	4.24001	3.984	3.86849	4.16223	4.27597	4.27548	4.30782	3.923	4.10444	4.12345	4.04279	3.8775	4.01546	3.84461	4.1859	4.04049	4.10204	4.3376	3.96855	4.16228	4.28107	4.03859	4.24742	4.06396	4.1253	4.14016
AKR1E2	7.10475	7.01856	7.04808	7.19328	6.87503	7.26865	6.9002	7.14228	6.91355	6.98479	7.31867	7.10755	6.99598	7.27695	7.0767	6.86283	6.64246	6.80006	7.01353	6.91751	6.95677	6.80811	6.79931	6.99672	7.08512	7.0236	7.15061	6.97634	6.49298	6.79839	7.02219	7.01337	7.21695	7.10719	7.26911	7.16362	7.30504	6.79652	6.78698	6.8738	6.93697	6.96789	6.98043	6.78239	6.77596	6.59943	7.28653	7.06973	7.20878
AKR7A2	8.02418	8.24861	8.37694	8.44848	8.19391	8.41889	7.27572	8.52659	8.4989	8.07236	8.13788	8.25499	8.06428	8.17283	7.82974	8.08766	8.43573	8.00607	8.33725	8.23477	8.6924	8.78785	8.32481	8.41569	8.35128	8.41959	8.41351	8.43999	8.09646	8.2093	8.20466	8.4365	8.3097	8.33082	8.45287	8.35512	8.52131	8.51444	8.36295	8.26022	8.5308	8.58975	8.53393	8.42953	8.82093	8.73591	8.61983	8.83833	8.62604
AKR7A2P1	6.70672	6.52157	6.69777	6.66812	6.47459	6.38919	7.15166	6.31806	6.56388	6.60175	6.59772	6.8476	6.5087	6.68001	6.58811	6.56684	6.71223	6.62287	6.36821	6.18468	6.45963	6.50526	6.40133	6.23646	6.28445	6.40252	6.36334	6.21592	6.40625	6.29343	6.29054	6.52976	6.26131	6.31417	6.09491	6.29164	6.37501	6.39401	6.39778	6.42807	6.42145	6.57004	6.26183	6.1097	6.29054	6.55715	6.47855	6.47458	6.42814
AKR7A3	8.18281	8.11442	8.44765	8.35302	8.51601	8.05551	8.33499	8.1429	8.15854	7.81362	8.09741	8.68168	7.83198	8.09826	7.89767	7.75158	7.97716	8.05968	8.1639	8.16581	8.36742	8.51886	8.41545	8.20983	8.13376	8.20504	8.42356	8.4142	8.22049	8.37893	8.39407	8.42463	8.05473	8.32851	8.24283	8.26894	8.05495	8.29592	8.29716	8.35231	8.334	8.05243	8.63103	8.36317	8.35151	8.14833	8.27479	8.38769	8.38509
AKR7L	5.50114	5.47518	5.58368	5.59499	6.23584	6.35958	5.58822	5.94439	5.50002	5.92136	5.57302	5.30395	5.29064	5.48156	5.41546	5.59249	6.2342	5.59116	5.18575	5.21649	5.42746	5.24008	5.21638	5.18801	5.27218	5.22696	5.34497	5.35503	5.46739	5.48992	5.49863	5.6824	4.96687	5.40969	5.27927	5.54973	5.33982	5.44459	5.26624	5.27512	5.35263	5.59636	5.23803	5.23473	5.23892	5.60073	5.36265	5.31448	5.33745
AKT1	9.22197	9.48936	9.48599	9.52906	9.28295	9.63546	8.58458	9.54353	9.45307	9.14644	9.42452	9.40453	8.9273	9.19906	9.14297	8.87946	9.77516	9.18206	9.33372	9.55263	9.66266	9.57451	9.36644	9.27552	9.41178	9.43223	9.41206	9.26068	9.41157	9.43701	9.35607	9.4331	9.18003	9.3142	9.57638	9.34808	9.42427	9.27558	9.3516	9.3313	9.50815	9.62035	9.37796	9.39318	9.44193	9.73535	9.40334	9.49719	9.57132
AKT1S1	8.37109	8.41262	8.54951	8.51958	8.67513	8.62641	7.63765	8.73147	8.46717	8.40698	8.41114	8.46777	8.36286	8.14532	8.23808	8.30549	8.90197	8.45184	8.17845	8.35248	8.17095	8.17958	8.32235	8.27678	8.32927	8.23226	8.1835	8.25771	8.27292	8.27373	8.28236	8.25959	8.26323	8.15014	8.19847	8.22258	8.19245	8.36932	8.55174	8.27809	8.08653	8.50442	8.11673	8.19767	8.20004	8.25882	8.03635	8.34969	8.24314
AKT2	8.62686	9.5139	9.25874	9.35489	8.95797	9.80768	8.80971	9.65282	9.3156	9.38766	9.45389	9.03002	8.79167	9.41912	9.15177	8.65266	9.47202	9.17296	8.98856	9.12689	8.95178	8.98919	8.91269	8.93502	8.96663	9.23688	9.08174	9.05736	9.08296	8.85302	9.27461	9.31138	9.18477	9.40409	9.36891	9.06958	9.50908	9.4638	9.57634	9.30805	9.44305	9.51092	9.1352	9.01266	9.128	9.18542	8.8615	9.12258	9.20319
AKT3	7.78548	7.80963	7.41438	7.53406	7.41259	6.88873	6.9583	7.47779	7.64992	7.34116	7.89402	7.63289	8.12478	7.63263	7.8883	7.72017	7.10985	7.97491	7.50214	7.53101	7.42166	7.60475	7.55234	7.62718	7.41248	7.76042	7.57486	7.62233	7.35726	7.5298	7.21584	7.11177	7.25849	7.1849	8.03119	7.69289	7.5697	7.28993	7.29028	7.16499	7.237	7.20282	7.30415	6.94982	7.45169	7.26042	7.65032	7.55267	7.16376
AKTIP	7.6796	8.01868	7.71882	8.13991	7.13115	6.97695	7.51476	7.99466	8.22797	8.06031	8.22706	7.86902	8.87175	8.60391	8.50238	8.10018	7.93267	8.35817	8.49882	8.07633	8.13602	8.29582	8.26964	8.26237	8.19429	8.4002	8.18522	8.3133	8.28753	8.26581	7.85884	8.06795	8.5604	8.52195	8.50004	8.34304	8.63305	8.57542	8.03218	8.00976	8.57991	8.62131	7.69862	7.6769	8.24237	8.36027	8.28144	8.3261	8.04237
ALAD	7.94407	8.50221	8.23923	9.24453	8.36459	8.67017	8.10158	8.60013	8.72234	8.45085	8.70888	8.46076	8.00737	8.63921	8.4071	8.09896	8.60031	8.56612	8.60846	8.36616	8.76282	8.7767	8.55286	8.34495	8.5934	8.77658	9.13115	9.04193	8.85036	8.84607	8.6847	8.8586	8.81374	8.90055	8.68525	8.73943	9.25954	9.39772	8.77884	8.53572	9.02088	9.09442	8.81453	8.38255	8.56577	9.04529	8.84475	8.78395	9.0647
ALAS1	8.57811	9.0353	8.71585	8.61986	8.53744	8.78067	8.47091	8.85168	9.14251	9.24937	8.96201	8.86425	8.63752	9.05909	8.73294	8.36701	9.04802	8.89207	8.87966	8.97949	9.06888	9.00213	8.80702	8.73076	9.10055	9.29291	8.79437	8.69673	8.79881	8.65141	9.04287	9.29316	9.23584	9.35789	8.73051	8.75064	9.43399	9.48344	9.57877	9.19512	9.41274	9.30445	8.83301	9.34612	8.80695	8.93043	8.99892	9.01579	8.87205
ALAS2	6.69758	6.76789	6.62917	6.82685	6.99662	6.7785	7.19742	6.59742	7.12565	7.02851	6.7978	6.73203	6.61529	6.85095	6.85809	6.75496	6.68017	6.88646	6.39409	7.3225	6.85573	6.80373	6.98466	8.15832	7.36496	7.15693	8.6669	7.16646	7.20262	7.30815	6.90049	8.29777	7.0237	7.01392	7.24149	7.00044	6.98172	7.43342	7.77749	6.97247	6.86855	7.21343	7.50856	6.92246	6.97851	6.59769	7.45054	6.75551	7.63932
ALB	4.88845	4.77181	4.68871	4.8028	4.85337	5.11089	5.14615	4.77833	4.63617	4.97065	4.73112	4.79702	4.64392	4.81192	4.7724	4.65113	5.03953	4.74461	4.2949	4.21993	4.2827	4.35506	4.28428	4.271	4.07668	4.10541	4.29618	4.27426	4.3368	4.22435	4.38404	4.42929	4.31932	4.43073	4.24929	4.27632	4.28966	4.23184	4.35826	4.29975	4.07446	4.12848	4.0472	4.18206	4.42997	4.34731	4.42736	4.37169	4.66431
ALCAM	7.73962	7.86536	7.17178	7.63387	7.15272	6.75412	6.69365	6.83648	7.4878	7.63732	7.4273	7.00878	7.71873	7.16373	7.9571	7.67467	6.85215	7.26052	7.72204	8.34633	7.26037	8.15592	8.58829	8.39364	9.00482	8.23591	7.60727	7.63938	8.38481	8.10694	8.79036	8.50673	8.25133	8.19468	6.8498	8.56278	7.96222	7.64247	8.12746	9.06432	8.11451	7.65779	7.58273	10.6989	7.89331	7.32408	7.68766	8.05554	8.19329
ALDH16A1	7.74722	7.94197	7.69782	7.62142	7.88813	8.01941	7.59374	7.67241	7.72736	7.68421	7.68712	7.86972	7.6139	7.45322	7.65344	7.61198	7.86737	7.47122	7.55563	7.50735	7.58825	7.63733	7.65782	7.65233	7.5863	7.48037	7.51041	7.61688	7.59653	7.60015	7.62361	7.65311	7.61587	7.59905	7.55375	7.47188	7.68009	7.65002	7.65982	7.87572	7.55311	7.5877	7.56671	7.68301	7.62933	7.71577	7.66456	7.69933	7.69311
ALDH18A1	8.55763	8.03393	7.78334	8.4142	8.11139	8.45956	7.5697	8.72897	8.31795	8.72563	8.35972	8.2416	8.11399	8.58338	8.16863	7.58999	8.42418	8.22906	7.93583	8.03204	8.21777	8.36779	8.11657	8.09724	8.42071	8.73792	8.32883	8.20589	8.12839	8.10831	8.0906	8.20051	8.70144	8.90683	8.11167	8.20552	8.8697	8.77328	8.68556	8.59127	8.72962	8.88475	8.24249	8.08058	8.07791	8.43144	8.13383	8.12079	8.28591
ALDH1A1	10.2391	9.70707	8.90994	10.1073	10.0578	9.83441	9.08135	11.0401	9.34286	9.22508	10.251	10.722	10.7357	9.99068	10.2472	9.37303	10.1541	10.9778	10.1927	9.57111	9.74057	10.1239	10.7838	10.2372	9.63079	9.62723	10.4893	10.6912	10.4296	10.2036	8.89464	9.34027	10.8018	10.7312	10.5922	10.4486	10.3424	10.007	9.22096	9.31929	10.5242	10.6434	10.2015	9.33911	10.2013	10.3824	10.6125	10.6327	10.4485
ALDH1A2	7.86284	7.21069	6.91086	6.81787	7.31187	7.09908	6.63213	6.89404	7.12022	7.03942	7.19925	8.07712	6.75008	6.63065	6.87453	6.83397	6.57628	7.14911	6.58842	6.69257	6.57902	6.69957	6.84333	6.79314	6.84485	6.54896	6.92422	6.94468	6.63338	6.58789	6.62728	6.68045	6.44385	6.51582	6.92704	7.16355	6.71429	6.62974	6.80411	7.083	6.78244	6.3838	6.55865	8.01018	6.65635	6.67765	6.6192	6.7829	6.61632
ALDH1A3	8.08426	7.23936	7.55546	7.28182	7.75388	7.42459	7.5834	7.15522	7.31356	7.60081	7.30043	7.51777	7.35405	7.4216	7.52887	7.28994	7.08807	7.29775	7.19724	7.37068	7.25772	7.19183	7.48172	7.27128	7.43704	7.21455	7.18547	7.16281	7.39333	7.5535	7.50113	7.19588	6.92787	7.12527	7.06768	7.39335	6.82599	6.76784	7.10928	7.26031	6.86789	6.91343	7.36258	7.93695	7.16867	7.10358	7.40754	7.27183	7.01541
ALDH1B1	7.71412	7.75715	7.79799	7.64977	7.67563	8.03909	8.01008	7.7676	7.85431	8.12445	7.64904	7.52949	7.53047	8.1591	7.82212	7.38096	8.15628	7.82485	8.06446	7.97086	7.89874	7.80576	7.8343	7.67893	7.943	7.99521	7.96502	8.03066	8.02485	8.04392	8.37561	8.62605	8.3532	8.50631	7.83828	8.07043	8.5201	8.57652	8.7653	8.53819	8.2936	8.52236	7.95357	7.98524	7.86621	7.9922	7.85665	8.00488	7.97292
ALDH1L1	7.99106	8.61657	8.51082	8.22931	8.17008	8.7443	7.83392	8.55892	7.76594	8.06256	8.20046	8.62621	6.97272	8.12153	7.93871	7.50523	8.6957	7.86529	7.79472	7.54642	7.4436	7.32043	7.76894	7.52713	7.61864	7.70827	8.02664	8.04109	7.31565	7.32054	8.0362	8.14519	7.57461	7.6807	7.41356	7.47726	8.06311	7.95803	7.95984	7.63607	8.00115	7.84855	7.59616	7.31884	7.66258	7.8565	8.05226	8.40069	8.30668
ALDH1L2	8.34994	7.54418	7.81581	7.87443	7.77412	7.84542	6.96551	7.97273	8.30078	8.05698	7.64874	7.75884	8.49431	8.1465	8.01899	7.93488	8.15981	8.00568	7.55924	7.92578	7.95017	7.98562	7.67767	7.62622	7.93701	7.79829	7.37075	7.43865	7.6101	7.86025	7.99842	7.51129	7.38017	7.69716	8.13731	8.28311	7.70605	7.60912	7.98851	7.80395	7.66251	7.80098	7.77656	7.89527	7.9642	7.78875	7.64861	7.36348	7.43365
ALDH2	10.7736	11.3437	11.0043	11.6643	11.2838	11.933	11.365	12.0345	11.309	11.5821	11.6883	11.0951	11.2256	11.521	11.2949	10.6153	11.8234	11.7248	11.6537	11.4746	11.5096	11.583	11.5375	11.3716	11.4916	11.4909	11.4207	11.4902	11.5606	11.3565	11.1697	11.1517	11.7541	11.5692	11.5344	11.244	11.6623	11.7993	10.6675	10.9996	11.5513	11.7002	11.6199	10.8327	11.6627	12.013	11.3922	11.5384	11.7704
ALDH3A1	7.23057	7.17462	7.45502	7.22617	7.36197	7.22325	7.11361	7.02693	7.23042	7.29593	7.28478	7.25165	7.14905	7.03906	7.07194	7.03851	7.20026	7.03153	6.72199	6.64603	6.65758	6.62495	6.71834	6.64967	6.75699	6.81406	6.8756	6.77751	6.72915	6.78657	6.87884	6.64009	6.50467	6.7111	6.49228	6.65129	6.30622	6.53239	6.77508	6.79776	6.82097	6.70359	6.92204	7.00446	6.74863	6.75387	6.72807	6.64819	6.78536
ALDH3A2	9.64588	9.66207	9.50813	10.0337	9.68165	9.92496	9.7471	10.1816	9.82352	10.2578	9.81844	9.67474	10.1373	10.2435	10.1106	10.0964	10.1111	10.31	10.353	10.1012	9.95121	10.0087	10.0693	9.86375	10.2661	10.5248	10.0722	10.0924	9.93681	9.98002	9.92819	10.1799	10.2282	10.3428	9.95662	9.83474	10.4106	10.4187	10.1776	10.3012	10.5841	10.5731	10.0231	9.90851	10.1227	10.2312	9.69307	9.70652	9.95646
ALDH3B1	8.55247	8.22382	8.1793	8.32652	8.41102	8.37157	7.89229	7.99834	8.34455	8.09612	7.97931	8.3638	8.18382	8.1302	8.20846	8.43309	8.10838	8.22406	8.10059	8.06844	8.07459	7.98598	8.02627	8.15004	8.04203	8.04775	8.19258	8.21018	8.41657	8.19892	8.24936	7.95347	8.07761	8.03946	8.08704	8.05999	7.83444	7.79831	8.02239	8.04535	7.94699	8.02745	8.02219	8.5932	8.04159	8.01304	8.00498	8.09841	7.99122
ALDH3B2	6.17211	6.25643	6.48825	6.20892	6.69721	6.40939	6.21626	6.55024	6.27344	6.33657	6.16743	6.39142	6.12021	6.53	6.35007	6.03186	6.51645	6.35052	5.8817	5.68118	5.78807	5.80125	5.90041	6.01448	5.62248	5.62156	5.94729	5.86285	5.75683	5.78404	5.75889	5.76154	5.71613	5.77707	5.51687	5.60919	5.35357	5.4587	5.8507	5.72208	5.81719	5.70695	5.82553	5.84478	5.77552	5.88364	5.63927	5.94594	5.88942
ALDH4A1	7.41059	8.15123	7.91851	8.68532	7.9283	7.98811	7.77166	8.4813	8.44847	7.6991	8.06357	7.55061	7.70898	8.09146	7.98259	7.83234	8.61189	8.10714	8.11175	7.66969	7.68908	7.61156	8.04258	7.62964	7.76083	7.67384	7.74405	7.50471	7.70731	7.85499	7.46781	7.46122	7.72856	7.375	7.47479	7.42786	7.94083	8.26513	7.90682	7.61964	7.91994	8.13773	7.00937	7.3913	7.82598	8.29132	8.35732	8.36134	7.90518
ALDH5A1	6.90865	7.13011	7.21596	7.22816	7.22943	7.21771	6.79636	7.0886	7.28189	6.97837	7.1531	7.30578	6.95532	7.33806	7.11693	7.17242	7.52832	7.08222	7.39706	7.184	7.17865	7.16499	7.23923	7.08415	7.48833	7.73449	7.41304	7.20575	7.05875	7.11699	7.37551	7.31341	7.5947	7.37468	6.92678	6.82124	7.69079	7.39073	7.16756	6.89772	7.62455	7.53972	7.08723	6.65777	7.27069	7.27293	7.47708	7.2887	7.29602
ALDH6A1	6.9474	7.57347	7.52731	7.32416	6.72418	7.64202	8.42731	7.77774	7.26694	7.62702	7.3061	7.19115	7.3618	7.80009	7.52482	7.16665	7.4701	7.6169	7.17848	6.73665	6.90454	6.97288	6.82678	6.82722	6.79974	7.12787	7.18916	7.19132	6.94999	6.86998	7.14482	7.02471	7.68617	7.35365	7.46505	7.65563	7.94919	7.89987	7.55585	7.30948	7.38574	7.67272	6.98476	6.61093	6.93857	7.02399	7.04595	6.98909	6.88772
ALDH7A1	8.69812	8.73202	8.5978	8.58222	8.18922	8.43446	8.78057	8.70316	8.65931	8.88922	8.78518	8.73178	8.60316	9.15723	8.8007	8.6432	8.34509	8.89287	8.87116	8.64781	8.94141	8.96641	8.86499	8.57975	8.78486	8.82225	8.99123	9.11873	8.74605	8.63424	8.76907	8.80109	9.18179	9.0658	8.81958	9.10613	9.46821	9.15265	9.35814	8.7396	9.36073	9.29528	8.79809	8.85707	8.60167	8.8144	8.83253	9.0933	8.92267
ALDH8A1	5.8029	5.71551	5.37693	5.70451	6.14558	5.94935	6.19993	5.61086	5.57261	5.80223	5.78743	6.01641	5.91038	5.95519	5.74383	5.52282	5.71444	5.72503	5.03964	5.02318	5.05191	4.77829	4.93064	4.86157	5.13965	5.02674	4.90179	4.82559	5.26092	4.9535	5.26848	5.19151	4.98391	5.00145	4.73397	4.82437	4.855	4.91619	5.40763	5.25966	4.9969	5.28064	5.01731	5.05711	5.17792	4.95615	4.9093	4.97958	4.8726
ALDH9A1	9.41903	9.98148	10.0367	10.0501	9.46922	9.70464	10.0424	10.3902	10.047	10.6416	10.3643	9.4979	9.87275	10.6127	10.3188	9.76804	10.2736	10.2994	10.1202	9.92831	10.4175	10.3119	9.68243	9.68251	10.1575	10.5803	10.1148	10.2354	10.0417	9.85813	10.0064	10.2605	10.4447	10.5866	9.80485	9.76519	10.6905	10.7524	10.2112	9.90878	10.4805	10.4791	10.3677	10.0952	10.4819	10.6779	10.3776	10.5461	10.5395
ALDOA	8.96327	9.43926	9.09525	9.29178	8.85348	9.15559	8.82869	9.04142	9.27955	9.29346	9.28751	9.19222	8.84863	9.31162	9.02337	8.71215	9.33637	9.18271	9.10383	8.9879	9.16488	9.06105	9.00329	8.92342	9.11899	9.10539	9.06852	9.11328	9.07151	9.05514	9.18432	9.35523	9.17201	9.19352	8.98629	9.00151	9.39991	9.32415	9.48895	9.13877	9.35482	9.38541	8.93808	9.23342	9.06733	9.17159	9.00498	9.19252	9.06443
ALDOAP2	6.8949	7.30049	7.09497	7.04516	6.97496	6.69283	7.17343	6.57476	6.98962	7.02811	7.00366	6.86435	6.68042	7.07384	6.88895	6.73313	7.14193	7.06548	6.89343	6.87053	6.96616	7.03925	6.86893	6.94793	6.92167	7.17567	6.9886	7.05836	7.03287	6.90965	7.12105	7.12167	7.02745	6.99753	6.8507	6.75187	7.19604	7.44689	7.31652	7.08594	7.33275	7.17978	6.95953	7.29281	7.09289	7.09605	7.06172	7.01927	7.21553
ALDOB	5.73021	6.0452	5.99343	5.81088	6.15802	6.28367	6.52911	6.01644	5.90705	6.37395	6.28571	5.87835	6.27753	6.13425	6.39423	6.18061	6.27503	6.18788	5.56025	5.42386	5.58462	5.7363	5.56455	5.48182	5.67647	5.3399	5.75699	5.76956	5.56865	5.46601	5.33237	5.49047	5.66431	5.66172	5.21593	5.71352	5.9194	5.9305	5.55793	5.43749	5.93363	6.12645	5.65903	5.28571	5.44646	5.11196	5.80911	5.90959	5.58736
ALDOC	8.87222	10.9396	9.91389	10.871	9.19602	10.6293	10.4624	10.711	9.96489	11.0642	10.4682	9.3451	9.76431	11.3378	10.4355	9.39746	11.5747	10.9861	9.17532	9.4627	10.7679	10.9373	9.84531	9.5969	10.8085	10.901	10.6771	10.7257	10.2897	9.58942	11.0428	11.5469	9.87073	9.98533	10.7952	10.0455	11.5113	11.5643	11.2513	10.6946	10.694	10.8551	10.4153	10.054	10.7379	11.1078	10.1522	10.2513	10.6089
ALG1	8.16988	8.02637	8.0382	8.00544	8.06358	8.11184	7.63751	7.98922	7.98991	7.99404	7.97098	8.18743	7.7295	7.97238	7.96107	7.64175	7.85189	7.8797	7.82366	7.89348	7.8353	7.89505	7.96237	7.88065	7.99981	8.07513	7.83939	7.80892	7.75068	7.73085	7.93265	8.0133	7.99156	8.10491	7.83061	7.91206	8.32052	8.25686	8.1606	8.30106	8.15045	8.16624	7.9185	8.2538	7.98525	8.03808	7.98873	8.22416	7.97795
ALG10B	6.99846	6.82216	6.29662	6.84164	6.45489	6.85941	6.64275	6.91412	6.92657	6.97325	7.10726	6.81059	7.03867	7.1962	7.07523	6.85219	7.08394	7.23522	6.94579	6.80918	7.04642	6.82606	6.87937	6.95653	6.81454	7.13477	6.79686	7.10785	6.67424	6.72086	6.87911	7.01688	7.32949	7.23019	7.45334	7.52138	7.41579	7.41122	6.83271	7.09626	7.34574	7.40632	6.9275	6.98233	7.23646	7.07048	7.30006	7.24035	7.09904
ALG11	8.20416	8.01024	7.48995	8.02656	7.6639	7.62523	7.73523	8.30826	8.03998	8.42771	8.26348	7.88145	8.30578	8.6296	8.49358	7.6598	8.19262	8.40089	7.96226	7.72912	7.66504	8.016	7.87807	7.65227	7.89441	8.21002	7.69657	7.87341	7.69411	7.90436	7.97381	8.1672	8.3262	8.31467	8.49177	8.52343	9.04456	8.85258	8.60659	8.49974	8.72481	8.8543	7.4982	7.56689	7.82958	8.12593	8.22717	7.83991	8.13575
ALG12	8.09001	8.16862	7.85987	8.10578	7.98422	8.276	7.66636	7.98404	8.23063	7.82467	8.03766	8.29907	7.48583	7.78712	7.6355	7.46572	8.08671	7.58794	7.72722	7.84309	7.73061	7.83895	7.95957	7.84177	7.94902	8.08649	7.89149	7.84265	7.89107	7.90367	8.03821	7.97694	7.98011	8.15883	8.03637	8.01236	8.31827	8.22165	8.17703	8.10306	8.11925	8.17447	7.94123	7.97097	7.93874	8.03718	8.06697	7.96595	7.95415
ALG13	6.73984	6.88838	6.71754	6.5281	6.51626	6.75275	6.23612	6.99878	6.80182	6.63114	6.86353	6.6186	6.74744	6.88975	6.92183	6.92679	6.56819	6.72249	6.54582	6.49431	6.41481	6.53752	6.54088	6.57463	6.51787	6.84254	6.65583	6.64907	6.32879	6.43008	6.68449	6.56015	6.9163	6.69926	7.06533	6.88266	7.23037	6.80811	6.76112	6.72648	6.90754	7.0099	6.3468	6.52856	6.61555	6.6094	6.53539	6.54312	6.5266
ALG14	7.15448	7.55265	7.88537	7.58274	7.69758	7.82836	6.62452	7.84341	7.77921	7.89273	7.4888	7.39058	7.47416	7.63155	7.64264	7.239	7.69678	7.77826	7.50541	7.53263	7.77831	7.57867	7.51479	7.41347	7.75994	8.21755	7.71782	7.57884	7.52235	7.49777	7.65724	7.755	8.06222	8.22919	7.68758	7.56529	8.12153	8.08658	7.58603	7.69352	7.95242	8.19939	7.56796	7.74426	7.72474	7.94731	7.79974	7.95897	7.69404
ALG1L	6.48475	6.31198	6.52562	6.30818	6.70771	6.09359	5.40355	6.2472	6.4894	6.2721	6.13112	6.30217	6.33079	6.29667	6.27267	6.22113	6.46051	5.99603	5.65673	5.95696	6.13437	5.93762	6.38667	5.96124	5.98204	5.78132	5.85571	5.88216	5.89097	6.00552	5.70341	5.84093	5.76261	6.21207	5.48882	5.81337	5.60124	5.64803	6.11395	5.97676	6.06413	5.85044	5.71037	5.6294	6.15228	6.17752	6.2974	5.97097	5.78714
ALG2	8.01144	7.72943	7.64758	7.67817	7.49485	7.8056	6.90005	7.78016	7.85173	7.77175	7.829	7.81119	7.47407	7.58125	7.5393	7.55649	7.77179	7.72262	7.57558	7.65938	7.63301	7.7288	7.5755	7.64565	7.67232	7.84884	7.52111	7.54322	7.47805	7.50945	7.6682	7.74322	7.69613	7.71865	7.62852	7.83807	8.15735	7.90793	7.95209	7.88233	7.81018	7.86403	7.48742	7.75911	7.67638	7.65537	7.83225	7.63764	7.55081
ALG3	8.63358	8.42848	8.42547	8.50659	8.36446	8.41881	8.30381	8.51075	8.54996	8.61314	8.39127	8.53625	8.20677	8.48001	8.40919	8.08278	8.66213	8.41116	8.57578	8.69517	8.54049	8.42197	8.57338	8.45795	8.59214	8.57141	8.43121	8.33049	8.50077	8.45523	8.43729	8.5727	8.62026	8.75899	8.40235	8.67729	8.63323	8.79175	8.85955	8.70476	8.46557	8.88497	8.47865	8.87078	8.47525	8.55865	8.42721	8.53906	8.4336
ALG5	7.07128	6.96364	7.07794	7.08783	6.97042	6.70519	6.74977	7.23999	6.75607	7.06411	7.11829	6.67933	7.02496	6.874	6.89155	7.12174	7.22985	6.98086	6.75616	6.66194	6.84064	6.83921	6.8612	6.82914	6.79026	7.04039	6.66725	6.69483	6.79902	6.70711	6.81796	6.77443	6.90566	6.78452	6.78033	6.7818	6.93569	6.78172	6.41643	6.53877	6.82037	6.65514	6.73264	6.87762	6.97419	7.00448	7.00287	7.05045	6.94774
ALG6	6.67887	6.66319	6.19651	6.39282	5.89115	5.9719	5.79638	6.36157	6.48603	6.66843	6.46756	6.37997	6.75253	6.83996	6.70924	6.38715	6.09047	6.4287	6.30561	6.31365	6.07655	6.37892	6.30445	6.23604	6.19808	6.73856	6.21661	6.28855	6.10932	6.05326	6.37717	6.3099	6.46206	6.54652	6.47453	6.27089	6.72919	6.59072	6.22317	6.3003	6.42051	6.20272	5.69414	6.19482	6.34373	6.21028	6.4889	6.21298	6.28676
ALG8	7.91603	7.77887	7.71136	7.74855	7.05734	7.78506	7.81949	7.83535	7.68147	8.19432	7.9791	7.68818	8.01543	8.48602	8.11422	7.55302	7.68605	8.00799	8.33463	8.1976	8.11734	8.08603	7.79915	7.81522	8.16768	8.50943	7.92932	7.94833	7.91767	7.68866	8.03939	8.01502	8.33256	8.39834	7.89285	8.04104	8.44295	8.3885	7.87262	7.81486	8.17566	8.40071	7.64848	8.0404	8.08049	8.17672	8.20023	8.13062	8.17778
ALG9	8.59613	8.65785	8.76426	8.55445	8.4078	8.55176	8.31547	8.75076	8.60724	8.99117	8.69783	8.62404	8.68657	9.29038	8.73465	8.48358	8.68642	8.54889	8.66719	8.69398	8.63882	8.61758	8.49091	8.58573	8.85814	9.19451	8.58821	8.65179	8.48756	8.56665	9.02409	8.88856	8.83688	8.86013	8.64798	8.66443	9.53673	9.34222	9.3796	9.16004	9.20616	9.41982	8.31738	9.09398	8.44573	8.5886	8.64887	8.80525	8.63915
ALK	6.34936	6.09337	6.25032	6.19664	6.09381	6.6433	6.97344	6.39688	6.12714	6.33767	6.05983	6.16235	6.24571	6.34159	6.11507	6.30882	6.48562	6.34005	6.08879	6.01843	6.20704	5.81897	6.02353	6.02812	6.12756	6.02744	6.12885	6.02272	6.3168	6.07286	6.23504	6.30024	6.11626	6.19881	5.95156	5.90789	5.8707	5.77341	6.32856	6.18166	6.04773	6.06466	6.06331	5.86253	5.95303	6.06864	5.73362	5.79211	6.10729
ALKBH1	6.49811	6.37916	6.01943	6.48095	6.33295	6.34637	6.04185	6.92912	6.73034	6.76211	6.26477	6.46217	6.46522	6.7053	6.67935	6.32487	6.22793	6.4572	6.31194	6.39766	6.32471	6.40313	6.45402	6.37739	6.28852	6.35929	6.40864	6.21803	6.15491	6.24145	6.29314	6.38287	6.55787	6.31149	6.7302	6.82745	7.02032	6.59843	6.60982	6.88013	6.68221	6.90265	6.02268	6.10107	6.33408	6.35017	6.37846	6.72228	6.37235
ALKBH2	7.16569	7.14688	6.88345	6.74592	6.83538	7.14478	6.7073	7.25585	6.93947	6.95481	6.96675	7.07958	7.02759	7.15912	6.84918	6.82856	7.18906	6.96742	6.95749	7.01153	7.17511	6.9433	6.95971	7.01422	7.0295	7.08787	6.95643	6.98227	6.95237	6.80637	6.77436	6.90372	6.67902	6.8675	6.89292	6.68847	6.86059	6.82503	6.9135	6.99876	6.96881	6.89528	6.84325	6.94099	6.84797	6.85183	7.15874	7.05702	6.82779
ALKBH3	8.02277	7.91927	7.94002	8.01346	8.13209	8.14955	7.79877	8.13825	7.77128	7.96204	8.14417	8.08564	8.03923	8.09626	7.94971	7.85474	8.25349	8.11199	7.92246	8.11158	8.20991	8.26745	7.85806	7.96213	7.62291	8.01075	8.09183	8.17452	8.02128	8.06107	8.16569	8.21171	8.28165	8.23973	8.20847	8.12358	8.38541	8.23124	8.11905	8.14856	8.34434	8.2685	8.06222	8.04666	7.98911	8.18319	8.17343	8.25677	8.05004
ALKBH4	6.81647	6.87101	7.2742	6.9401	7.39506	7.07492	6.84578	6.88558	6.87234	6.8319	6.96762	6.66489	6.81257	6.83465	6.86447	7.13113	6.78655	7.03763	6.71324	6.73353	6.71712	6.87395	6.81674	6.76487	6.98988	6.69249	6.72665	6.99869	6.8553	7.09545	6.70324	6.91255	6.8815	6.77334	6.68229	6.61688	6.6756	6.83777	6.72741	6.70909	6.89417	6.62852	7.12768	6.7935	6.8167	6.94671	6.81321	6.9508	6.8491
ALKBH5	8.64558	8.7686	8.67787	8.83785	8.52972	8.6392	7.90564	9.05191	8.87359	8.47471	8.66675	8.64188	8.34562	8.55495	8.48178	8.35972	8.99514	8.48245	8.30871	8.51235	8.57267	8.43722	8.42674	8.4477	8.36505	8.47672	8.487	8.39771	8.33188	8.50586	8.30865	8.41957	8.45816	8.55774	8.3634	8.28913	8.47731	8.46696	8.01021	8.38471	8.57747	8.47881	8.42883	8.46232	8.60287	8.55628	8.51058	8.45566	8.49372
ALKBH6	7.76045	8.10487	7.94742	7.78772	7.62939	7.78183	7.54927	7.73983	8.08287	7.80543	7.78523	7.85821	7.57976	7.72576	7.39097	7.34945	7.91794	7.59019	7.83797	7.8816	7.80486	7.93293	7.84826	7.76415	7.8006	8.14616	7.9696	8.06276	7.87399	7.99608	7.9026	7.96956	7.94344	8.10053	7.92597	8.09193	8.2083	8.09091	7.92611	7.79216	8.07933	8.18119	7.92216	7.91452	7.82097	7.74326	7.90358	8.14876	7.90069
ALKBH7	6.72012	6.81612	7.46389	6.98597	7.01499	6.8835	6.73254	6.65802	6.93278	6.63035	6.83479	6.68675	6.76253	6.65749	6.84251	6.91422	6.95671	6.68767	6.78691	6.57504	6.72247	6.90207	6.77279	6.44954	6.76923	6.78386	6.78486	6.87682	6.83079	6.72828	6.64485	6.58727	6.89224	6.44669	6.63393	6.73155	6.53813	6.6969	6.52504	6.37254	6.65664	6.7302	6.96134	6.94295	6.62907	6.73271	6.68021	6.86775	6.72946
ALKBH8	6.75948	6.41291	6.20927	6.4393	6.45754	6.86509	6.2657	6.56473	6.34662	6.82233	6.64346	6.59349	6.68541	6.83549	6.60067	6.55275	6.08416	6.67467	6.32353	6.26514	6.11289	6.42382	6.35826	6.30488	6.31402	6.31954	6.36084	6.2225	6.18152	6.2899	6.31452	6.41257	6.42403	6.60125	7.02698	6.67157	7.09277	6.75406	6.62457	6.94296	6.94793	6.80159	6.30382	6.18275	6.3971	6.23793	6.50023	6.3582	6.26326
ALLC	5.24702	4.75796	5.17581	4.85033	4.91341	5.30373	5.17118	5.09511	4.90297	5.04452	4.88059	4.98569	5.05972	4.99644	4.87706	4.93033	5.02867	4.90405	4.38073	4.75369	4.68783	4.66482	4.62684	4.35331	4.5901	4.52936	4.35709	4.5884	4.48387	4.59839	4.63151	4.69561	4.32172	4.66095	4.44927	4.51096	4.53526	4.34964	4.43175	4.61038	4.3573	4.42205	4.51982	4.63741	4.60083	4.60487	4.66416	4.56669	4.5618
ALMS1	7.49749	7.43596	7.66242	7.22988	7.54847	7.37967	6.92446	7.7404	7.42898	7.29765	7.5661	7.29368	7.91621	7.56497	7.56989	7.55672	7.42945	7.64426	7.47795	7.33301	7.13131	7.28689	7.34705	7.28965	7.18417	7.46939	7.24104	7.37472	7.19394	7.36221	7.07972	6.92739	7.37408	7.35077	7.72485	7.55694	7.26444	7.00985	7.10965	7.19394	7.05252	7.1704	7.00868	6.86677	7.33972	7.13632	7.14835	7.10439	6.98137
ALMS1P1	6.38148	6.66325	6.31686	6.51835	6.50108	6.80552	6.38114	6.14698	6.4749	6.18567	6.54819	6.42527	6.60391	6.48384	6.423	6.45608	6.60049	6.66264	6.26832	6.59332	6.38288	6.46164	6.36214	6.43537	6.32238	6.18575	6.47478	6.31797	6.37	6.48344	6.20288	6.04925	6.32494	6.23548	6.14511	6.07665	5.8065	5.92698	6.20354	6.23449	6.18257	6.04277	6.15403	6.29841	6.25447	6.17556	6.63677	6.44571	6.31629
ALOX12	5.88072	5.96388	5.92516	5.84909	6.0126	5.89275	6.14877	5.84835	5.89334	5.82789	5.87971	5.87426	5.78828	5.77933	5.83315	5.88076	6.05011	5.8431	5.4062	5.52538	5.70879	5.57697	5.77718	6.03111	5.58912	5.44755	5.75252	5.47604	5.51085	5.52882	5.35181	6.25839	5.64515	5.63807	5.70048	5.43462	5.3057	5.53868	5.62844	5.5895	5.46771	5.36858	5.86015	5.4961	5.58178	5.81107	5.72236	5.4178	5.7745
ALOX12B	6.72065	6.37515	6.62892	6.53212	7.17633	6.72022	6.51635	6.56196	6.40946	6.53117	6.36096	6.67192	6.5396	6.43855	6.57311	6.60122	6.346	6.54337	6.31424	6.46365	6.15601	6.19275	6.13357	6.06113	6.33689	6.13783	6.27395	6.23447	6.48988	6.33402	6.06086	6.1253	6.44446	6.05342	5.99517	6.2086	5.90188	6.09654	6.40118	6.10646	6.01565	6.20585	6.2657	6.3693	6.27803	6.16657	6.06527	6.25227	6.19582
ALOX12P2	6.55398	5.99279	6.36105	6.27027	6.20395	6.1568	6.77951	5.97953	6.15256	6.18389	6.27633	6.0483	5.90169	6.06784	6.21617	6.02845	6.22153	5.94759	5.69447	5.94141	5.74708	5.74948	5.70373	5.85524	5.92242	5.46546	5.83738	5.74585	5.78418	5.87087	5.95452	5.92084	5.69457	5.7757	5.75806	5.63584	5.63024	5.70643	5.75686	5.74474	5.58012	5.71443	5.56033	5.52779	5.64103	5.58607	5.8224	5.82426	5.46105
ALOX15	8.10757	6.22196	6.50389	6.66271	6.65858	6.7824	6.92645	5.66941	6.021	6.36844	6.31996	7.86561	6.3407	6.29621	6.3124	6.45469	6.4324	6.45228	6.06262	6.09671	6.16326	5.88295	6.05723	6.27711	6.21334	5.73893	6.03423	6.17717	6.50543	6.34297	5.88058	6.26164	6.12383	6.05075	6.01999	6.12584	5.59237	5.95907	6.34862	5.94083	6.01899	6.28245	6.27779	6.12104	6.33543	5.86606	6.07444	6.15343	5.90406
ALOX15B	7.14982	7.08051	7.15925	7.02061	7.25152	7.0335	7.24166	6.87284	6.97206	6.99285	6.95802	7.06508	7.10663	7.08577	7.04601	7.17215	7.09674	7.0588	6.89359	6.80302	6.84038	6.64135	6.82282	6.70436	6.85817	6.66139	6.84043	6.81956	7.04001	6.94062	6.80557	6.8682	6.85438	6.8294	6.5586	6.68296	6.64048	6.72038	6.82792	6.84651	6.67227	6.91625	6.8899	6.90304	6.78746	6.68209	6.71355	6.87063	6.60128
ALOX5	7.76639	7.09949	7.89059	7.88626	7.94972	7.53487	7.14688	7.80694	8.20128	7.37762	7.61699	7.58872	7.27377	7.38101	7.5913	8.03534	7.66385	7.28303	7.32358	7.52046	7.29597	7.66881	7.5758	8.27908	7.45577	7.62023	7.44627	7.19854	7.74491	7.75614	7.3585	7.62956	7.08542	7.13696	7.84341	7.38699	7.54664	7.43204	7.45122	7.41904	7.29534	7.25681	7.47118	7.4281	7.4774	7.53938	7.17552	7.10679	7.37454
ALOX5AP	8.25193	7.31931	8.09557	7.63675	7.92845	7.40074	7.15674	7.85116	7.55551	7.5006	7.96923	7.85499	7.40355	8.07164	7.51501	8.20021	7.90488	7.55436	7.6658	7.80357	7.24239	7.76042	7.66348	8.04266	7.55233	7.72197	7.3613	7.35609	8.35485	8.27631	7.56631	7.33176	8.02483	7.58694	7.42475	7.26815	7.21524	7.40368	7.40653	7.47652	7.88166	8.17986	7.26256	7.612	7.49531	7.53762	7.04971	7.41264	7.32534
ALOXE3	6.89976	6.46251	6.4726	6.63764	6.74555	6.61257	6.80345	6.34543	6.47198	6.55779	6.54232	6.49062	6.4285	6.68199	6.29432	6.63511	6.81996	6.3452	6.35633	6.29975	6.53612	6.20163	6.37388	6.22965	6.37274	6.27438	6.45777	6.41356	6.40572	6.33366	6.18694	6.41587	6.19086	6.33206	6.17505	6.31954	6.04905	6.03365	6.3338	6.44769	6.26053	6.26091	6.3287	6.29154	6.46837	6.22683	6.3424	6.35969	6.41563
ALPI	7.12442	7.06168	7.1723	7.10051	7.28955	6.94641	7.215	6.77877	7.00796	6.99224	6.9532	7.00378	7.02243	7.03305	6.98406	7.18205	7.02561	6.98068	7.18189	7.11363	7.23522	6.75266	6.75241	6.98678	6.92975	6.83007	7.01108	6.97909	7.0745	7.13094	7.11335	7.16791	6.995	6.8475	6.65353	6.85952	6.48647	6.75887	6.96931	6.93837	6.93476	6.9884	6.98602	6.96668	6.99119	6.87692	6.78702	6.99924	6.85165
ALPK1	7.9943	7.37846	7.41641	7.23567	6.89535	7.42559	6.91937	7.52588	7.33165	7.45951	7.40248	7.40148	7.3236	7.32416	7.42578	7.39883	7.53145	7.34427	7.18727	7.45571	7.06227	7.49252	7.18311	7.41618	7.32101	7.61019	7.1313	7.08247	7.27848	7.11007	7.2496	7.04831	7.18711	7.32731	7.71294	7.43594	7.6923	7.25704	7.27605	7.2413	7.30443	7.12877	7.06684	7.26396	7.28822	7.39436	7.19097	7.12482	7.50939
ALPK2	5.83957	5.69126	5.54991	5.44568	5.14325	5.49548	5.83384	5.30164	5.16569	5.69076	5.53212	5.62229	5.48792	5.85908	5.72589	5.30038	5.79835	5.72025	4.81426	4.64159	4.66145	4.33826	4.4692	4.72384	4.81176	4.42423	4.90955	4.63319	4.80491	4.78467	4.82087	4.79219	4.68221	4.6472	4.80854	4.8784	4.84545	4.56937	4.89328	4.88925	4.34759	4.62619	4.86882	4.96729	4.79183	4.62289	5.10192	4.96393	4.70921
ALPK3	6.84565	7.19745	7.17319	7.12353	7.03228	7.49103	6.68099	7.5027	7.03895	7.04255	7.02524	6.58889	6.84334	6.77329	6.92533	7.04636	7.31005	6.93724	7.17989	7.01801	6.81897	6.74562	6.9014	7.06892	6.77314	6.53322	6.88982	6.80065	6.93572	6.83824	6.62522	6.54166	6.52055	6.51249	6.53182	6.49732	6.88817	6.65006	6.65254	6.69312	6.89321	6.80259	6.7291	6.64711	6.86043	6.918	6.88651	6.92902	6.84339
ALPL	7.44395	8.13509	7.92253	7.47134	7.33637	7.07814	7.53262	7.37406	8.13007	7.55624	7.35388	8.1562	7.06349	7.69933	7.81508	8.40451	8.58985	7.08898	7.43583	7.71102	7.73557	8.01663	7.4264	7.81673	8.1873	8.1884	7.95524	7.85143	7.74424	7.95104	8.3964	8.41789	7.19026	7.46205	8.126	7.91811	8.26585	7.87863	8.1898	7.98515	7.47325	7.52082	7.63837	8.28731	7.12694	7.22937	8.4407	8.26942	7.19873
ALPP	6.93837	6.98825	6.77778	6.89817	7.01312	6.99696	7.16671	6.56625	6.80246	7.08074	6.72652	7.0864	6.80503	6.83557	6.60006	6.68597	7.03967	6.88583	6.30571	6.531	6.50747	6.1759	6.51801	6.30389	6.51551	6.49441	6.40128	6.43371	6.6536	6.6377	6.62192	6.77315	6.46293	6.40155	6.24001	6.32253	6.15048	6.08155	6.51718	6.3872	6.38119	6.364	6.69026	6.43786	6.72926	6.50278	6.26212	6.64503	6.63526
ALPPL2	7.07475	7.27224	7.19442	7.01746	7.51263	7.36227	7.02203	6.62962	7.0927	7.02384	7.20482	7.29199	7.14694	7.18557	7.24218	7.05457	7.15089	7.31527	6.61914	6.60684	6.95206	6.30939	6.53984	6.52782	6.95215	6.88404	6.92577	6.77544	6.97475	6.68515	6.73361	6.85684	6.23189	6.6367	6.60513	6.34335	6.4877	6.78845	7.05864	6.87887	6.73065	7.0911	6.91363	6.78345	7.03075	6.94818	6.90461	6.66838	6.77702
ALS2	7.36069	7.11965	6.73234	7.17672	7.05429	7.31998	6.35725	7.47041	7.11907	7.32491	7.32285	7.09518	7.3825	7.1741	7.15831	6.98304	7.38389	7.33131	6.81754	6.99412	6.66926	6.91422	6.75044	6.85786	6.78903	7.02731	6.76416	6.72096	6.7026	6.85667	6.89324	6.77932	6.90567	6.69983	6.99781	6.94754	7.20242	7.08171	6.83703	6.78146	6.96022	6.78086	6.63467	6.28862	6.90073	6.78092	6.63569	6.59698	6.78173
ALS2CL	7.39018	7.68741	7.46223	7.55712	7.61379	7.53903	7.34465	7.19874	7.57308	7.40021	7.54652	7.62931	7.23466	7.19679	7.07008	7.2126	7.26137	7.38769	7.59982	7.42663	7.47905	7.45951	7.61906	7.59428	7.47122	7.51085	7.52536	7.59696	7.47721	7.55545	7.51882	7.40923	7.6499	7.51301	7.42611	7.15252	7.47159	7.51648	7.31314	7.47755	7.3919	7.37876	7.63218	7.58113	7.43337	7.48046	7.59136	7.6654	7.6644
ALS2CR11	4.69445	4.93986	4.85815	4.58552	4.95582	4.98076	5.05406	4.60872	4.78864	4.89976	4.66638	4.62452	4.81842	5.3991	5.09926	5.07027	5.07329	4.48806	5.08035	4.77664	5.13337	5.19366	5.00372	5.0646	4.8974	5.60192	5.04413	5.16598	4.69755	4.95801	5.34734	5.42028	5.02772	5.04555	4.67427	4.82957	5.58217	5.18204	4.8909	4.86559	5.38042	5.08065	4.85902	4.67782	4.64333	4.82572	5.30491	5.51901	4.94194
ALS2CR12	6.05283	5.84194	6.13446	6.20583	6.12728	6.3156	6.15693	6.36395	5.97823	5.7693	6.05021	5.96764	5.76449	6.39528	6.06861	6.14705	6.04451	6.11041	5.50634	5.19773	5.2579	5.42687	5.18208	5.50743	5.43334	5.65401	5.63321	5.14626	5.36669	5.16574	5.60713	5.46084	5.22573	4.98146	5.1224	5.13769	5.27109	5.37804	5.44842	5.32218	5.40451	5.17551	5.28686	5.0691	5.32064	5.41583	5.34219	5.1799	5.11481
ALX1	5.23877	5.64524	5.70978	6.11062	6.23585	6.17639	5.82045	6.63325	5.73301	5.69988	6.07779	5.27268	6.11104	6.13858	5.73642	5.45766	5.74497	6.98505	5.23684	5.25863	4.9011	5.14122	5.28378	5.12855	5.26242	5.26333	5.26563	5.27637	5.6309	5.37849	5.13281	5.22869	5.48997	5.23874	5.20289	5.13733	5.1161	5.01539	4.93023	4.90796	5.13646	5.34771	4.8848	4.62032	5.28743	5.02653	4.86586	5.19719	5.32396
ALX3	6.88219	6.84164	7.22733	7.22173	7.38154	7.25721	7.112	7.24555	6.97705	7.16072	6.91267	6.89287	7.31083	7.17717	7.28567	7.59095	7.37782	7.29809	6.84192	6.75941	7.01582	6.61743	6.81037	6.82252	6.89794	6.5657	6.73935	6.99954	7.1105	6.99109	6.8667	6.87042	6.92239	6.9116	6.57943	6.77881	6.51289	6.64864	6.82205	6.77648	6.64979	7.00928	6.78986	6.71124	6.83756	6.78659	6.58166	6.67558	6.63044
ALX4	6.74949	6.98493	7.08052	6.93238	7.67994	7.2667	6.8658	7.30136	6.7847	7.07459	6.84203	6.80802	7.08386	7.06631	6.83129	7.05191	7.13019	7.07431	7.03214	6.95648	7.14252	6.79523	6.82766	6.99272	6.98443	6.85942	6.91393	7.00566	7.29909	7.07066	6.97166	7.13772	7.01714	7.10048	6.95966	7.0082	6.68963	6.80535	7.15696	6.85691	6.6104	7.07426	6.99432	6.96855	7.04138	7.1171	6.83752	7.01316	6.9506
ALYREF	8.94612	8.80815	8.9271	8.77249	8.98693	9.29612	7.99743	9.04163	8.87428	8.80994	8.87525	8.84983	8.78577	8.74253	8.77033	8.62036	9.07959	8.73542	8.57422	8.79594	8.60871	8.66915	8.63981	8.47058	8.6226	8.73292	8.56893	8.62223	8.46018	8.5444	8.40043	8.45151	8.3876	8.33379	8.2631	8.40033	8.40158	8.30553	8.12087	8.43621	8.45485	8.43427	8.32139	8.82812	8.34738	8.50585	8.54427	8.53854	8.45954
AMBN	4.3365	4.01101	4.8263	4.25211	4.68921	4.67922	4.99525	4.57105	4.08102	4.5875	4.51363	4.37013	4.25949	4.79655	4.29027	4.26856	4.21485	4.30927	3.91314	4.25296	3.96448	3.65871	3.63074	3.72629	3.89564	3.75361	3.71171	3.70968	3.93642	3.93323	3.87655	3.86146	3.67141	4.08915	3.67301	4.02723	3.67473	3.7531	3.97829	3.98073	3.90164	3.86866	4.05024	3.87258	4.1578	3.85256	3.89542	3.93498	3.88595
AMBP	7.42475	7.32198	7.24532	7.03715	7.35356	7.26929	7.8688	7.01963	7.07701	7.31039	7.32427	7.5071	7.12765	7.21542	7.32521	7.02226	7.41574	7.13724	6.98854	6.95866	6.84064	6.4949	6.99508	6.85467	6.8269	6.91107	7.01461	7.00761	7.21704	7.16273	7.20333	7.17363	6.67389	7.28994	6.67543	6.99133	6.81428	7.0379	7.34949	7.31246	6.85662	6.89778	7.11035	7.04652	7.01992	7.04144	7.16885	7.11992	7.25552
AMBRA1	7.53482	7.73711	7.65235	7.6944	7.62899	7.97968	7.51499	7.71622	7.5776	7.83064	7.7637	7.56146	7.49085	7.58445	7.52199	7.40099	7.50816	7.5751	7.46965	7.47355	7.536	7.47963	7.44197	7.45247	7.50244	7.43451	7.42175	7.45243	7.55843	7.49806	7.51741	7.5596	7.52216	7.69866	7.5369	7.56949	7.6166	7.5801	7.55419	7.50415	7.51449	7.55119	7.47992	7.4737	7.38908	7.42263	7.44846	7.4079	7.62054
AMD1	8.25199	7.55154	7.38275	7.40971	7.48498	7.40191	7.43522	7.79552	7.97912	8.06086	7.77575	7.8273	8.11136	8.04658	7.99457	7.6378	7.90047	7.99826	7.49732	7.79966	7.59577	7.58579	7.53842	7.86475	7.52116	7.61926	7.37262	7.55021	7.21076	7.03148	7.24611	7.80713	7.58108	7.74315	7.62992	7.97886	8.20881	7.89893	7.55793	8.06908	7.89292	7.53082	7.35329	7.87413	7.3065	7.32354	7.8217	7.46907	7.63254
AMDHD1	6.90221	6.65014	6.51071	6.60564	6.595	6.97892	6.76016	6.52615	6.48345	6.7627	6.77857	6.80337	6.45584	6.50167	6.4584	6.46796	6.67783	6.55862	6.20077	6.33855	6.25802	6.21699	6.47847	6.19439	6.65208	6.70658	6.13597	6.49025	6.5773	6.46422	6.48782	6.59378	6.18931	6.60618	6.06977	6.63487	6.17658	6.43867	6.80573	6.65061	6.07666	6.34776	6.76634	6.9724	6.44874	6.40005	6.34163	6.51414	6.42786
AMDHD2	7.71112	7.62603	7.77494	7.77111	7.86147	7.89959	7.35968	7.57195	7.70879	7.7078	7.65889	7.70337	7.39829	7.59482	7.54186	7.7048	7.74067	7.56018	7.48929	7.56366	7.55489	7.41595	7.40649	7.50222	7.50537	7.34841	7.41261	7.3994	7.58811	7.53479	7.4915	7.40081	7.46711	7.4273	7.22067	7.26905	7.3053	7.24125	7.42072	7.32235	7.26785	7.36535	7.61094	7.76802	7.60585	7.60911	7.4566	7.54037	7.64185
AMELX	5.63578	5.45217	5.38737	5.51122	5.38594	5.29648	5.75753	5.45874	5.19644	5.58079	5.49483	5.06603	5.38476	5.60668	5.28789	5.29298	5.39207	5.60447	5.09922	4.99795	4.93319	5.15313	5.16249	5.09159	4.90093	4.83999	5.05856	5.07787	4.88621	5.05411	5.23196	5.25267	5.12579	5.11853	5.0164	4.82981	4.82154	4.96771	5.05142	4.9664	5.03721	5.00934	4.90379	4.97332	5.13663	4.96601	4.94867	5.02516	4.99987
AMELY	4.83134	4.31232	4.44454	4.16082	4.70903	4.04752	4.56395	4.31278	4.41353	4.5695	4.3899	4.52618	4.44029	4.62156	4.63694	4.58029	4.88305	4.7428	4.35981	4.20922	4.24166	4.15033	3.92361	4.1494	3.96831	3.90545	4.01344	4.17102	4.03661	4.22826	4.20215	4.09128	3.96992	3.90087	4.1997	4.26216	4.10944	3.77695	4.04127	4.03648	3.93372	3.87821	3.9935	3.86311	4.32105	4.07441	4.20439	3.9334	4.10882
AMER1	6.58195	6.4897	6.61191	6.61511	6.74267	6.64553	7.01008	6.81163	6.35424	6.72546	6.85295	6.8238	6.53378	6.5893	6.62688	6.53272	6.5338	6.72003	6.62858	6.68418	6.56887	6.44138	6.44265	6.47754	6.25071	6.343	6.27733	6.38625	6.52709	6.5667	6.34464	6.49873	6.60173	6.45844	6.34775	6.56574	6.57462	6.35073	6.70166	6.42385	6.3226	6.52502	6.56843	6.37332	6.35289	6.49459	6.25653	6.33287	6.35184
AMER2	7.16263	7.19427	7.35119	7.25025	7.47438	7.40093	7.23905	6.80589	7.2267	6.95587	7.11226	7.32988	7.27034	7.33272	7.28621	7.1855	7.30211	7.23896	7.01397	7.01739	7.35396	7.01553	6.99704	6.77358	6.9107	6.94143	7.00335	7.05053	7.01754	7.04195	7.00171	6.89277	6.87934	6.83247	6.80991	6.96267	6.64565	6.92518	6.93682	6.93783	6.84828	7.0397	7.28196	7.07513	6.91301	7.01041	6.98072	6.9723	7.04563
AMER3	7.02688	6.45813	6.64147	6.90306	6.29644	6.94202	7.07147	6.63925	6.70214	7.13166	6.78401	6.65683	6.9935	6.84754	6.87917	6.49889	6.89213	7.10123	6.53274	6.61142	6.53965	6.1765	6.4024	6.39318	6.50664	6.10066	6.43482	6.30579	6.54227	6.39493	6.74585	6.52037	6.43809	6.39044	6.38866	6.34859	6.26704	6.05213	6.68779	6.43115	6.29743	6.57729	6.33877	6.40128	6.35798	6.49969	6.30069	6.4109	6.18856
AMFR	8.62671	8.70275	8.1435	8.64897	8.62132	8.52225	8.25969	8.83372	8.79864	8.56542	8.72662	8.60283	8.62942	8.89853	8.66246	8.52005	9.09091	8.61848	8.51781	8.7667	8.66331	8.75141	8.58063	8.42743	8.59903	8.62076	8.53768	8.54327	8.55934	8.63948	8.3437	8.52089	8.58524	8.63289	8.44894	8.26761	8.59423	8.57888	8.24774	8.49514	8.6926	8.70138	8.5304	8.54988	8.60943	8.60593	8.83319	8.69386	8.59972
AMH	7.69229	7.64897	7.99082	7.82709	7.96691	7.6075	7.30213	7.66523	7.68271	7.74803	7.65385	7.61389	7.77373	7.75656	7.65003	7.82765	7.79114	7.74911	7.70926	7.51891	7.52506	7.5758	7.54308	7.67706	7.51898	7.52861	7.66208	7.56628	7.70506	7.71781	7.71663	7.65458	7.46001	7.49768	7.25382	7.42982	7.19952	7.47168	7.46832	7.58225	7.48119	7.79849	7.71598	7.61988	7.67933	7.52852	7.3565	7.70192	7.42997
AMHR2	6.74587	6.56399	6.47878	6.56149	6.62458	6.70927	6.73276	6.31773	6.42755	6.61592	6.46	6.44196	6.47827	6.48761	6.73075	6.58618	6.2102	6.5596	6.27055	6.25093	6.2369	6.06321	5.93849	6.29472	6.21982	6.01536	6.17802	6.11974	6.17159	6.35611	6.35816	6.29936	6.27044	6.22658	5.95789	6.07922	6.22244	6.2055	6.2495	6.1672	6.01588	5.92829	6.2662	6.02904	6.24078	5.97626	6.16567	6.19889	6.10422
AMIGO1	7.89369	7.87105	8.20752	7.91049	7.97497	7.95203	7.88469	8.12923	7.91857	8.01992	7.58953	7.89658	7.94643	7.96576	7.85477	8.03181	8.06425	7.96998	7.63909	7.67651	7.41405	7.30729	7.69706	7.54946	7.85856	7.4994	7.6463	7.76212	8.02263	7.75099	7.80308	7.94086	7.92095	7.73362	7.64091	7.73882	7.43156	7.75242	7.56691	7.48477	7.24139	7.58039	7.79492	7.59429	7.52335	7.40679	7.61674	7.61659	7.67908
AMIGO2	7.37073	7.20138	7.12902	7.20116	7.1629	7.3676	7.0996	7.39574	7.11153	7.4162	7.2991	7.19943	7.47675	7.48896	7.24368	7.08158	7.14393	7.13692	7.07179	6.92418	6.82362	7.12355	7.02205	6.99127	7.00675	7.07432	6.99174	6.83274	7.03373	7.06371	6.61278	6.98359	7.32717	7.31857	6.84172	6.6469	7.9523	7.73447	6.48316	6.82577	7.52604	7.19252	6.63946	6.97668	7.26936	7.12894	6.99331	6.86876	7.20289
AMIGO3	6.70308	6.74861	6.74521	6.96295	7.02405	6.88249	6.84814	6.74602	6.84522	6.95233	6.84631	6.60458	6.78539	6.68456	6.8159	6.83869	6.71898	6.91288	6.53573	6.57662	6.59847	6.21819	6.56738	6.5851	6.51701	6.53533	6.52794	6.5605	6.83775	6.50777	6.74194	7.03383	6.58878	6.8	6.35875	6.64473	6.50355	6.73858	6.78646	6.64466	6.77022	6.82109	6.75537	6.5854	6.64279	6.85606	6.51134	6.58712	6.36985
AMMECR1	7.42818	7.47031	7.3739	7.38672	7.37742	7.23439	7.08068	7.2743	7.33064	7.31887	7.36437	7.2525	7.32013	7.30321	7.05882	7.36115	7.59854	7.17236	7.09405	7.00705	6.96259	6.90891	6.78592	7.03553	6.8762	6.91656	6.97132	6.85136	6.79986	6.9414	7.06588	7.06479	7.04349	6.97486	6.92295	7.16424	6.93698	6.91051	7.16376	7.07327	6.88123	6.89559	7.05334	7.08272	7.11283	7.04404	6.9136	7.01834	6.90446
AMMECR1L	7.62114	7.54819	7.24067	7.59471	7.10672	7.56202	6.95907	7.43628	7.87648	7.56263	7.70257	7.53271	7.63673	7.438	7.4974	7.11829	7.23692	7.51539	7.55071	7.43492	7.4667	7.50492	7.49736	7.48719	7.48154	7.83249	7.38793	7.35927	7.50053	7.61679	7.32575	7.4037	7.46087	7.63395	7.543	7.43462	7.92274	7.85368	7.54745	7.5509	7.79839	7.81832	7.12548	7.30708	7.6525	7.36341	7.55264	7.35815	7.46438
AMN	7.7645	7.61801	8.06289	7.7555	8.16094	7.86466	7.44645	7.77567	7.70508	7.94744	7.64964	7.75107	7.73719	7.74201	7.61782	7.82467	7.80494	7.79175	7.49083	7.75632	7.68183	7.59991	7.67382	7.58885	7.88438	7.53126	7.66532	7.65649	7.78543	7.73252	7.708	7.6577	7.47984	7.61517	7.4455	7.45156	7.26572	7.50341	7.67961	7.53013	7.48043	7.49459	7.7216	7.76153	7.64059	7.73031	7.55909	7.67077	7.69844
AMN1	6.68493	6.56851	6.44654	6.30802	6.24519	6.69961	6.1455	6.64916	6.49045	6.64225	6.36546	6.44566	6.79662	6.95297	6.81182	6.57796	6.50397	6.76477	6.40925	6.35101	6.33204	6.4261	6.40207	6.51268	6.21755	6.64868	6.45006	6.4301	6.15064	6.30206	6.25601	6.23756	6.22525	6.38697	6.48091	6.59915	7.0342	6.48894	6.67011	6.51936	6.61793	6.85216	6.14395	6.22994	6.51765	6.35297	6.60587	6.62934	6.36048
AMOT	7.05372	7.7112	6.83474	8.49751	7.80477	7.89701	7.53673	8.27119	7.60721	8.00507	7.56057	7.58679	7.72464	7.69255	7.88918	7.14672	7.88346	8.19814	7.47264	7.51489	8.55725	8.45519	8.10632	7.88527	8.14596	8.42346	7.95445	8.13386	7.88105	7.67284	7.51993	7.84384	8.3625	8.3056	6.93192	6.7406	8.13009	8.29635	7.61065	7.34685	7.97521	8.15458	7.80727	6.80478	7.87913	8.15689	7.8089	8.07731	7.19649
AMOTL1	8.09248	8.01733	8.03029	8.23284	8.0522	8.24473	7.56557	8.22221	8.20663	7.97316	8.28119	8.09338	7.90561	7.91091	8.00984	7.55888	8.20683	8.19611	7.909	8.04919	8.163	8.28238	7.97491	7.76683	8.1357	8.18221	7.89509	7.869	7.97453	8.11623	7.81107	7.84615	8.23783	8.01068	8.0399	7.77228	7.97832	7.99414	8.17001	8.14874	8.00839	8.0113	7.95185	7.73403	7.80727	7.89454	7.84076	7.86243	7.70261
AMOTL2	8.63471	8.71503	8.71578	8.61291	8.55434	9.27394	7.6548	9.1936	8.93628	8.46618	8.74052	8.69299	8.31876	8.41979	8.56541	8.40503	9.18324	8.55756	8.43969	8.57058	8.50428	8.59804	8.578	8.3897	8.62851	8.64581	8.72059	8.79173	8.3362	8.37135	8.38323	8.3024	8.5899	8.54744	9.10088	8.65473	8.507	8.37213	8.37351	8.36474	8.394	8.52327	8.42019	7.98136	8.57381	8.58845	8.7621	8.66015	8.29228
AMPD1	5.54918	5.14389	5.22166	5.15601	5.06462	5.30293	5.66078	4.86112	5.09392	5.03198	4.9269	4.90658	4.67187	4.99083	4.74169	5.23921	5.05477	4.96829	4.22244	4.29557	4.45499	4.03001	4.1962	4.12917	4.28737	4.19111	4.60724	4.6918	4.31513	4.41341	4.38573	4.32685	4.1134	4.48042	4.1011	4.23883	4.33633	3.85948	4.3921	4.57141	4.12659	4.19583	4.33259	4.39558	4.29367	4.24632	4.21852	4.12995	4.34982
AMPD2	7.32009	7.22347	7.13429	7.46982	7.20174	7.32677	7.31582	7.38231	7.55953	7.34539	7.37575	7.49533	6.99635	7.17092	7.15009	7.13965	7.07784	7.09307	6.71108	7.1327	7.03414	6.94057	6.95012	7.14903	6.90114	6.87079	7.05708	6.90434	7.10238	7.03287	7.0622	7.40596	7.08879	7.08382	7.35594	7.0732	6.89903	6.96028	7.01869	6.82511	6.97656	7.21338	6.96693	6.94395	6.75296	6.85517	6.97316	6.7915	6.88037
AMPD3	7.28915	7.24993	6.5107	7.50212	7.03908	6.8367	7.36161	7.16038	7.65923	7.641	7.44194	7.09615	7.18013	7.30594	7.71633	7.72534	7.27889	7.07281	7.32227	7.2424	7.27933	7.43197	7.72798	7.66722	7.94485	7.76647	7.26541	7.18076	7.34392	7.37348	7.75935	7.363	7.34068	7.28715	7.08866	7.19853	7.54117	7.56134	7.23817	7.38045	7.14979	7.35601	7.25223	7.85857	7.57507	7.63372	7.52454	7.41679	7.35452
AMPH	6.64143	5.67326	5.69496	6.0148	6.08459	6.29848	6.36127	6.12208	5.80718	5.93904	6.15883	5.98966	7.11867	6.27347	6.06325	6.0148	5.52412	7.00616	5.73426	5.6905	5.71462	5.74203	6.57833	6.42143	5.48902	5.30055	5.53136	5.66805	6.18956	5.69347	5.34301	5.82525	5.62238	5.75281	5.61168	5.56142	5.30834	5.33111	5.51893	5.87987	5.44102	5.68566	5.65915	5.42686	5.97176	5.73555	5.55614	5.65912	5.73064
AMT	7.48655	7.4057	6.81752	7.3124	7.26426	7.71167	7.22523	6.8635	7.21278	7.40966	7.45486	7.46402	7.16268	7.31188	7.183	7.19692	7.37057	7.22556	7.00185	6.99573	7.0438	6.77078	6.95613	6.9013	6.86152	6.72771	7.05068	6.92838	6.82625	6.9787	7.02038	7.20399	6.80444	7.11177	6.93104	6.88896	6.94993	6.80472	6.86195	6.89244	6.7565	6.77408	6.93403	6.73362	6.93514	6.95329	7.12722	6.99727	7.02839
AMTN	4.77043	4.55774	4.5496	4.48434	4.32822	4.99357	4.5757	4.31479	4.2087	4.28668	4.29561	4.60431	4.12052	4.12924	4.10925	4.37109	4.50679	4.19159	3.71166	3.77747	3.78543	3.493	3.60895	3.73512	3.70427	3.8542	3.63418	3.78683	3.68548	3.66909	3.65398	3.68896	3.61933	3.64615	3.61442	3.5996	3.588	3.49043	3.71639	3.67205	3.61185	3.82515	3.69684	3.6562	3.75697	3.8065	3.60649	3.80482	3.67834
AMY2B	8.11933	8.68344	7.96182	7.76594	7.73443	7.96875	7.29175	8.42201	7.98531	8.37845	8.4908	7.60824	7.97692	7.92783	8.1996	7.9472	8.23685	7.91294	8.12009	8.02735	7.9178	7.98784	8.01276	7.9817	8.08821	8.60379	8.01542	7.98994	7.94196	7.94691	7.7114	7.73639	8.58523	8.57813	8.42769	8.24282	8.37178	8.17946	7.41421	7.71511	8.20523	8.04433	8.35418	7.68664	8.36304	8.30053	8.21931	8.33071	8.46747
AMZ1	7.75747	7.74682	7.8243	7.77038	7.99373	7.62296	7.53386	7.39747	7.72076	7.73341	7.509	7.73425	7.67101	7.59777	7.65302	7.69092	7.6594	7.67277	7.51141	7.48296	7.58526	7.47838	7.61788	7.63195	7.49639	7.47515	7.75108	7.7284	7.5538	7.72116	7.52605	7.68977	7.41955	7.46266	7.4026	7.41656	7.27684	7.33128	7.51843	7.64961	7.52343	7.50324	7.72754	7.5371	7.50496	7.48915	7.52636	7.61328	7.64103
AMZ2	9.24964	9.46599	9.28597	9.23495	8.86692	8.83332	9.14898	9.13375	9.28479	9.64462	9.27121	9.10575	9.40319	9.56961	9.46788	9.13961	9.44826	9.49111	9.36993	9.20989	9.53962	9.73921	9.36665	9.48843	9.26075	9.48561	9.418	9.42836	9.31248	9.32809	9.28	9.28	9.5293	9.51271	9.46571	9.44046	9.77646	9.7376	9.3804	9.35922	9.77495	9.67472	9.08899	8.9581	9.30842	9.40032	9.16822	9.27275	9.25887
AMZ2P1	7.28587	7.79595	7.13054	7.27493	7.52013	7.16453	7.28261	7.16702	7.13164	7.18757	7.27278	7.22831	7.65648	7.76131	7.54905	6.9995	6.91642	7.62481	7.36631	6.9577	7.21821	7.42247	7.13506	7.43322	6.80542	7.24702	7.40457	7.36069	7.29839	7.4744	7.17777	7.00259	7.48761	7.16815	7.49873	7.19568	7.47766	7.13635	7.40558	7.30742	7.5486	7.17222	6.78583	6.60929	7.29576	6.85941	7.17256	6.77771	6.98122
ANAPC1	6.92331	6.79024	6.86159	7.17124	6.79686	6.66363	6.86238	6.81342	7.0391	7.21234	7.27763	6.9897	7.67467	7.34221	7.18483	7.1551	7.21464	7.15036	7.21146	7.025	6.91966	6.96845	6.84718	6.72339	7.04769	7.05754	7.00864	7.0824	6.84099	6.87359	6.88213	7.12017	7.25717	7.1585	6.92393	7.05062	7.2292	7.00571	7.15258	6.93553	7.14709	6.82623	6.98462	6.99369	7.17686	6.98053	6.76247	6.56323	6.85454
ANAPC10	6.02646	6.44537	6.24849	6.16829	5.72248	6.341	6.0667	6.44345	6.0492	6.64125	6.29518	6.25809	6.81737	6.8179	6.70801	6.43139	5.81441	6.39416	6.5642	6.24055	6.66418	6.24825	5.99184	5.87026	6.18309	6.46469	6.05457	6.31511	6.20463	5.84837	5.96952	6.02061	6.56402	6.42465	6.30031	6.39954	6.90948	6.67205	6.16273	6.31496	6.37189	6.8957	5.81839	6.26594	6.58054	6.40402	6.19741	6.39507	6.37377
ANAPC11	7.06961	7.17068	7.52151	7.18104	6.95122	7.10151	6.70156	6.8924	7.21033	6.99898	7.24231	7.20313	6.92692	7.02278	6.80407	6.92655	7.20978	6.83561	6.73884	6.81054	6.96356	6.81575	6.93065	6.83355	6.97673	6.88858	6.78788	6.91226	6.74621	6.81991	6.70136	6.67594	6.60912	6.8144	6.63958	6.46579	6.60956	6.5221	6.56606	6.39139	6.66967	6.65947	6.85437	6.9546	7.01458	6.84172	6.95216	6.94092	6.88651
ANAPC13	9.24043	9.15532	8.90557	9.2252	8.99417	8.98218	8.89563	9.44132	9.12002	9.76158	9.20956	9.33617	9.05581	9.58118	9.27853	8.9776	9.22049	9.29956	8.80054	8.86138	8.99593	8.97345	8.97682	9.01557	9.26262	9.40214	8.86301	9.02171	8.95353	8.82283	8.53679	8.65604	8.79789	8.93721	9.04084	9.03928	9.7113	9.64223	9.46903	9.37046	9.45842	9.63562	8.69173	8.7889	8.86258	9.12881	8.92152	8.96878	8.77555
ANAPC15	7.8289	8.10291	8.33095	8.24646	8.17686	8.0127	7.88428	8.35477	8.01166	7.84179	8.02648	7.75638	8.10878	8.22411	8.12466	7.90734	8.40346	7.90108	8.32225	8.30563	8.35141	8.38403	8.22629	8.10383	8.27711	8.32588	8.08549	8.30765	8.29949	8.17202	8.01835	8.03658	8.0636	8.16506	8.09091	8.02166	8.28042	8.35317	8.39243	8.29869	8.29035	8.74728	7.73172	7.90955	8.24202	7.90269	7.56366	7.93353	7.60321
ANAPC16	8.64887	8.81935	8.62286	8.87578	8.31849	8.58493	7.84499	8.89142	8.67399	8.63403	8.73114	8.64541	8.34601	8.84909	8.54288	7.98847	8.60567	8.58781	8.93952	8.7308	8.8435	8.77353	8.88095	8.79753	8.74458	8.92761	8.90132	9.02931	8.77146	8.80467	8.29513	8.48629	8.87533	8.8411	8.76228	8.77305	8.88434	8.79898	8.04644	8.60146	8.94133	9.01264	8.57525	8.51555	9.00708	9.19691	9.01833	9.14111	9.28634
ANAPC1P1	7.02232	7.26355	6.88915	7.06754	6.53425	6.58044	7.01147	6.58707	7.15694	7.18695	7.36921	7.21664	7.23665	7.44496	7.2962	7.01892	6.58031	7.24406	7.39348	7.33509	7.21744	7.33605	7.11877	7.01112	7.04073	7.29014	7.10037	7.28932	6.85714	7.13762	7.37933	7.45994	7.75359	7.70406	7.65051	7.70087	7.8925	7.70097	7.97938	7.81485	7.62907	7.71884	7.10627	7.13211	7.50469	7.47142	7.48204	7.24337	7.44076
ANAPC2	7.89931	8.02817	7.67525	7.89729	7.92821	8.19192	7.51067	8.07927	7.93065	7.92902	7.95351	7.92807	7.83922	7.9046	7.75918	7.80925	8.02035	7.87987	7.66287	7.75141	7.89827	7.78664	7.78045	7.8734	7.87277	7.71757	7.78102	7.89008	7.81847	7.78959	7.85425	7.69808	7.68423	7.77153	7.73114	7.74889	7.77001	7.86233	7.64327	7.76657	7.68068	7.76598	7.98947	7.7705	7.89294	7.87357	7.84812	7.88379	7.97991
ANAPC4	7.88963	7.70334	7.39376	7.67099	6.77812	6.5938	7.26777	7.1933	7.66547	7.85885	7.76535	7.72081	8.15786	8.04369	7.85206	7.83057	7.12034	7.96312	7.81351	7.58827	7.49867	7.74361	7.80523	7.83816	7.80094	8.02016	7.68014	7.70914	7.64646	7.92122	7.8306	7.57734	7.93151	7.78014	8.3305	8.15792	7.89011	7.85916	7.6987	7.97419	8.03009	7.97131	7.44468	7.56168	7.55813	7.71703	7.72282	7.66891	7.8953
ANAPC5	8.65221	8.54621	8.28516	8.51005	8.21557	8.25535	7.73824	8.59891	8.49631	8.72582	8.67056	8.56303	8.69852	8.60816	8.54011	8.39315	8.20406	8.61202	8.53453	8.65016	8.74946	8.84664	8.68815	8.53232	8.72735	8.84367	8.66795	8.75003	8.36764	8.38847	8.71068	8.85775	9.26136	9.14109	9.06139	9.10767	9.33566	9.07169	8.9847	9.08933	9.14988	9.31534	8.94333	8.81139	8.71954	8.98641	8.91211	9.05499	8.98614
ANAPC7	8.01947	7.87402	7.96302	7.84942	7.9694	7.82577	7.4052	8.15465	7.73269	8.15384	7.89621	7.96303	7.83755	8.08224	7.92955	7.81895	8.33495	7.88478	8.0697	8.07328	7.93368	8.00734	7.95373	8.05957	8.07896	8.12658	7.87925	8.08019	8.01533	7.97993	7.93014	8.00174	8.21364	8.10538	7.71731	7.96365	8.29874	8.21393	8.33368	8.13956	8.1319	8.21178	7.68234	8.2507	8.05565	8.14239	8.02217	7.96379	7.91744
ANGEL1	8.04304	7.98421	7.40563	7.84512	7.43651	7.91574	7.38325	7.71547	7.83622	7.87706	7.9967	8.01258	7.38627	7.69611	7.47653	7.38028	7.47394	7.60022	7.54475	7.70081	7.55108	7.58958	7.74701	7.59213	7.61698	7.79364	7.6493	7.45103	7.55098	7.51716	7.6725	7.70636	7.62473	7.7557	7.74703	7.65494	7.74808	7.6261	7.84739	7.95888	7.69812	7.73584	7.72837	7.84971	7.61659	7.66816	7.66534	7.65562	7.75646
ANGEL2	7.39024	7.56232	7.11925	7.33377	6.74823	7.16724	6.91184	7.22996	7.23505	7.32405	7.6321	7.52152	7.51828	7.5546	7.43837	7.35352	7.02735	7.60838	7.37035	7.21483	7.33816	7.45451	7.22865	7.33147	7.19802	7.52117	7.27853	7.30844	7.05792	7.32506	7.40958	7.36809	7.61647	7.45443	7.94228	7.81953	8.07632	7.67705	7.54121	7.63147	7.68716	7.59489	7.13708	7.17306	7.23893	7.34818	7.37704	7.46347	7.67
ANGPT1	7.71215	7.7657	7.1971	8.01841	7.88265	8.15741	7.72422	8.65916	7.92096	8.31674	8.16502	7.37878	8.23669	8.64185	8.67134	7.90652	8.37637	8.22046	8.58096	8.22896	8.36202	8.35409	8.41642	8.2722	8.43292	8.78984	8.81302	8.89541	8.50289	8.77675	8.51024	8.44857	9.20534	9.07495	8.59059	8.62103	9.3471	9.30013	7.55905	7.76103	9.61419	9.65436	8.28913	7.69339	8.22908	8.50912	9.06718	9.04984	8.57711
ANGPT2	7.9467	7.44365	7.36393	7.2263	7.14982	7.42949	6.69803	7.17202	7.54161	7.46261	7.3914	7.46094	7.34082	7.3189	7.41848	7.82604	7.73737	7.09412	7.39256	6.67938	6.75684	6.84773	5.94182	6.48437	6.31819	6.64252	6.74595	6.79809	6.89607	6.47565	7.57904	7.11962	6.7742	6.38382	8.32691	8.28858	7.68077	7.48651	7.03149	6.94744	6.31215	6.89736	7.02438	6.70306	6.60041	6.27844	6.70375	7.40418	6.63076
ANGPT4	6.49184	6.66337	6.21464	6.75087	6.98177	6.75778	7.37996	6.40138	6.62725	6.63144	6.75391	6.68352	6.81193	6.67932	6.58849	6.7275	6.28139	7.04775	6.84277	6.75133	6.49013	6.16409	6.5444	6.496	6.50066	6.325	6.63424	6.51942	6.3572	6.54097	6.42171	6.42478	6.47053	6.57874	6.49206	6.55375	6.33968	6.20234	6.48277	6.50063	6.47262	6.36523	6.4538	6.02454	6.34886	6.50077	6.86416	6.79492	6.0313
ANGPTL1	8.24559	6.77189	6.45695	7.37198	6.85414	6.89263	6.86669	7.90382	7.31117	7.50168	6.90467	6.9999	7.74211	7.30782	7.66876	6.77035	6.76794	7.59194	6.46464	6.26848	6.43657	6.27207	6.61482	6.76854	6.30436	6.24804	6.45819	6.81413	6.18562	6.44144	6.52435	6.29225	6.69821	6.81402	6.57888	6.96845	6.93568	6.82644	6.45385	6.38874	6.8012	6.73605	6.55269	6.11791	6.53394	7.03691	6.71485	6.37245	6.75154
ANGPTL2	10.27	9.792	9.90438	9.89471	9.56473	10.1865	9.51374	10.2409	10.3684	9.57264	9.95015	9.66889	9.52501	9.72356	9.69393	9.63852	10.1616	9.77597	9.96923	9.92179	9.84893	10.0079	9.93128	9.7615	10.3153	10.2677	9.80524	9.78188	9.90466	10.0662	9.78339	9.59102	9.85552	9.83996	9.56216	9.48596	9.84533	9.823	9.3114	9.42321	9.70904	9.88001	9.38234	9.50437	9.67146	10.0045	10.074	10.0662	10.1029
ANGPTL3	3.57673	3.64404	3.81182	3.67048	4.13784	4.19702	3.57718	3.76775	3.61622	3.59835	3.56306	3.78945	3.67219	3.37683	3.48816	3.28772	4.49584	3.48335	3.16113	3.28805	3.12921	3.0747	3.30388	2.96517	3.15058	3.06026	3.11708	3.07971	3.00558	3.10141	3.12383	3.04476	3.12072	3.24518	3.24835	3.11266	3.10607	3.15632	3.11003	3.2387	3.35057	2.97661	3.21408	3.24004	3.19892	3.15896	3.43133	3.31303	3.58282
ANGPTL4	7.70657	7.66365	7.8201	7.56685	7.7765	7.6654	7.23001	8.0414	8.44379	7.5009	7.7935	7.85104	7.66626	7.50287	7.6018	7.37025	8.0217	7.51151	8.26282	8.33725	7.78317	8.13636	8.7183	8.35464	8.49071	8.74066	7.80348	7.92894	7.52616	7.80166	7.39582	7.24191	7.68222	7.59084	7.41787	7.67272	7.94435	7.82216	6.91292	7.64667	8.07014	7.82208	7.25406	8.22832	8.25863	8.12697	8.86596	8.59047	8.53855
ANGPTL5	4.95277	5.18359	5.14021	5.58164	5.08865	5.43831	5.61729	5.24464	5.47301	5.42134	5.46888	4.89302	5.07054	5.66248	6.19974	4.3558	5.19008	5.51734	4.90726	4.49986	3.94171	4.06444	4.97266	4.98575	4.1571	4.46751	4.3399	4.4433	4.59227	4.59074	4.75049	4.64166	4.80462	4.94365	4.40526	4.55348	4.50242	4.57329	4.06912	4.03018	4.57699	4.92964	4.18267	4.24405	4.35892	4.64719	4.97291	4.66716	4.62681
ANGPTL6	7.21058	6.97718	7.41183	7.23316	7.40239	7.32629	7.09362	7.1567	7.21359	7.16486	7.12769	7.09872	7.59486	7.19805	7.2791	7.70783	7.26614	7.24823	6.92808	6.69993	7.051	6.63955	6.67	6.74901	6.73328	6.4257	6.746	6.82008	6.85147	6.74592	6.63645	6.43426	6.77474	6.60579	6.50572	6.54582	6.30528	6.50813	6.52751	6.53436	6.80929	6.77916	6.79442	6.92271	6.88291	6.78109	6.83173	6.78642	6.70144
ANGPTL7	5.73512	5.51297	5.75412	5.74926	6.28314	5.66549	5.85879	5.93268	5.55033	5.64536	5.41713	5.8204	5.68889	5.63647	5.3924	5.7351	5.76096	5.84356	4.99357	5.35928	5.16533	4.98906	5.37508	5.23022	5.28958	5.02759	5.23859	5.21168	5.18626	5.22685	5.02348	5.162	4.96027	5.20893	5.0874	4.95151	4.74	5.31624	5.09914	4.95894	4.95391	4.96577	5.21589	5.24562	5.23844	4.98777	5.19988	5.13324	5.06991
ANGPTL8	7.29294	7.58357	7.96443	7.63118	7.42737	7.38232	7.45288	7.25314	7.61549	7.36564	7.3324	7.37367	7.30613	7.96609	7.35428	7.7137	7.34475	7.30866	7.69536	7.49851	7.76358	7.47738	7.5714	7.75463	7.69909	7.82053	8.03522	7.96391	7.66472	7.67133	8.52546	8.15651	7.91129	7.76593	7.61016	7.51197	7.69019	7.98779	7.95528	7.84778	7.76862	7.59584	8.11633	7.99072	7.55511	7.52677	7.6811	7.9884	7.6367
ANK1	6.78497	6.53626	6.60118	6.56735	6.95161	6.72551	6.72126	6.6193	6.60061	6.84528	6.65353	6.64689	6.65427	6.532	6.6377	6.66259	6.61749	6.78586	6.56215	6.37899	6.36201	6.28665	6.2745	6.52104	6.32885	6.27906	6.66501	6.42499	6.47959	6.28531	6.51646	6.64367	6.28905	6.4226	6.16067	6.32179	6.27019	6.35881	6.55793	6.44205	6.25777	6.40563	6.55704	6.18863	6.40291	6.25297	6.28434	6.40298	6.44558
ANK2	8.33886	7.66671	8.19407	7.53971	8.76385	8.02184	7.0823	8.0283	8.26378	8.40752	7.65986	7.4499	8.33183	7.92349	8.42849	7.75056	8.34828	7.66866	7.05842	7.27193	6.89805	7.20536	6.99665	7.13638	7.25524	7.13589	6.7066	6.80162	7.02949	6.98564	7.01049	7.19746	6.98974	7.26016	7.62832	7.43334	7.28132	7.07663	7.28006	7.04737	7.00071	6.99832	6.69517	6.73545	6.99721	6.99229	7.25725	7.10978	6.92165
ANK3	6.31791	5.94059	5.83475	5.87063	6.39788	6.82923	6.0946	6.21392	5.87801	5.85195	6.0419	6.3663	6.37626	5.6219	5.9524	6.14203	6.06042	6.28825	5.38716	5.34269	5.58606	5.35873	5.33273	5.52852	5.3896	5.49278	5.6958	5.63411	5.21097	5.40636	5.26782	5.64302	5.36955	5.5648	5.77661	5.83826	6.10478	5.59159	5.49576	5.35829	5.88268	5.77019	5.35198	5.22682	5.6961	5.34595	6.0602	6.03929	5.52453
ANKAR	6.18199	6.22045	6.28626	6.22049	6.24132	6.45646	5.89631	6.41944	5.88824	6.15001	6.45997	6.22515	6.61953	6.48375	6.18179	6.12614	6.14545	6.26361	5.95988	5.87559	6.11045	6.17274	6.15712	6.01957	5.90387	6.02531	5.80399	5.93737	5.73045	5.8808	5.67059	5.74417	5.91468	5.72531	6.6574	6.4013	6.24267	6.00602	5.59147	5.87725	6.04404	5.88529	5.68758	5.3595	5.91053	5.79804	5.8697	5.89112	5.97257
ANKDD1A	7.92369	7.63319	7.45561	7.85235	7.79543	7.86866	7.70089	7.77455	7.84597	8.19841	7.78665	7.79033	7.38101	8.04876	7.62013	7.73881	8.48039	7.71091	8.061	8.04564	8.09465	8.00919	7.78301	7.70365	7.91387	8.26216	8.1729	8.01565	7.73805	7.81433	8.07971	8.01333	7.53061	7.66219	7.6061	7.4053	8.02011	8.1227	7.6089	7.62508	8.52996	8.16541	7.90669	7.90769	7.90844	7.8251	8.26413	8.23245	7.83317
ANKDD1B	5.74809	5.77428	5.92826	5.77593	5.83572	6.13226	6.20627	5.42158	5.6755	5.94275	5.7194	6.09489	5.96143	6.12174	5.84905	6.17977	5.97278	5.79659	5.34205	5.49247	5.55895	5.58401	5.81409	5.31331	5.76282	5.73445	5.47805	5.54883	5.49723	5.66507	5.82789	5.76575	5.48327	5.61478	5.4083	5.33448	5.46176	5.50223	5.54004	5.44091	5.61662	5.56201	5.60375	5.67809	5.46469	5.50742	5.54638	5.47977	5.75713
ANKEF1	6.36273	6.58902	6.19336	6.44529	5.89781	6.56111	5.83291	6.91172	6.26304	6.36559	6.16142	6.2554	6.57441	6.39256	6.62644	6.16402	6.7676	6.46783	5.9616	6.06738	6.57389	6.36774	6.01831	5.84375	5.87622	6.3945	6.1585	6.20667	6.08239	5.88789	5.94458	6.43285	6.29643	6.2283	6.80983	7.02346	6.61272	6.48714	6.68042	6.43883	6.26253	6.68414	6.79262	6.11212	6.57522	6.36327	6.29498	6.28859	6.17883
ANKFN1	4.70103	4.62441	4.49572	4.76369	4.72823	5.04104	4.92762	4.58603	4.96798	4.65058	4.75785	4.78519	4.84414	4.83838	4.88735	4.63592	4.94411	4.63677	4.34136	4.0181	4.4969	4.27219	4.07783	4.35204	4.51344	4.27111	4.22687	4.26299	4.55887	4.29968	4.24131	4.25041	4.09979	4.25368	4.17516	4.28749	4.08627	4.26586	4.32773	4.22989	4.41511	4.25889	4.1334	4.28643	4.42051	4.21053	4.21363	4.22526	4.29996
ANKFY1	8.77881	8.45721	8.23516	8.71194	8.34837	8.85407	7.8936	9.16366	8.54907	8.66493	8.65536	8.49406	8.27792	8.49522	8.54155	8.21043	8.65735	8.54275	8.24113	8.41718	8.0778	8.3027	8.50388	8.44458	8.58095	8.5942	8.21564	8.18645	8.25467	8.4178	8.32017	8.43468	8.72138	8.64678	8.68882	8.60045	8.79499	8.89753	8.4573	8.49311	8.59575	8.71224	8.138	8.20566	8.08306	8.57954	8.46173	8.29099	8.47664
ANKH	8.84532	8.22813	8.32974	8.53707	8.39108	8.60132	7.90573	8.64495	8.61238	8.42808	8.61579	8.52072	8.23242	8.58605	8.24162	8.34694	8.58198	8.37264	8.17066	8.41438	8.0933	8.26052	8.36131	8.19133	8.47016	8.48911	8.30109	8.28954	8.28942	8.3421	8.37095	8.39795	8.69717	8.65595	8.12993	8.31626	8.7527	8.52806	8.86337	9.16446	8.89256	8.83726	8.21397	8.55842	8.484	8.43639	8.50026	8.32564	8.47551
ANKHD1-EIF4EBP3	8.89576	8.83641	8.80476	8.77976	8.69155	8.75729	8.25399	8.90043	8.73276	8.69848	8.9819	8.68775	8.8694	8.73189	8.80341	8.62381	8.80983	8.93924	8.7041	8.77125	8.61982	8.73887	8.73712	8.70175	8.71866	8.75716	8.65603	8.59518	8.67937	8.66283	8.67454	8.6406	8.81881	8.76506	9.05312	8.8877	8.78844	8.6577	8.63818	8.71601	8.60117	8.62252	8.58004	8.54054	8.6932	8.63155	8.58854	8.52718	8.67715
ANKIB1	8.89689	8.74101	8.55599	8.76749	8.5116	8.82535	8.19351	8.93601	8.91225	8.9121	8.87511	8.72236	9.13889	9.07283	9.10396	8.74078	8.92037	9.07895	8.94023	8.94607	8.93833	9.07738	9.02259	8.8134	8.85304	9.04854	8.82199	8.72982	8.69998	8.8878	8.84708	8.87721	9.13726	9.16715	9.12144	9.08688	9.20945	9.1253	8.91165	9.05705	9.10896	9.25318	8.55729	8.4537	9.00234	8.80486	8.81439	8.66695	8.70711
ANKK1	6.70568	6.75059	6.95902	6.82351	7.01212	6.97896	7.31169	6.58538	6.84693	6.60227	6.54298	6.63158	6.7793	6.99537	6.70554	6.94376	6.85156	6.72351	6.86679	6.6208	6.82896	6.52921	6.75637	6.53553	6.74489	6.71669	6.91034	6.77333	6.81882	6.6451	6.91527	6.94401	6.67987	6.81421	6.66433	6.74246	6.58549	6.65012	6.98138	6.81085	6.85276	6.79623	6.91381	6.82688	7.00375	6.83314	6.73003	6.7324	6.8973
ANKLE1	6.5295	6.62242	6.59201	6.86712	7.01863	6.5585	7.15402	6.22247	6.82014	6.85076	6.74691	6.7663	6.94105	6.85491	6.57894	6.81705	6.4819	6.81299	6.62429	6.58564	6.50507	6.25788	6.6214	6.27622	6.57594	6.52633	6.52548	6.55619	6.60951	6.63644	6.68079	6.56621	6.29413	6.51683	6.20343	6.56125	6.26759	6.29779	6.73468	6.38562	6.50786	6.17434	6.59701	6.51872	6.64204	6.4553	6.35581	6.74679	6.38804
ANKLE2	8.62292	8.56381	8.60819	8.5018	8.52624	8.55185	8.27341	8.81578	8.66355	8.66276	8.64225	8.54444	8.63371	8.57264	8.51214	8.47156	8.48969	8.6204	8.54334	8.75048	8.47533	8.58586	8.55424	8.59239	8.60286	8.61597	8.47937	8.49492	8.50124	8.51194	8.60069	8.4782	8.39943	8.40831	8.49866	8.46312	8.37728	8.45092	8.33539	8.4967	8.49528	8.40469	8.5352	8.60252	8.49016	8.54843	8.61286	8.60254	8.67824
ANKMY1	7.14091	6.86176	6.80121	7.02265	7.21054	7.15332	7.02409	6.87751	7.10247	6.86566	7.00264	6.92307	6.78202	6.90937	6.98785	6.9205	7.15162	7.11807	6.782	6.70281	7.04557	6.68502	6.75517	6.56263	6.9467	6.7006	6.78927	6.62783	6.67276	6.76678	6.82268	6.75454	6.78778	6.70153	6.53106	6.84007	6.62658	6.53881	6.75144	6.72876	6.65289	6.83334	6.77221	6.89181	6.71274	6.718	6.53867	6.6931	6.49746
ANKMY2	7.441	7.52677	7.49375	7.57221	7.26395	7.07179	7.01272	7.07301	7.51747	7.22942	7.6265	7.39463	7.86538	7.9198	7.44122	7.5986	7.38597	7.52046	7.56079	7.43393	7.39194	7.50176	7.40207	7.37031	7.56656	7.8132	7.41539	7.60071	7.64944	7.71256	7.31678	7.39161	7.8431	7.62535	7.86076	7.40321	7.95824	7.52841	7.33267	7.56912	7.6957	7.63182	7.30157	7.63017	7.46145	7.78626	7.50162	7.6756	7.5299
ANKRA2	5.90705	6.34727	6.04646	5.86198	5.93147	5.8071	5.68568	6.06056	5.95337	6.11485	6.01612	6.34359	6.7738	6.34426	6.2596	5.8195	6.04704	6.29887	5.80696	5.59377	5.8475	5.73569	5.6879	5.75684	5.74258	6.22991	5.68546	5.96587	5.54738	5.71166	5.54755	5.43124	5.75129	5.61003	6.58445	6.27453	6.12162	5.84976	5.65646	5.70451	5.85329	5.73234	5.65643	5.54086	6.27904	5.73264	6.20477	6.01688	5.92396
ANKRD1	5.7155	6.02993	5.93345	5.99669	5.68018	6.15272	6.5459	5.90405	5.7981	6.05952	5.79781	5.75383	5.87325	5.90005	6.17936	5.75812	5.96757	6.05233	5.6686	5.42484	5.78767	5.13862	5.47363	5.23082	5.33246	5.91032	5.36935	5.38131	5.29204	5.32554	5.42826	5.4992	5.45381	5.46788	5.01565	5.24841	5.67404	5.49287	5.30881	5.3832	5.74878	6.19126	5.24882	5.38364	5.65235	5.70987	6.11934	5.63163	5.34421
ANKRD10	8.85147	8.61649	8.34932	8.46772	8.31556	8.65515	8.02515	8.41982	8.46834	8.51743	8.68862	8.55204	8.41192	8.68223	8.64516	8.52458	8.22617	8.39827	8.47069	8.50194	8.37274	8.54486	8.35215	8.48719	8.46328	8.60181	8.34481	8.3367	8.30376	8.36661	8.45458	8.41509	8.58861	8.55634	8.75908	8.761	8.71795	8.50813	8.16646	8.43834	8.40459	8.1561	8.45903	8.3982	8.82598	8.58801	8.68276	8.53506	8.75671
ANKRD11	6.56796	6.58062	6.6029	6.38783	6.57566	6.79036	6.11723	6.23315	6.31067	6.26396	6.26896	6.56132	6.45108	6.41885	6.44577	6.27389	6.36534	6.48701	6.23165	6.15958	6.02326	6.07787	6.04783	6.30803	6.1576	5.7969	6.05754	6.15905	6.28579	6.1731	6.01452	5.96599	6.10034	5.98295	5.89182	6.09536	5.82778	5.86545	6.20169	5.87768	5.93485	6.17603	6.09712	6.14985	6.01863	6.04387	5.97142	6.05573	6.13603
ANKRD12	8.03877	8.14255	7.96593	8.1038	7.72317	7.88532	7.72426	8.12671	8.1466	8.41371	8.33062	7.29319	8.52115	8.67766	8.70134	8.31853	7.77458	8.5137	8.24903	8.00219	7.95362	8.15797	8.13709	8.14853	7.96475	8.23157	8.05526	8.20338	7.92678	8.17189	7.88788	7.76803	8.00763	8.06759	8.44929	8.32362	8.20552	8.01294	7.90203	7.99844	7.93766	7.94635	7.72149	7.46682	8.12205	7.91584	8.10214	7.62414	7.94484
ANKRD13A	7.88494	7.77715	7.71299	7.81224	8.01353	7.96529	7.31812	8.14629	7.87136	8.01205	7.94285	7.88824	7.96511	7.83131	7.85507	7.70763	7.88116	7.8704	7.87458	7.83261	7.86048	8.03798	7.94743	8.02501	7.95637	7.98539	7.87488	7.8945	7.71007	7.80936	7.8733	7.90743	7.89006	7.84813	7.91165	7.74054	8.21695	8.04903	7.77757	7.88699	8.10105	8.03833	7.87258	7.86545	7.85743	7.93063	7.93821	8.00139	8.02551
ANKRD13B	7.42944	7.23653	7.42269	7.25601	7.52982	7.3415	6.91081	7.35129	7.15197	7.13727	7.1901	7.29619	7.18301	7.23327	7.18907	7.46699	7.27781	7.19822	6.93117	6.81414	7.00014	6.97642	6.91092	6.60855	6.95817	6.73426	6.90795	6.94423	7.14928	7.00686	6.94137	6.85488	6.9035	6.77987	6.69596	6.4585	6.45496	6.7594	6.7652	6.7675	6.79054	6.79532	7.01016	6.99713	7.09829	6.96631	6.73772	6.81926	6.90169
ANKRD13C	7.92811	7.78065	7.66419	7.78472	7.78132	7.24497	7.21363	7.76257	7.86906	7.8853	8.00767	7.76623	7.93062	8.01463	8.02329	7.76133	7.70342	8.054	7.6591	7.64808	7.64838	7.62734	7.41653	7.67697	7.75215	7.93588	7.66984	7.62577	7.48514	7.681	7.63398	7.62271	7.84771	7.86222	8.01457	8.01633	8.41256	8.20534	8.2008	8.07126	8.05189	8.28441	7.34201	7.34585	7.64983	7.61396	7.7012	7.66239	7.74313
ANKRD13D	7.20963	7.24186	7.48676	7.28565	7.10956	7.02153	7.11937	7.06086	7.29447	7.1776	7.39223	7.42264	7.04201	7.04468	7.06408	7.2759	6.97706	7.14049	7.12824	7.31325	7.12939	7.02101	6.97087	7.30173	7.2528	7.24094	7.12512	6.99102	7.25702	7.34337	7.32951	7.2425	7.09467	7.12778	7.25124	7.05389	6.8344	6.95842	7.07944	7.18017	7.03717	7.2001	7.1955	7.2759	7.16208	7.16037	6.9431	6.9644	7.25286
ANKRD16	6.08379	6.07752	5.93944	5.95416	6.0285	6.30535	5.98189	5.9977	5.82306	6.01425	6.13867	5.82588	5.96408	6.0412	5.9367	6.02318	6.35712	5.92695	5.96291	5.89788	5.85718	5.75371	6.00565	5.62107	5.98538	5.72775	5.8099	5.80312	5.79685	5.7618	5.8432	5.79894	5.63208	5.79013	5.79469	5.77358	5.84004	5.73504	5.83534	5.54122	5.78428	5.74626	5.81882	5.56163	5.81915	5.85806	5.72595	5.86317	5.61278
ANKRD17	9.27894	8.98654	8.86184	9.11533	8.83421	9.03425	8.69926	9.53456	9.06047	9.17458	9.16157	8.95545	9.19707	9.17089	9.26312	9.05644	9.43589	9.3267	9.23932	9.30115	9.17487	9.26638	9.18161	9.19161	9.24987	9.3302	9.02383	9.06937	9.17222	9.1633	9.09023	9.13672	9.29411	9.35832	9.35855	9.27376	9.31295	9.27276	9.07896	9.2331	9.16319	9.20921	8.96191	8.87876	9.21741	9.10464	9.19501	8.9588	9.0583
ANKRD18A	5.47329	5.25548	5.5248	5.28186	5.43846	5.18508	5.85379	5.60859	4.93769	5.6473	5.45276	5.33552	5.32337	5.22564	5.70763	5.58458	5.59611	5.20308	4.83497	4.84595	4.67364	4.48048	4.72193	4.77111	4.9189	4.52374	4.85555	4.89373	4.94745	4.83732	5.00413	4.68002	4.72427	4.76004	4.94533	4.69433	4.64074	4.58851	4.57378	4.78034	4.64008	4.74119	4.95374	4.73697	4.81597	4.43513	4.81898	4.79476	4.61537
ANKRD18B	5.81305	5.47529	6.19581	5.54235	5.19008	5.68285	5.70833	5.84282	5.32112	5.51578	5.45697	6.00119	5.3329	5.29079	5.04025	5.32745	6.17892	5.693	4.86887	5.33082	5.05478	4.45237	4.09639	4.40666	5.31931	4.56683	4.50246	4.52462	4.59417	4.72721	4.72091	4.93541	4.78455	4.47593	4.45209	4.57768	4.51497	4.70005	4.73235	4.65498	4.65838	4.59267	4.82857	4.67004	4.53635	4.72203	4.7306	4.61491	4.77477
ANKRD18DP	4.43397	4.35227	4.1191	3.99487	4.4726	4.403	4.59691	3.89373	3.86914	4.23934	4.014	4.11134	4.19594	4.22735	3.86549	4.11112	4.70662	4.24328	3.80622	3.73037	3.63494	3.67248	3.83114	3.71044	3.8685	3.56724	3.77093	3.55728	3.81984	3.63778	3.51182	3.8889	3.38016	3.81972	3.32654	3.7308	3.45769	3.81455	3.75785	3.98794	3.40005	3.65651	3.91968	4.10749	3.98247	3.84176	3.58365	3.88189	3.38972
ANKRD19P	4.11891	4.31193	4.33453	4.44087	4.36746	4.56609	4.49279	4.4412	4.33785	4.31107	4.27097	4.44769	4.44499	4.37502	3.93781	4.27865	4.33663	4.25273	3.98937	4.3179	4.26076	4.00436	3.93593	4.1414	4.04442	3.96093	4.22637	3.81231	4.09613	3.94579	4.02937	4.1265	3.86682	3.95412	4.13774	4.20198	3.88633	3.95603	4.08642	3.97398	4.0807	4.13854	4.34248	4.01627	4.19128	3.91586	3.99747	3.77918	3.94543
ANKRD2	7.05201	7.04437	7.37545	7.42013	7.10806	7.14182	7.0003	6.98144	7.01325	7.03311	7.15724	7.20742	7.00016	6.96262	6.93807	7.1217	7.12363	7.06426	7.01789	6.78907	7.00847	6.78794	7.15956	6.92405	7.00514	6.80554	7.02093	6.91467	7.02175	7.05545	7.06235	7.14072	6.87779	6.94548	6.67555	6.96061	6.55793	6.90433	7.1522	7.02457	6.96089	6.96594	7.23746	7.07816	6.95637	7.11717	6.93841	6.9145	7.02684
ANKRD20A11P	7.0522	7.20649	7.09721	6.6487	7.14033	7.71297	7.76543	7.08642	6.69684	7.12507	6.99656	7.06912	7.39542	6.94278	7.14271	7.03999	7.56188	7.35955	6.96503	6.49764	7.1094	7.20569	7.60763	6.61934	7.1037	6.70376	7.18722	7.34551	6.8932	6.93167	7.13226	6.96397	7.22764	7.15052	7.60479	7.64547	6.99977	7.28782	7.08675	7.1309	6.82869	6.64736	7.04396	6.65113	6.51367	6.64463	7.7194	7.64672	7.54783
ANKRD20A19P	7.44466	7.05118	7.15338	7.11606	7.17856	6.91256	7.10075	6.51019	7.0243	7.01249	6.99024	7.20959	6.80305	6.77205	6.87491	6.95045	6.88382	6.68425	6.65384	6.85025	6.68043	6.64883	6.64481	6.85311	6.53471	6.49958	6.90774	6.62277	6.67605	6.7686	6.66321	6.82877	6.66294	6.80853	6.53589	7.10172	6.48215	6.42736	6.63623	6.83632	6.64963	6.55339	6.74937	6.61206	6.87126	6.49048	6.67964	6.91765	6.59771
ANKRD20A21P	6.28484	6.30241	5.74485	5.85554	5.94636	5.91125	5.73591	6.15269	5.77335	5.96887	6.036	6.07727	6.43344	6.01967	6.21141	6.21123	5.76514	6.20757	5.9826	5.76038	6.19214	6.24718	6.19941	6.02206	5.97462	6.3386	6.14644	6.23468	5.95591	5.90706	6.40173	6.06307	6.05451	5.93556	6.61964	6.57773	6.56074	6.09222	6.12696	5.88889	6.38597	6.09202	5.95806	5.69052	6.19594	6.25409	6.35238	6.48422	6.56923
ANKRD20A5P	5.54227	5.56973	5.63252	5.7555	5.93541	6.36892	5.29082	5.39531	5.45104	5.20166	5.4127	5.59128	5.56424	5.36706	5.20649	5.62822	5.34506	5.28158	5.67269	5.62384	5.84225	5.78784	5.59785	5.75832	5.4473	5.7772	5.68336	5.70786	5.82455	5.69861	5.55754	5.57627	5.4151	5.5187	5.67436	5.4801	5.23028	5.24219	5.31907	5.48255	5.46913	5.24738	5.72298	5.74399	5.41651	5.70912	5.90548	6.08194	5.79878
ANKRD20A8P	6.83135	6.9631	6.45362	6.38661	6.43317	6.85658	6.34989	6.97309	6.34033	6.4936	6.75866	6.71532	7.19785	7.0129	6.84654	6.90926	6.28252	6.77033	6.47679	6.29326	6.79855	6.76379	6.50341	6.21539	6.30475	6.59666	6.46166	6.56271	6.31165	6.21378	6.96936	6.49484	6.28297	6.17062	6.85283	6.80893	6.71497	6.44197	6.30732	6.28645	6.72294	6.19987	6.5337	6.04778	6.57105	6.742	6.79535	6.43662	7.09469
ANKRD22	4.33377	4.19709	4.09743	4.24343	4.54385	4.68084	4.50348	4.61377	4.10665	6.40389	4.26789	4.47404	4.18282	4.32559	4.50072	4.53842	4.61178	4.23743	4.02958	4.25873	3.94048	3.95296	3.96442	4.26274	3.92479	4.08643	3.87776	4.05966	4.08903	4.29817	4.14685	4.11966	3.9792	4.10198	3.99126	3.96531	4.52972	4.49615	4.3721	4.38859	4.10821	4.10569	4.08419	4.04631	4.01993	4.18977	4.24628	4.14051	4.76283
ANKRD23	7.44402	7.18869	7.16673	7.22704	7.4402	7.34725	7.37596	7.21239	7.03464	7.22906	7.22752	7.42241	7.04347	6.94568	6.99396	7.23901	7.23289	7.24039	7.07003	7.00227	6.95627	6.70186	7.04351	6.78738	6.95018	6.86428	6.85017	6.91411	7.09624	6.88474	7.09401	6.97309	6.82914	6.90768	6.80384	6.80614	6.61025	6.82979	6.90358	6.84827	6.66521	6.63687	7.10625	6.87099	6.67994	6.94503	6.98983	6.91147	6.90977
ANKRD24	7.60081	7.52449	7.56902	7.71136	7.93697	7.66619	7.68862	7.54623	7.62488	7.64274	7.49036	7.54657	7.39378	7.40634	7.45758	7.45649	7.70171	7.74882	7.33882	7.48077	7.3857	7.20886	7.209	7.38506	7.32157	7.24609	7.39468	7.38178	7.3546	7.17035	7.4977	7.25837	7.18713	7.35702	7.1665	7.17983	7.05406	7.08868	7.31398	7.36092	7.25373	7.28611	7.58219	7.148	7.48438	7.25078	7.41174	7.22454	7.21115
ANKRD26	6.51928	6.70152	6.55538	6.43083	5.85622	6.38496	6.56541	6.42441	6.35236	6.78312	6.76251	6.22321	6.96979	6.83085	6.94379	6.48021	6.12331	7.01572	6.79128	6.56184	6.47453	6.52789	6.48979	6.50922	6.46404	6.6774	6.24921	6.54257	6.28562	6.33663	6.46564	6.41837	6.48446	6.59591	6.89349	6.86547	6.95238	6.7009	6.40237	6.68401	6.6532	6.77933	6.38374	6.50382	6.5978	6.58227	6.56919	6.41302	6.62722
ANKRD26P1	4.15209	4.29379	4.29022	4.39629	4.50005	4.94939	4.43784	4.12184	4.22975	4.61213	4.26823	4.69916	4.18293	4.23036	4.49165	4.11465	4.23181	4.55626	4.05346	3.99234	4.07459	4.10184	3.89046	4.0424	3.9773	3.97128	3.96101	3.92428	4.01486	3.95291	3.83468	4.04409	3.97455	4.15903	3.96084	3.90931	3.82392	4.06201	4.00514	4.01746	3.95756	3.96088	4.2453	3.88108	3.98773	4.10638	3.94521	4.1264	4.24962
ANKRD27	8.01481	7.87582	7.95109	8.21119	7.79284	8.02066	7.39974	8.20334	8.1884	8.06273	8.34118	8.02108	8.04533	8.08216	8.04736	7.9637	8.23167	8.11094	7.7846	7.92251	7.78038	7.86324	7.93213	7.82498	8.01375	7.91927	7.73837	7.80676	7.90865	7.91723	7.83108	7.95685	7.89228	7.95421	8.00779	8.13378	7.99154	8.07238	7.79541	7.75071	7.93508	7.90426	7.43787	7.63835	7.74092	7.7454	7.76039	7.63208	7.90853
ANKRD28	8.58755	8.12526	8.44855	8.39367	8.63884	7.88174	7.89578	8.36644	8.69986	8.6936	8.41511	7.90224	8.97997	8.65271	8.91126	8.19552	8.30558	8.47238	8.31671	8.23762	7.96783	8.4344	8.17177	8.46062	8.41743	8.4678	8.55795	8.44014	8.12377	8.40843	8.48732	8.57334	8.64212	8.7097	8.9901	8.81182	8.61889	8.52875	8.22566	8.16523	8.35428	8.40536	8.2404	8.02215	8.28207	8.07334	8.24579	8.13658	8.32357
ANKRD29	7.34816	7.72028	6.77672	7.20573	7.16321	7.75499	6.79976	7.54549	7.32392	7.65502	7.76333	7.53996	7.69739	7.63394	7.51429	7.3302	7.17243	7.42209	7.65938	7.51406	7.45922	7.69237	7.49659	7.43303	6.95768	7.43555	7.83007	7.76709	7.17571	7.39845	7.47832	7.49111	7.74775	7.66002	8.04629	7.90961	8.19689	7.94581	7.83141	7.66615	7.67956	7.57474	7.64815	7.08534	7.74357	7.74027	8.00799	7.79014	8.125
ANKRD30A	5.6553	6.24648	5.96775	6.35777	5.9981	6.43751	6.90361	6.10455	5.79189	6.50046	6.61796	5.75468	5.7197	6.61635	5.93421	5.92807	6.31798	5.74793	5.65045	5.53368	5.8925	5.4832	5.55268	5.43233	5.37473	5.69708	5.63624	5.74102	5.28714	5.45405	5.8683	5.71108	5.40301	5.52807	5.19033	5.1535	7.30868	6.68049	5.11809	5.15765	6.15651	6.10428	5.37827	4.58451	5.6166	5.69998	6.36876	6.61749	6.08636
ANKRD30B	4.16425	4.02373	4.07494	4.06412	4.15636	4.23618	4.70648	4.10976	4.19469	3.9108	4.20437	4.08836	3.71744	4.35745	4.30993	4.07298	4.23238	3.83937	3.33447	3.50588	3.68678	3.59683	3.87006	3.66039	3.53215	3.85596	3.60877	3.81289	3.45747	3.34088	3.74399	3.58445	3.46692	3.60505	3.32036	3.43712	4.18296	3.9938	3.43875	3.39698	3.92498	3.74584	3.45926	3.62541	3.64197	3.56732	4.1569	4.21536	3.75906
ANKRD30BL	4.29892	4.24523	4.60858	4.43795	4.95425	5.01548	4.32535	4.68255	4.60726	4.42257	4.34201	4.38615	4.61519	4.20104	4.24747	4.34139	4.80834	4.24603	4.08743	4.17858	4.33993	4.24615	4.21801	4.25951	4.27314	4.27889	4.19957	4.09848	4.11195	4.14846	4.34077	4.32092	4.17402	4.31997	4.27841	4.14437	4.15392	4.25299	4.23047	4.41219	4.30393	4.22406	4.25895	4.30614	4.41882	4.23485	4.47136	4.29578	4.16226
ANKRD30BP3	4.09086	3.97996	4.10207	3.74535	5.1189	4.30093	3.91442	4.49428	3.94202	4.49725	4.08709	3.7585	3.97143	4.04479	3.98242	4.60287	4.63472	3.81492	3.83788	4.16029	3.98979	4.20361	4.28495	4.16082	4.43109	4.05032	4.24284	4.31687	4.66609	4.01131	3.9886	4.16029	4.13694	4.15996	4.1178	4.21787	3.54016	4.0164	3.9797	4.2168	4.10777	3.93385	4.05224	4.23024	4.44576	4.34637	4.08113	4.1264	4.15802
ANKRD31	4.55434	4.70507	4.73534	4.54032	5.26039	5.73899	4.70086	4.5762	4.74918	4.51691	4.69438	4.59641	4.81957	4.54492	4.57759	4.48938	4.97239	4.84921	3.94277	3.94755	3.96358	4.10567	3.95686	3.98298	3.88601	3.72547	3.8118	3.89127	3.83583	3.79193	3.76528	3.97646	3.67523	3.87133	4.19048	3.95404	3.67093	3.80198	3.85582	3.91868	3.81187	3.88615	4.04932	3.68256	3.89674	3.8043	4.23211	4.16123	4.03125
ANKRD33	6.32843	6.18187	6.07081	6.27943	6.69244	6.54305	6.68551	6.44007	6.33041	6.34769	6.00146	6.30152	6.53071	6.34246	6.27589	6.35215	5.99694	6.29302	6.08715	6.06137	6.17679	5.83267	6.19639	6.01678	6.08839	5.97116	6.11485	6.13432	6.11993	6.21999	6.07713	6.06461	5.87839	5.98846	5.88445	5.90154	5.59393	5.97283	5.95937	6.1657	5.77251	5.99541	6.05173	5.90265	6.10204	6.02737	6.01986	6.0287	6.23855
ANKRD33B	7.97954	8.48868	8.53241	8.24347	8.54931	8.60345	7.7151	7.87229	8.37071	8.15906	8.2106	8.5918	8.04845	8.01589	7.97018	8.24309	8.32142	8.06835	8.0083	8.04144	7.95048	7.60652	8.01307	7.95935	7.9314	7.90643	8.07121	8.06162	8.10619	8.05797	7.6519	7.933	7.61854	7.73076	7.78637	7.7229	7.55977	7.6369	7.81699	7.8212	7.78595	7.84429	8.23097	8.07171	8.10692	8.06325	7.92969	8.1057	7.84101
ANKRD34A	6.38467	6.7504	6.65893	6.42134	7.17938	6.38194	6.87635	6.44346	6.6206	6.59614	6.50349	6.87051	6.54091	6.50294	6.59639	6.88103	6.60207	6.5501	6.16088	6.2557	6.24344	6.28306	6.13227	6.17144	6.11179	5.87887	6.1988	6.12342	6.46051	6.18305	6.27802	6.27426	6.01872	5.9967	5.9119	6.06618	5.82067	6.08564	5.9531	6.03472	6.04219	6.15191	6.45878	6.01505	6.08781	6.02371	6.0255	6.08821	5.97091
ANKRD34B	4.14192	4.03635	4.34571	3.85597	4.55926	5.016	4.26509	4.00343	4.15017	4.13886	3.89153	3.74598	3.98719	4.26487	3.85324	4.10332	3.94873	3.89843	3.44654	3.65239	3.42085	3.19621	3.3875	3.16623	3.44308	3.17948	3.20363	3.35658	3.53871	3.42331	3.43695	3.42683	3.14482	3.30878	3.25984	3.26993	3.05553	3.23144	3.44072	3.43341	3.39743	3.36289	3.68434	3.32259	3.41797	3.38819	3.36136	3.35574	3.39078
ANKRD34C	6.24019	5.77496	5.81181	5.85374	6.16711	6.586	6.14105	6.4153	5.82416	6.32261	5.80113	5.78568	5.99233	5.70548	5.87611	5.92664	5.8593	5.90126	5.40892	5.38994	5.3643	5.41821	5.3091	4.99907	5.46153	4.99281	5.43833	5.353	5.51176	5.42636	5.3012	5.26742	5.20073	5.53589	5.09946	5.3212	5.07427	5.40164	5.61897	5.32198	5.13927	5.56135	5.43661	5.22246	5.1867	5.19252	5.26817	5.42065	5.14885
ANKRD35	6.09005	5.95717	6.28095	6.23998	6.2035	6.39399	6.31671	5.97073	6.0273	6.14873	6.11232	6.01089	6.31189	6.28318	6.16098	6.07798	6.1942	6.21976	6.16037	6.28475	6.2797	6.14017	6.26666	6.15807	6.22142	6.3768	6.20682	6.1088	6.18618	6.02026	6.02921	6.31819	6.10322	6.1164	5.86501	5.92425	5.94615	6.06798	5.90831	5.94407	6.01262	6.35119	6.11049	5.96854	5.92454	6.02508	5.89365	6.18767	6.01894
ANKRD36	8.57247	8.66694	8.61481	8.24428	8.22706	7.46596	7.66028	8.25855	8.2365	8.41128	8.64484	8.55949	8.94552	8.51801	8.70595	8.54189	7.85562	8.55258	8.27578	8.58936	8.25028	8.57032	8.4374	8.51875	8.3564	8.46321	8.28158	8.31095	8.75561	8.65187	8.60252	8.20149	8.25729	8.61951	8.82519	8.49345	8.47589	8.14397	8.27167	8.20363	8.23754	7.93089	8.1743	8.1196	8.4802	8.54232	8.44717	8.5324	8.58989
ANKRD36B	8.28407	8.47329	8.26174	8.28024	8.04357	7.60104	8.12764	7.32808	8.26602	8.1456	8.55114	8.2342	9.16679	8.40093	8.73106	8.81099	7.63593	8.50946	8.26895	8.16439	8.16372	8.5674	8.32202	8.32284	8.40403	8.37729	8.31789	8.22611	8.63357	8.79761	8.2632	8.00975	8.66662	8.4291	8.53563	8.3099	8.22404	7.90093	8.0184	8.18533	8.14996	7.73619	8.15128	7.93483	8.22604	8.15254	8.42913	8.36089	8.59149
ANKRD36BP1	4.50752	3.90927	4.03014	3.69153	4.3397	4.18456	3.83405	3.84837	3.71211	3.73472	4.03991	3.73323	3.85645	3.94132	4.06887	3.92436	3.95825	4.22914	3.57155	3.52726	3.6104	3.36776	3.11007	3.40842	2.88005	3.24602	3.26318	3.39471	3.4262	3.4843	3.34177	3.10568	3.34081	3.11666	3.57643	3.21819	3.25839	3.31698	3.24043	3.37299	3.41174	3.29901	3.35055	3.48296	3.25893	3.36334	3.5023	3.43408	3.25305
ANKRD36BP2	9.43181	9.23448	8.96266	9.00267	9.03812	8.37709	8.94794	8.85657	8.99697	9.46639	9.40532	8.98618	9.98569	9.54552	9.76745	9.58076	8.36956	9.46583	9.27306	9.36879	9.17827	9.47365	9.25169	9.39339	9.30507	9.25737	9.164	9.27892	9.66522	9.77818	9.35086	9.14673	9.49976	9.44264	9.67541	9.52141	9.2526	9.03541	9.42221	9.14369	9.15751	8.9135	8.80593	8.77509	9.18126	8.95207	9.03208	8.98344	9.28602
ANKRD37	7.18342	6.88357	7.05743	7.12575	6.95881	7.12224	7.01891	7.03995	7.05778	6.90247	7.07453	6.82402	7.08111	6.75865	7.11245	7.20927	7.00547	6.96277	6.30513	6.39441	6.60826	6.41372	6.26703	6.26905	6.44598	6.26973	6.52765	6.55294	6.39999	6.5481	6.39373	6.37666	6.58297	6.2393	6.26851	6.52545	6.34437	6.48014	6.47624	6.55105	6.28742	6.3688	6.4554	6.3084	6.35598	6.41755	6.15251	6.33662	6.44926
ANKRD39	7.82824	7.93708	8.10196	7.96284	7.96251	7.96625	7.4928	7.87123	7.73231	7.73968	7.80851	7.89587	7.49802	7.68446	7.50739	7.47147	7.95324	7.71854	7.65079	7.58638	7.64935	7.66454	7.62559	7.5387	7.56403	7.67224	7.57633	7.73206	7.72214	7.73023	7.57613	7.60612	7.50619	7.53285	7.42909	7.55016	7.6603	7.67215	7.69513	7.58563	7.58734	7.77367	7.79081	7.81543	7.76571	7.82576	7.74019	7.92988	7.74559
ANKRD40	9.28247	9.71419	9.59661	9.85584	9.56897	9.49017	8.99855	9.90119	9.92859	9.53539	9.70746	9.59159	9.79798	9.70227	9.75838	9.51756	10.0137	9.75739	10.0572	10.0029	10.0131	10.1622	10.1724	9.95832	9.91193	10.0208	10.2093	10.0817	9.95532	10.0308	9.811	9.77476	10.0441	9.94769	10.0093	9.85015	9.89788	9.94427	9.76367	9.7187	9.81232	10.0646	9.84547	9.60573	10.2253	10.1013	9.86721	9.80975	9.97993
ANKRD42	7.29675	6.76084	6.44051	6.46927	6.54399	6.78231	6.49866	7.11431	6.4623	6.77733	6.80603	6.27311	6.89333	6.66975	6.69934	6.37256	6.68466	6.73674	6.21181	5.84904	6.13447	6.31169	6.1615	6.18457	6.14217	6.52796	6.0372	6.06995	5.95742	6.03408	5.81898	6.0562	6.04302	6.19049	6.13547	6.10501	6.80549	6.47781	6.07663	6.14886	6.3166	6.33132	5.81566	5.91505	5.87741	6.49052	6.05324	6.08685	6.09779
ANKRD44	7.69716	7.35238	7.41514	7.41535	7.41609	7.43643	6.87827	7.75203	7.67225	7.6773	7.53963	7.45222	7.38176	7.59234	7.59043	7.78616	7.21663	7.34486	7.35281	7.45975	7.16876	7.49018	7.39726	7.96421	7.3296	7.56055	7.43475	7.04366	7.37024	7.30591	7.31572	7.5076	7.24332	7.19522	7.68108	7.27159	7.55855	7.29792	7.45162	7.32858	7.25309	7.20568	7.20343	7.50091	7.43665	7.36639	7.21253	7.43196	7.51162
ANKRD45	4.43684	4.2596	4.39341	4.37214	4.67078	5.22227	4.88354	4.35361	4.4554	4.50041	4.15642	4.60091	4.23991	4.27343	4.3644	4.25244	4.82639	4.34969	3.89924	3.94307	4.05437	4.05023	4.16324	4.13597	4.05065	4.30683	4.07541	4.21763	4.11922	3.83214	4.04826	4.32094	4.12356	4.23309	4.12626	3.96503	3.86115	3.82712	4.36443	3.98263	4.10136	3.81056	4.28486	3.87365	4.04797	3.84192	4.28123	4.07325	4.19498
ANKRD46	7.81018	7.80415	7.69257	8.13711	7.81949	8.03827	7.65015	8.25121	7.79196	8.24143	8.04261	7.71191	8.07418	8.5153	8.26521	7.82669	8.4043	8.20042	7.90491	7.51692	7.84897	7.89023	7.66675	7.57614	7.70335	7.87054	7.72473	7.87145	7.67432	7.62389	7.01186	7.51534	7.69189	7.65738	7.57515	7.55301	8.04238	7.87937	7.2502	7.53129	7.92868	7.88516	7.24453	7.09513	7.89405	7.86979	7.71229	7.64156	7.72384
ANKRD49	6.95499	7.1701	7.11226	7.295	7.13986	7.43833	7.19816	7.18135	7.03532	6.87711	7.07869	6.93428	7.43417	7.503	7.51309	7.69668	6.94348	7.22051	6.78091	7.00622	6.51033	7.12187	6.83382	7.04355	6.76298	6.8384	6.85769	6.89252	6.75133	6.78558	6.70297	6.47178	7.03733	6.83779	7.0218	6.89401	6.95071	6.58221	6.58584	7.00788	6.9364	7.08513	6.5995	6.67686	6.805	6.81475	6.93358	6.86022	6.67407
ANKRD50	8.2155	8.03627	7.6858	7.88666	7.55488	8.28692	7.42129	8.1192	7.66592	8.05675	8.16034	8.07722	7.85433	8.10605	8.20295	7.73977	8.17113	8.0934	7.8008	7.88606	7.92666	7.98264	7.95302	7.83691	7.81479	8.01906	7.77336	7.69524	7.91119	7.66685	7.92979	7.98757	7.88606	8.07466	8.3127	8.19366	8.32081	8.28364	8.01695	7.83002	7.97849	7.95429	7.67557	7.54342	7.86926	7.82385	8.24278	7.8685	7.87091
ANKRD52	7.63054	7.70084	7.18473	7.62017	7.51476	7.9501	7.15944	7.84551	7.74645	7.37713	7.66852	7.53244	7.17351	7.41964	7.48506	7.66152	7.60143	7.4169	7.45552	7.74169	7.42736	7.48388	7.50522	7.41434	7.55382	7.69441	7.49168	7.31303	7.52764	7.55233	7.61226	7.39103	7.50368	7.4405	7.40863	7.17208	7.35723	7.01773	7.27756	7.23485	7.26828	7.33158	7.40792	7.56163	7.57035	7.34044	7.33601	7.30058	7.303
ANKRD53	6.90497	6.98895	7.11128	6.66777	7.35047	7.35751	6.94577	7.26612	6.65535	6.52343	6.75618	7.04118	6.95	6.69093	6.98935	6.99139	6.78056	6.68928	6.56038	6.53769	6.51063	6.44177	6.70314	6.7259	6.66636	6.27265	6.52978	6.74468	6.60707	6.48207	6.30687	6.6606	6.71762	6.51487	6.62496	6.72039	6.35856	6.5761	6.48928	6.33709	6.49088	6.81226	6.62402	6.149	6.57299	6.50805	6.62586	6.53038	6.63961
ANKRD54	7.8239	7.98621	7.80087	7.94331	7.81161	7.93779	7.70967	7.96372	7.82406	7.85215	7.71116	7.83225	7.84705	7.85543	7.73017	7.75057	8.02373	7.73758	7.56834	7.57778	7.59778	7.52198	7.50089	7.74607	7.54882	7.48078	7.563	7.61557	7.69502	7.5632	7.63331	7.75348	7.59527	7.49682	7.36815	7.53319	7.44475	7.54518	7.50663	7.72429	7.67032	7.6415	7.50589	7.45401	7.53129	7.43817	7.30119	7.5385	7.45489
ANKRD55	5.08657	5.54914	5.21733	5.45973	5.61757	6.07728	5.88532	5.34115	5.4714	5.13352	5.14309	5.09462	5.58916	5.43925	5.35107	5.62244	5.92708	5.51264	4.58261	4.63276	4.76334	4.69147	4.69263	4.71528	4.82889	4.63162	4.90851	5.00943	4.75149	4.64775	4.88375	4.87216	4.92799	4.88335	4.64854	4.51574	4.86744	4.75197	4.7813	4.81127	4.77808	4.80006	4.81826	4.74152	4.75074	4.80097	4.68183	4.45443	4.92482
ANKRD6	7.2661	7.09539	6.68507	6.90808	7.10544	7.19948	6.68422	7.31318	7.04283	6.94015	6.96046	7.1329	6.91043	7.02348	6.88263	6.93157	7.07128	6.97059	6.74448	6.86332	6.86394	7.1145	7.00685	6.81318	6.85559	6.90781	6.87107	6.92232	7.15221	6.94419	6.96953	7.18192	6.96661	7.03374	7.06151	7.13476	7.2259	7.04896	7.28913	7.06685	7.26615	7.24335	6.81397	6.85879	7.0501	6.98598	6.89954	7.01183	6.85741
ANKRD61	4.85764	4.86439	4.92646	4.98416	5.4743	4.7717	5.10037	5.10185	4.81246	4.936	4.7056	4.80865	4.90545	4.58765	4.64646	4.52805	4.91595	4.67068	4.15907	4.54907	4.59709	4.3249	4.14564	4.16	4.66255	4.14518	4.30283	4.24565	4.66843	4.38284	4.26994	3.97269	4.3577	4.3593	3.85482	3.94593	4.20977	4.20241	4.2296	4.14657	4.30184	4.31133	4.34963	3.94559	4.19402	4.28287	4.00278	4.35489	4.27765
ANKRD62	4.7064	4.73516	4.5861	4.56857	4.96104	5.04242	5.01026	4.67924	4.50869	4.62394	4.60763	4.5865	4.81095	4.68767	4.59908	4.43808	4.54018	4.64108	4.08023	4.02451	4.1865	4.22263	4.12058	4.04936	3.96367	4.17307	4.20912	4.19009	4.2254	4.21457	4.01009	4.23967	4.01305	4.1139	3.99666	4.01736	4.13089	3.99986	4.18388	4.03968	4.11472	4.23149	4.15621	4.10489	4.18791	4.1162	4.52959	4.21993	4.19294
ANKRD7	3.69282	3.30451	3.2921	3.3759	3.76847	4.22026	3.40599	3.5299	3.18492	3.53928	3.44689	3.61729	3.36059	3.54865	3.55132	3.5274	3.78898	3.30337	3.12226	3.26946	3.26376	3.05374	3.36749	3.25372	3.11431	3.23799	3.33963	3.03693	3.2589	3.31303	3.05518	3.0025	3.01704	3.22573	3.28352	3.10298	3.47957	3.06569	3.16403	3.03186	3.22209	3.22834	3.17069	3.20209	3.36142	3.33531	3.39795	3.27832	3.18685
ANKRD9	7.72876	7.92869	8.03493	7.90157	8.12508	7.7503	7.37404	7.52073	7.88758	7.6782	7.62181	7.83544	7.6989	7.51851	7.64771	8.16322	7.74892	7.7229	7.16052	7.38801	7.45921	7.27546	7.40968	7.36914	7.5431	7.19697	7.33538	7.16152	7.39709	7.54166	7.4764	7.20621	7.16868	7.01615	7.09251	6.97043	7.02185	7.13094	7.23612	7.27236	7.29508	7.21084	7.38669	7.50168	7.57643	7.30527	7.2806	7.41601	7.29556
ANKS1A	8.19961	8.62302	8.03227	8.69824	8.28836	8.52251	7.9244	8.51858	8.45964	8.28387	8.42219	8.6186	8.17495	8.48462	8.37901	8.28612	8.43925	8.55943	8.3297	8.40667	8.56073	8.53405	8.53982	8.33474	8.33686	8.32874	8.52632	8.62768	8.4594	8.27879	8.53911	8.28904	8.7571	8.74146	8.81555	8.74415	8.74667	8.63497	8.25	8.25815	8.4722	8.58889	8.34261	8.34382	8.28147	8.41526	8.51942	8.61745	8.36945
ANKS1B	6.27681	5.75436	5.71701	6.23436	5.95677	6.22193	5.90115	6.00957	5.86439	5.89198	6.05276	5.89647	6.35304	5.81025	5.80705	5.97326	5.78248	6.25466	5.52839	5.62409	5.46159	5.58078	5.49366	5.32456	5.58164	5.50355	5.61543	5.55299	5.74097	5.60389	5.85967	5.54834	5.71159	5.67133	5.97328	5.74436	5.46314	5.32319	5.56955	5.29847	5.55164	5.66819	5.50784	5.42194	5.43128	5.57737	5.30328	5.42123	5.63216
ANKS3	6.78458	6.76122	6.82739	7.08567	6.90823	7.12766	6.76657	7.08285	6.95106	6.70304	6.85935	6.90458	6.8501	6.91991	6.93101	7.12179	6.88623	6.89043	6.59011	6.68416	6.49751	6.52093	6.57778	6.77834	6.73902	6.67622	6.69744	6.5672	6.54781	6.5801	6.59141	6.58465	6.69397	6.43104	6.49256	6.44952	6.38336	6.57605	6.64082	6.49585	6.34429	6.50687	6.63013	6.53591	6.55343	6.61655	6.54731	6.6555	6.41072
ANKS4B	6.21063	6.063	6.05694	5.90371	6.27628	5.99521	6.73631	5.72969	5.72695	6.10346	5.97305	6.03496	6.16732	6.23507	6.17767	6.36641	6.26393	6.13961	5.77795	5.79212	5.6654	5.30907	5.47429	5.84969	5.8498	5.21928	5.87716	5.75907	5.79521	6.01593	5.62383	5.74273	5.74475	5.71451	5.56568	5.51987	5.42488	5.53259	5.88045	5.48346	5.56372	5.53888	5.74596	5.31735	5.78302	5.20045	5.48106	5.66347	5.34087
ANKS6	6.99561	6.86238	6.74677	7.04819	7.08009	7.22303	6.89003	6.89006	7.10467	7.10155	7.1364	7.06923	6.98951	6.99036	7.00175	6.73001	6.7063	7.07068	6.91583	6.82441	6.78311	6.9703	6.8299	6.44891	6.67955	6.81615	6.9107	6.92846	6.6178	6.821	6.87127	6.73859	6.69721	6.74004	6.71939	6.91052	7.00524	6.88637	6.89964	6.97398	6.86909	6.88407	6.90203	6.76645	6.86322	6.60359	6.57625	6.93581	6.70689
ANKZF1	7.69454	7.62164	7.54279	7.51018	7.46347	7.26122	7.42229	7.6262	7.38879	7.35447	7.5783	7.60223	7.45452	7.31625	7.40449	7.49178	7.17195	7.4131	7.38955	7.37993	7.34704	7.1875	7.32733	7.31263	7.29539	7.24672	7.27846	7.28797	7.32015	7.26674	7.27728	7.26219	7.29415	7.28606	7.3792	7.28104	7.30689	7.20568	7.21206	7.05201	7.24781	7.25889	7.20578	7.22553	7.18669	7.26025	7.18571	7.42249	7.33947
ANLN	5.78634	5.28631	4.61786	5.26508	5.31907	5.12635	5.5208	5.36534	4.89166	5.33574	4.97872	5.29963	5.1229	5.21396	5.19346	5.21993	5.0462	4.81716	4.74536	4.90824	4.8407	5.05614	4.68504	4.86505	5.06485	4.69614	4.74934	4.67075	5.18472	5.16573	4.87257	5.1216	4.77852	4.81401	4.42205	4.88621	4.6482	4.77054	5.43949	5.44927	4.93744	4.88206	4.76701	6.76496	4.97479	4.53724	4.47856	4.76444	5.01027
ANO1	7.23463	7.22698	6.66639	6.96247	6.91143	7.48643	6.35757	6.8454	6.95226	6.70602	6.93929	7.16705	6.92174	6.68817	6.55107	6.83253	7.02693	6.83798	6.62922	6.62678	6.57802	6.55884	6.38707	6.32027	6.05038	6.31561	6.52911	6.56924	6.36376	6.40135	6.45762	6.38115	6.4078	6.24875	6.9056	6.62655	6.61724	6.45628	6.70544	6.79899	6.41474	6.24952	6.41169	6.24641	6.48634	6.61776	6.52018	6.47615	6.41193
ANO10	8.70681	8.52637	8.48497	8.75534	8.39957	8.31713	7.91911	8.7659	8.76663	8.74331	8.68996	8.37395	8.79832	8.98848	8.7551	8.50188	8.96396	8.7008	8.77031	8.72104	8.7787	8.88241	8.66718	8.68628	8.83778	9.01968	8.64043	8.67648	8.57564	8.5612	8.60688	8.7062	8.8181	8.89124	8.70096	8.65658	8.99935	8.72009	8.84084	8.69023	8.86851	8.95503	8.65617	8.31104	8.58865	8.83401	8.71095	8.6256	8.86473
ANO2	6.88504	7.76296	6.86998	7.37722	7.27676	7.99778	6.89831	7.73053	7.923	7.4985	7.6441	7.11365	7.71131	6.9899	7.60576	7.35263	7.51972	7.88565	7.4854	7.44719	6.90726	7.12514	7.10337	7.03163	6.86222	7.1073	7.15199	7.36743	7.08564	6.91666	7.67378	7.13388	7.04106	6.93861	7.53917	7.44071	7.25901	6.98557	7.10931	7.24469	7.06045	6.95601	7.10311	6.79832	7.00309	6.74152	7.40046	7.04002	7.02268
ANO3	6.68404	8.27061	6.7485	7.85569	6.34358	7.7543	6.91012	8.59179	7.39291	7.2687	7.96949	6.41965	8.27578	8.16999	7.64887	6.65312	8.34548	8.09232	7.3973	7.67558	8.03084	7.89982	8.01201	7.62237	7.29734	7.54163	7.63181	7.6237	7.46176	7.26832	7.19482	7.33527	7.55252	7.1607	8.1283	7.90536	8.1806	7.79146	7.79646	7.77507	7.99627	8.13974	7.2466	7.09898	8.26438	7.85338	8.01124	7.56941	7.60236
ANO4	5.38667	5.12292	5.20072	4.88871	5.30659	5.60872	5.15696	5.5852	5.59455	5.56231	5.17177	6.15874	5.22576	5.05753	5.37058	4.90413	5.73331	4.83629	4.23259	4.61205	4.76752	4.67987	4.52915	4.6565	4.78897	4.46109	4.76994	4.80704	4.78391	4.8557	4.98561	4.68332	4.84464	4.82857	5.05633	4.57402	4.8328	4.8433	4.98783	4.6695	4.65291	4.62738	4.77558	4.56964	4.53457	4.77322	4.75871	4.88762	4.86762
ANO5	5.4967	5.84891	5.44371	5.51612	5.91102	6.11569	5.92064	5.78917	5.1692	5.71324	5.89759	5.81948	5.21638	6.34426	6.55818	5.53537	6.5	6.24655	5.24398	5.20042	5.07321	5.26098	5.62553	5.62469	5.17515	5.01244	4.74043	4.83572	5.56623	5.21308	5.14242	5.52954	5.36062	5.40612	4.98461	5.50767	6.34293	6.0759	5.53534	5.82669	6.40701	6.00938	4.74221	6.33779	5.35738	5.21349	5.3253	5.28001	5.22049
ANO6	9.9114	10.0506	10.0921	10.0306	9.88889	9.74584	10.2021	10.5797	10.0818	10.1799	10.3027	10.0697	10.1693	10.3064	10.3651	10.0694	10.3526	10.4194	10.8458	10.5733	10.1507	10.5812	10.4272	10.4303	10.6422	10.7297	10.5527	10.5388	10.4912	10.5711	10.2222	10.2808	10.7464	10.4627	10.6824	10.7084	10.8521	10.8765	10.6275	10.4579	10.7276	10.8608	9.90216	9.664	10.6068	10.3776	10.2743	9.99152	10.4712
ANO7	6.85253	7.07949	7.07395	7.02997	7.50443	7.08669	7.36245	6.87754	6.8887	7.06494	6.86711	6.87955	7.05443	7.21566	6.90894	7.24872	7.09033	7.03457	6.80921	6.80994	6.84454	6.7764	6.66125	6.76382	6.92029	6.69105	6.73235	6.75021	6.7814	6.78219	7.0012	6.71323	6.68919	6.62622	6.38584	6.53684	6.50158	6.65639	6.88089	6.74382	6.71384	6.84784	6.92276	6.75942	6.68522	6.75044	6.68317	6.8156	6.752
ANO8	7.45568	7.51435	7.68954	7.33329	7.3776	7.56641	7.66092	7.38571	7.51476	7.52336	7.44272	7.27014	7.26417	7.37406	7.23837	7.41967	7.37531	7.38314	7.41603	7.35121	7.34921	7.45325	7.57353	7.40649	7.45669	7.40392	7.35101	7.34	7.47379	7.38642	7.35889	7.22517	7.26577	7.09164	7.16962	7.29596	7.00161	7.0427	7.0144	7.01403	6.84235	7.11103	7.60776	7.33	7.19729	7.04246	7.18598	7.38375	7.28838
ANO9	7.47614	7.07446	7.25833	7.09723	7.50608	7.06763	7.23632	6.77102	7.07453	7.0681	7.01241	7.17574	7.01798	7.02697	7.2774	7.02623	6.99941	7.21785	6.99278	6.73468	7.1006	6.84526	6.77906	7.20162	6.91495	6.61377	6.9256	6.82662	7.05541	6.94725	6.97058	7.04769	6.89165	7.00267	6.62862	6.87182	6.72656	6.69564	7.04031	6.91344	6.80236	6.85594	7.10994	7.01312	6.95294	6.8418	6.70133	6.88543	6.75394
ANOS1	7.13025	7.16096	7.18509	7.4732	7.05584	7.31318	7.28344	7.5872	6.96183	7.03128	7.56524	6.86542	7.20191	7.45166	7.56873	6.80086	7.22596	7.49578	6.8438	6.71499	7.15781	7.00244	6.53906	6.56053	6.55784	6.75106	7.03144	7.10205	5.94848	6.31112	6.90742	7.01105	7.53045	7.63475	7.88867	7.3884	7.5821	7.49434	7.36211	7.01602	7.31334	7.51468	6.83755	6.43935	6.78231	6.95473	7.15636	7.50535	6.97733
ANP32A	8.00393	8.23191	8.33356	8.22364	7.87543	7.71208	7.68606	8.10968	8.12795	8.24983	8.45233	8.34941	8.14941	8.00811	8.07821	7.98913	8.10562	8.32009	8.4322	8.49084	8.63383	8.51922	8.51625	8.56103	8.59042	8.43971	8.5489	8.43529	8.50572	8.54612	8.19254	8.21679	8.25225	8.5182	8.31868	8.26053	8.50776	8.27249	8.15011	8.19317	8.37331	8.35815	8.46132	8.50209	8.5582	8.6172	8.3686	8.35655	8.23647
ANP32A-IT1	7.21859	6.33007	6.223	6.62391	6.01252	6.84607	7.06666	6.36766	6.36355	6.52122	7.00293	6.62793	6.40425	6.46922	6.38407	6.21603	6.45211	6.65618	6.7163	6.64531	6.44752	6.29108	6.40522	6.31772	6.36295	6.51199	6.50002	6.21465	6.44772	6.39899	6.43544	6.60729	6.22726	6.464	6.68661	6.50366	6.55822	6.23737	6.37622	6.55824	6.43435	6.29409	6.07095	6.11829	6.16313	6.22337	6.08321	6.15187	6.25373
ANP32AP1	9.4214	10.0194	9.92154	9.96153	9.53488	9.29624	9.72325	9.202	9.93423	9.67135	10.0671	10.1409	10.0495	9.9617	9.80527	9.77203	9.53046	10.1452	10.2664	10.2083	10.1199	10.2834	10.2202	10.0074	9.99119	10.1055	10.1423	10.1675	10.1012	10.3069	9.66709	9.60815	9.8902	9.81749	9.89339	9.72855	9.85258	9.68915	9.47723	9.646	9.91431	9.70257	9.77311	10.0163	10.1139	9.93852	9.91858	9.93127	9.97402
ANP32B	8.25104	8.60522	8.28882	8.60065	8.48547	8.60451	8.56941	8.65552	8.68021	8.43015	8.68263	8.55788	8.99956	8.91289	9.1106	8.40799	8.65551	8.98	8.97671	8.79365	8.71188	8.84556	8.74517	8.69365	8.53251	8.55274	8.69426	8.59802	8.65962	8.67198	8.23612	8.26072	8.52876	8.36834	8.50033	8.59391	8.38621	8.38703	8.32194	8.63121	8.3578	8.47569	8.52114	8.53905	8.27849	8.49139	8.27282	8.3576	8.25865
ANP32C	7.69584	7.98478	7.87139	7.90689	7.74123	7.53674	7.82547	7.25303	7.94528	7.76823	7.95973	8.04382	7.60518	7.63111	7.67959	7.7868	7.70024	8.04337	7.86606	7.97957	7.97006	7.82079	8.07886	8.01051	7.951	7.89943	7.97597	7.92889	8.01909	7.98545	7.69429	7.7025	7.67809	7.8166	7.80392	7.65589	7.63085	7.68548	7.72994	7.64512	7.90917	7.7102	8.02103	7.8732	7.89444	7.86448	7.85712	7.85459	7.69842
ANP32D	4.42777	4.9749	4.90938	4.66108	4.85862	4.87246	5.05042	4.60019	4.59622	4.35106	4.63042	4.56236	4.96615	4.84489	4.99908	4.96585	4.94581	4.64303	4.6045	4.14067	4.40984	4.65955	4.37938	4.54622	4.20118	4.48313	4.40356	4.68731	3.96166	4.53422	4.08294	4.08426	4.19974	4.23789	4.31148	4.02761	4.00519	4.19374	4.0391	4.43458	4.1954	4.22462	4.27476	3.99317	4.41698	4.10166	4.40612	3.99985	4.09898
ANP32E	7.05714	7.18353	6.70905	7.10086	6.95757	7.03703	7.21222	7.10808	7.00406	7.4279	7.34699	7.21459	7.3266	7.37721	7.27052	6.64799	6.7626	7.33796	7.4231	7.33209	7.0853	7.30831	7.08837	7.24977	7.20362	7.32864	7.2616	7.30389	7.07683	7.29299	7.13049	7.14469	7.20387	7.31717	7.51621	7.4033	7.42758	7.37038	7.10081	7.35303	7.42321	7.25612	7.12679	7.38238	7.30887	7.42806	7.52084	7.42065	7.34027
ANPEP	7.9713	8.26738	7.69661	7.85997	7.89148	7.72829	7.23578	7.76808	8.52268	7.77387	7.94585	7.54115	7.73848	7.68391	7.51853	7.4535	7.86184	7.84114	7.74299	8.01645	7.87556	7.99231	8.00952	8.19366	8.33322	7.6724	7.78667	7.54515	8.17652	7.99782	8.07109	8.17633	7.8083	7.91803	8.10825	8.06244	7.62085	7.70931	8.38002	8.30909	7.64249	7.56978	7.59664	8.21251	7.45162	7.68775	7.69099	7.77145	7.73801
ANTXR1	9.8155	8.55382	8.30177	9.41106	9.32706	9.00085	8.32587	9.23677	8.90719	8.5246	9.06067	9.1406	9.01332	8.89577	9.16654	8.60603	8.74028	9.29372	8.80618	8.90508	8.99318	9.03654	9.02189	9.01042	8.78864	8.97102	8.71472	8.79863	8.7132	8.75774	8.50902	8.8654	9.22529	9.29521	8.76586	8.59552	8.71794	8.87369	8.41463	8.39267	8.73201	8.84665	8.70191	8.05094	8.85193	8.88261	9.02935	9.12053	8.30024
ANTXR2	10.6218	9.95642	9.51646	10.3817	10.155	10.3617	9.80586	10.7637	10.2413	10.0876	10.1309	9.91903	10.4487	10.4507	10.6248	9.92783	10.2501	10.5439	9.89793	9.9477	9.70578	9.92827	10.1264	10.1364	10.3139	10.3617	9.87977	10.0177	10.1754	10.0626	10.0833	10.2325	10.3287	10.2635	10.2385	10.475	10.2375	10.2225	9.69743	9.78294	10.0854	10.2325	9.57613	9.4878	10.0218	10.2828	9.90953	9.71827	10.4137
ANTXRL	4.80311	5.02548	5.01141	4.80227	4.6118	5.46981	5.19807	5.12219	4.55212	4.92224	4.37125	4.93602	4.76223	4.59713	4.85058	4.56183	4.786	4.80022	4.58932	4.28121	4.64694	4.11368	4.62211	4.49244	4.64869	4.28767	4.61491	4.36129	4.79745	4.51969	4.53782	4.66937	4.49648	4.36416	4.32694	4.26875	4.38843	4.51994	4.75973	4.6796	4.38121	4.53134	4.40525	4.44643	4.66126	4.58029	4.67831	4.44238	4.87744
ANXA1	12.0879	11.6111	11.5876	12.1189	12.1685	11.6349	12.4204	12.3002	12.0885	12.4352	12.1034	11.2695	12.434	12.5282	12.4604	12.1353	12.11	12.2064	12.309	12.2086	12.4224	12.5123	12.3023	12.3178	12.4768	12.6491	12.3066	12.3615	12.2768	12.3781	12.4962	12.3721	12.61	12.6442	12.0307	12.2934	12.6789	12.6323	12.3667	12.3604	12.7739	12.7613	12.178	12.3412	12.373	12.5571	12.1597	12.2159	12.465
ANXA10	4.42648	4.35877	4.30094	4.30756	4.81981	4.75117	4.91097	4.1113	4.56988	4.37155	4.27367	4.15287	4.17418	4.26966	4.36472	4.22652	4.88307	4.37091	3.81249	3.6417	4.00994	4.24937	3.71752	3.859	3.78821	3.6682	3.8272	4.03422	3.95189	3.89676	4.17382	3.95235	4.00118	3.88432	3.93049	3.9321	3.82273	3.83481	3.9992	3.95896	3.96398	3.87793	4.01944	3.66656	3.82487	3.91234	4.2304	3.95194	3.76375
ANXA11	9.27833	9.46034	9.57259	9.70475	9.58469	9.62431	9.30515	9.94148	9.71814	9.63152	9.63289	9.17731	9.64195	9.47131	9.68376	9.43063	9.68488	9.57956	9.96541	10.0082	9.93771	10.0511	10.0302	9.97793	10.2136	10.0953	9.92483	10.0105	10.1509	10.1068	9.86419	9.72884	10.068	10.0315	9.74647	9.79578	9.89337	9.93749	9.78704	9.80436	9.97334	10.2692	9.7247	10.2274	9.91028	9.94103	9.8405	10.0345	9.72695
ANXA13	5.40732	5.30203	5.11635	5.23792	5.10636	5.08943	5.58263	5.06242	5.12654	4.94265	5.32397	5.07841	5.03171	5.24299	4.8467	5.00307	5.37846	4.80016	4.69786	4.81203	4.44397	4.78836	4.84535	4.55078	4.81569	4.68091	4.97902	4.86583	4.64143	4.8629	4.72047	4.86552	4.45198	4.69995	4.57871	4.79455	4.52112	4.46285	4.69404	4.68754	4.72134	4.67736	4.80665	4.69057	4.75787	4.83083	4.90987	4.83927	4.89621
ANXA2	10.7349	10.4853	10.387	10.8992	10.5407	10.535	10.5336	10.9576	10.8188	10.8347	10.6556	10.221	10.8224	10.7332	10.8712	10.4809	10.9227	10.8189	10.9597	10.8907	11.0267	11.1207	11.0326	11.0383	11.1347	11.1463	10.9756	11.0903	11.0376	11.087	10.8808	10.8839	11.1983	11.3098	10.7948	11.0015	11.0692	11.189	11.0238	10.9105	11.123	11.2392	10.8764	11.0008	11.0651	11.0993	10.9756	11.0043	10.9473
ANXA2P1	8.33162	8.41563	8.6105	8.84811	8.43857	7.41287	9.81893	7.53194	8.91215	8.60608	8.60493	8.14329	9.47165	9.17246	9.26776	8.93524	8.05613	9.26765	9.12553	8.87565	9.08524	9.34531	9.00328	9.04475	9.15804	9.15808	9.20974	9.45814	9.15192	9.224	9.26335	8.92222	9.40681	9.15812	8.96284	9.07568	9.15588	9.30279	9.43076	9.3999	9.2915	9.18348	9.14898	9.13478	9.15899	9.10114	8.92529	8.80356	9.04137
ANXA2P2	11.266	11.1593	11.2271	11.5903	10.9865	10.6448	11.6027	11.1025	11.6012	11.5099	11.4269	10.6975	11.8391	11.5369	11.7871	11.3597	11.2363	11.7507	11.7627	11.7113	11.8234	11.8994	11.81	11.777	11.7822	11.9231	11.7701	11.8367	11.82	11.8449	11.8008	11.597	11.8616	11.686	11.6545	11.6243	11.753	11.9442	11.8988	11.707	12.1123	12.0015	11.5762	11.7767	11.87	11.8612	11.6136	11.684	11.647
ANXA2P3	7.30376	7.07228	7.0908	7.32051	7.32837	7.22914	7.5857	6.84931	7.15276	7.10897	7.03066	6.88131	7.52522	7.50968	7.37275	7.38278	7.29615	7.4372	7.14117	7.23853	7.31093	7.27764	7.20585	7.24405	7.28663	7.1931	7.16944	7.45785	7.14677	7.47415	6.97963	6.75889	7.13941	7.14758	6.69783	6.7677	7.03741	6.96407	7.12102	7.21749	7.20103	7.29965	6.93511	7.20483	7.34209	7.18243	7.12406	7.22746	7.20325
ANXA2R	5.72538	5.5886	5.07417	5.55847	5.80659	5.73978	5.19078	5.41063	5.22073	5.39836	5.63274	5.65844	5.56417	5.46668	5.21551	5.60476	5.56624	5.52307	4.92579	5.03214	5.18495	4.95852	4.90134	5.14494	5.11771	5.28269	5.2517	4.85129	4.82928	4.88425	4.91606	4.88432	5.0682	5.06411	5.28489	5.0343	5.18948	5.01679	5.03905	4.99693	4.92819	4.74644	4.76722	4.93576	5.13711	5.01963	4.9607	5.01732	4.97874
ANXA3	7.8985	7.8119	6.70804	7.30268	7.33205	7.46441	7.1296	8.105	7.13247	7.89909	7.76117	8.01524	8.05855	7.98141	7.85757	6.66213	7.43722	8.02063	7.08807	7.15968	7.12091	7.16645	7.40406	7.12554	7.48131	7.84106	7.95287	8.23302	6.04849	6.16701	7.38252	7.34269	7.18827	7.1387	7.401	6.96138	7.79341	7.50655	6.97785	7.67768	8.43492	8.13227	7.3872	6.76314	8.0695	8.35027	8.7878	8.7372	8.46806
ANXA4	9.22244	8.50797	8.29352	8.78455	8.21975	8.11568	8.14963	8.60362	8.90638	8.76417	8.64469	8.54219	8.65135	8.79553	8.79721	8.50297	8.24485	8.61852	8.59667	8.64892	8.21772	8.45648	8.67403	8.67255	8.86624	8.84224	8.26962	8.47859	8.50536	8.68825	8.48291	8.3131	8.98132	8.96159	8.85102	8.98991	9.08608	8.89236	8.53416	9.04474	9.06922	8.98893	8.53682	9.2458	8.76587	8.81239	8.69556	8.77525	8.75166
ANXA5	11.6239	11.7265	11.7674	12.2406	11.2924	10.9485	12.3318	12.0839	12.2747	12.3332	12.1808	11.3153	11.9471	12.3149	12.3079	12.0016	11.9531	11.9657	12.1961	12.2303	12.1737	12.3153	12.2191	12.1828	12.6408	12.7546	12.2156	12.2804	12.1504	12.2786	12.7149	12.4697	12.5343	12.5945	11.9428	12.1229	12.6168	12.5121	12.6274	12.4439	12.5825	12.7642	12.2969	12.4781	12.472	12.5187	12.218	12.3081	12.4832
ANXA6	10.3403	10.7218	10.7699	10.7929	10.2236	11.0281	10.4507	11.1856	10.7555	11.0441	10.9176	10.5028	10.6045	10.8364	10.7994	10.2412	10.8537	10.8923	10.8128	10.9237	11.0126	11.1275	10.9706	10.6934	10.9785	11.0731	10.9233	10.987	11.0679	10.9221	11.0068	10.9234	11.1371	11.0985	10.7415	10.7528	10.9782	11.0195	10.7449	10.4955	11.1766	11.1566	10.8284	10.7696	10.9716	11.1838	11.0723	11.151	11.0481
ANXA7	8.50399	8.88725	8.80045	9.03702	8.63162	8.41765	8.51305	9.09848	8.98048	9.04025	9.005	8.52045	9.20705	9.17724	9.09663	8.74585	8.91717	9.1485	9.30936	9.16034	9.17776	9.40101	9.25359	8.96221	9.28449	9.45223	9.09788	9.22378	9.21246	9.32659	8.76267	8.73148	9.26244	9.0526	8.83442	8.68766	9.00156	8.95395	8.3522	8.7671	9.22696	9.25128	9.02112	9.13659	9.26105	9.32918	9.053	9.1264	8.96438
ANXA8L1	8.57183	6.49801	6.34667	6.66947	6.81141	6.78827	7.07307	6.43539	6.53837	6.77846	6.5536	8.11154	6.55855	6.58586	6.518	6.64282	6.93222	6.65583	6.01459	6.0495	6.24274	6.00425	6.00251	6.07473	6.26061	6.03785	6.10875	6.11518	6.2489	6.23561	6.19818	6.16558	6.06751	6.12245	5.96077	5.92297	6.14241	6.11638	6.20913	6.04414	5.97738	6.18695	6.07518	6.06366	6.14569	6.13651	6.09135	6.20819	6.03873
ANXA9	6.86882	6.5363	6.46257	6.69207	6.7821	6.74048	7.16722	6.59378	6.38088	6.87706	6.60165	6.7942	6.64393	6.56343	6.53747	6.74948	6.46421	6.81853	6.48631	6.34877	6.25629	6.27654	6.24791	6.44642	6.27422	6.10975	6.50048	6.4123	6.49338	6.24933	6.36873	6.37261	6.34762	6.57753	6.23153	6.48258	6.05267	6.38532	6.30712	6.56646	6.38475	6.32022	6.42652	6.32749	6.38043	6.39169	6.2844	6.28392	6.30563
AOAH	7.13985	7.98645	7.15515	7.84451	7.31721	7.04714	6.96585	7.59864	7.91122	7.62601	7.83134	7.9758	7.13927	7.78356	7.43395	8.73715	7.20821	7.51749	7.37792	7.37351	7.73579	8.17911	7.79908	8.96087	7.49815	7.7673	7.92916	7.34636	8.00341	7.85309	7.54817	7.84437	7.40359	7.39717	8.22392	7.66819	7.8477	7.75186	8.03803	7.64558	7.46312	7.50254	7.69615	8.57899	6.98936	7.15121	7.38074	7.38318	7.77805
AOC1	6.91902	7.05806	6.77659	6.72873	6.54095	7.23407	6.86599	6.66391	6.88789	6.67765	6.76534	7.11615	6.41635	6.72652	6.81492	7.0571	6.79101	6.61064	6.56713	6.636	6.73994	6.51355	6.49196	6.72364	6.73544	6.41691	6.93605	6.54224	6.67754	6.72303	6.69737	6.61959	6.63152	6.88442	6.44065	6.50996	6.58564	6.51258	6.62419	6.8194	6.7103	6.36292	6.73236	6.78478	6.834	6.37223	6.95551	6.60545	6.74192
AOC2	6.08261	6.10873	6.40541	6.59544	6.45527	6.73888	6.18238	6.45873	6.96641	6.59983	6.40017	6.34392	6.21827	6.63246	6.55483	6.47582	6.95401	6.08029	6.39794	6.59144	6.62345	6.60834	6.58668	6.32311	6.55347	6.68807	6.55485	6.5995	6.75498	6.62513	6.62887	6.70195	6.59791	6.69399	6.43867	6.37354	6.72078	6.68204	6.53209	6.37689	6.72982	6.84861	6.47591	6.74763	6.71267	6.4951	6.25631	6.46744	6.47242
AOC3	8.81696	9.56244	9.33252	9.70831	9.29947	9.8662	8.84516	9.79278	9.80584	9.57131	9.83662	9.60015	9.32441	9.38987	9.49688	9.05053	9.73854	9.58102	9.6413	9.87111	9.57587	9.58578	9.53898	9.45604	9.66299	9.68923	9.78066	9.72397	9.79435	9.75438	9.70723	9.6284	9.8079	9.78479	9.67165	9.55652	9.77348	9.82242	9.68539	9.51637	9.65449	9.8226	9.32326	8.81127	9.58051	9.47881	9.20914	9.26079	9.34171
AOX1	9.83004	8.26419	7.43785	9.56951	9.07247	8.41342	7.89862	9.45995	9.33598	8.5043	8.23275	9.35617	9.34398	8.83296	9.10089	8.19521	9.13746	9.59046	8.50443	8.41167	9.45765	9.64162	9.21796	9.1343	9.1801	9.1785	8.50469	8.88749	8.80937	8.815	8.68647	8.58463	9.92154	9.99846	9.55889	9.58567	9.29851	8.75016	7.76613	8.46909	9.6647	9.75459	9.73586	9.04224	9.19174	9.03273	9.54187	9.52057	9.02537
AP1AR	7.52849	7.28704	7.40922	7.32515	7.61853	7.40332	7.16639	7.16854	7.22246	7.20252	7.37784	7.47458	7.57959	7.82291	7.47173	7.45974	7.7218	7.65267	7.28274	7.09154	6.96324	7.01978	7.14184	7.27884	7.25964	7.32609	7.14716	7.23182	7.29001	7.13115	7.04203	7.1631	7.25327	7.17916	7.1162	7.22549	7.49827	7.21096	7.24938	7.57282	7.44802	7.14536	7.20376	7.41989	7.4484	7.3908	7.2618	7.28845	7.23008
AP1B1	8.45147	8.12004	8.21628	8.51586	8.21162	8.18591	7.5675	8.46732	8.4693	8.3988	8.15463	8.3482	7.74033	8.28189	7.96548	8.02072	8.42	8.14528	8.1095	8.20535	8.1015	8.21649	8.18976	8.18164	8.31457	8.32654	7.90294	8.05564	8.23747	8.36163	8.26819	8.03491	8.22028	8.30304	7.79276	8.05099	8.32133	8.16862	8.15641	8.25064	8.24514	8.39713	8.01522	8.46869	7.82713	8.1424	7.99439	8.12841	7.90374
AP1G1	9.36366	9.12041	8.87165	9.23035	8.69859	8.86832	8.75413	9.25248	9.21166	9.36377	9.28006	9.1126	9.30666	9.57776	9.54268	8.99044	9.10073	9.36905	9.07376	9.03323	8.99988	9.07669	9.01115	9.0616	8.98875	9.30006	8.89423	9.01045	8.88802	8.83431	9.16604	9.25228	9.40167	9.38397	9.29719	9.27113	9.65619	9.55293	9.54722	9.59107	9.36637	9.52648	8.63118	8.72233	8.86836	8.97317	9.11027	8.92465	9.03034
AP1G2	7.61709	7.07311	6.83352	7.02987	7.09728	7.14443	6.98643	7.0557	7.27653	6.97655	7.15358	7.49251	6.85231	6.81118	6.93377	7.31553	7.05891	6.68312	6.61553	6.79331	6.65342	6.83345	6.86625	7.16859	6.8709	6.65535	6.76656	6.68438	6.80411	6.8623	6.76361	6.81833	6.58904	6.92736	7.12885	6.98899	6.83427	6.89532	7.05935	6.88386	6.68512	6.75151	6.80512	7.15869	6.83157	6.88014	6.75705	6.96378	6.80133
AP1M1	8.10195	8.22578	8.23241	8.31332	8.27546	8.56807	7.50822	8.52009	8.41985	8.04145	8.30172	8.33495	8.25443	8.02358	8.11454	7.86771	8.22947	8.2883	8.24339	8.2996	8.11622	8.22911	8.22821	8.07925	8.05205	8.24644	8.31847	8.15917	8.18613	8.11332	8.01353	7.94655	8.05486	8.20181	8.28792	8.07575	8.22955	8.14729	8.028	8.12446	8.08514	8.32949	8.17261	8.30333	8.15025	8.41847	8.3883	8.43443	7.90968
AP1M2	6.03422	5.91669	5.96501	5.76574	6.37545	5.75689	5.83655	5.73808	5.88086	5.59364	5.93394	5.89436	5.7919	5.82256	5.70263	6.21505	5.84927	5.8049	5.91739	5.59748	5.95964	5.91903	6.00183	5.83173	5.88868	5.98089	5.93523	5.78749	5.85671	5.88131	5.90364	5.98814	5.80464	5.87518	5.57114	5.7615	5.54209	5.76246	5.66694	5.85107	5.88229	5.621	5.93777	5.89482	5.94574	5.67626	6.04601	6.16087	5.71226
AP1S1	8.20914	8.31005	7.90174	8.01311	8.05624	8.17893	7.94327	7.67314	7.94789	8.02398	8.0771	8.27157	8.04791	8.03046	7.95965	7.54481	8.04288	7.78703	7.51712	7.54012	7.59224	7.63915	7.67415	7.60959	7.58498	7.5812	7.61233	7.54455	7.55612	7.62656	7.38701	7.47912	7.37208	7.60225	7.32623	7.4186	7.25805	7.4676	7.45499	7.62427	7.52386	7.45845	7.73419	7.96694	7.70665	7.59452	7.58701	7.69167	7.539
AP1S2	6.84339	7.11703	6.9101	7.3924	6.10121	7.27646	6.32332	6.89425	6.84195	6.95442	6.75691	6.90638	7.06607	7.03306	7.10886	7.23702	6.81458	6.81228	6.21977	6.06912	5.91436	6.14683	6.2932	6.48056	5.99827	6.18144	6.25805	6.1661	5.98376	6.10445	6.16303	5.89032	6.12261	6.13444	6.55763	6.19022	6.3145	5.91761	6.07487	6.13908	6.13387	5.89717	6.06524	6.02121	6.07115	5.88137	5.91871	5.85471	6.33616
AP1S3	5.36944	5.46847	5.1723	5.15079	5.22149	5.14594	4.4853	4.71212	5.25221	5.05962	4.84549	5.52444	4.85158	5.04405	4.8859	4.41166	5.50821	5.0859	4.55208	4.81851	4.67431	4.84133	4.75264	4.63876	4.58348	4.65139	4.73774	4.63973	4.70347	4.74379	4.56411	4.83479	4.61389	4.72494	4.53759	4.54068	4.83937	4.57243	4.5261	4.66204	4.85795	4.42128	4.75675	4.95843	4.65282	4.71446	4.72942	4.80754	4.70501
AP2A1	8.02511	8.0727	8.11281	8.0275	7.99424	8.22087	7.43326	8.09462	8.18239	7.75244	7.92507	8.0034	7.75659	7.73281	7.82886	7.75089	8.42261	8.04828	7.91306	8.09023	8.0668	8.10464	8.10984	8.11417	8.16671	8.17304	8.08713	8.03717	8.03696	8.09136	7.81469	7.74741	8.01535	7.84887	7.74735	7.62007	7.82367	7.72639	7.54596	7.56337	7.6101	7.83633	7.89163	8.13915	7.82339	7.8785	7.84418	7.90597	7.8977
AP2A2	9.33803	8.41514	8.57537	8.76673	8.6536	8.70144	7.94845	8.80515	8.93808	8.53692	8.55847	8.61814	8.52168	8.46123	8.55806	8.72419	8.63208	8.55061	8.29212	8.38389	8.21794	8.44502	8.32855	8.28214	8.4907	8.44885	8.2687	8.20532	8.57681	8.52612	8.28731	8.13253	8.36888	8.25369	7.97879	8.02698	8.08913	8.04981	7.95355	8.01242	8.14219	8.15779	8.07958	8.16934	8.05137	8.1446	8.21342	8.16949	8.06447
AP2B1	9.47444	9.10565	8.83428	9.16184	8.69548	9.06565	8.79793	9.41722	9.24614	9.39559	9.14863	9.37175	9.31779	9.40423	9.26187	9.09532	9.22189	9.26159	9.36104	9.28708	9.22342	9.37237	9.26468	9.21843	9.31726	9.2137	9.21075	9.2049	9.23649	9.26156	9.37233	9.51683	9.403	9.4325	9.70156	9.74207	9.84421	9.91634	9.80426	9.60962	9.63279	9.68272	9.0914	9.02028	9.36792	9.34267	9.51008	9.2894	9.44455
AP2M1	10.3519	10.0353	9.72943	10.2386	9.98213	10.2605	9.71413	10.4677	10.16	10.2515	10.219	10.1161	10.0043	10.2816	10.1804	9.79216	10.3286	10.1004	10.3013	10.4594	10.4257	10.4525	10.3669	10.2784	10.6159	10.7275	10.336	10.3494	10.3809	10.4252	10.2836	10.4504	10.4642	10.5942	10.0751	10.1875	10.711	10.6199	10.0432	10.1457	10.7667	10.7048	10.2304	10.4376	9.90163	10.3124	10.4933	10.6149	10.2708
AP2S1	8.566	8.93077	9.31236	9.07076	9.04755	8.95593	8.56744	8.83332	8.96642	8.7682	8.88434	8.66338	8.86801	8.8056	8.75588	8.93385	9.20811	8.90463	9.19367	9.47806	9.3194	9.37416	9.27317	9.16006	9.50364	9.41806	9.1579	9.18188	9.49179	9.34758	9.14827	9.15769	9.2323	9.19951	8.86254	8.89236	8.81993	9.00552	9.12397	9.01055	9.10088	9.41061	9.35302	9.784	9.41651	9.22084	9.12633	9.27825	9.09156
AP3B1	8.52867	8.5676	8.35342	8.49218	8.2835	8.27656	8.35215	8.77277	8.53634	8.75708	8.79457	8.47789	8.73102	8.79382	8.92824	8.62072	8.56452	8.91636	8.84924	8.72872	8.65797	8.80373	8.77102	8.80291	8.76635	9.12325	8.63642	8.73677	8.67292	8.71088	8.80778	8.64047	8.92263	8.87078	9.00135	9.0243	9.15894	9.06649	8.96715	8.91777	8.91419	9.01605	8.40479	8.86943	8.66532	8.67455	8.71026	8.764	8.75391
AP3B2	6.27979	6.13586	6.31473	6.26494	6.44677	5.92769	6.67004	6.25688	6.23416	6.25609	6.06276	6.30084	6.38261	6.22032	6.40627	6.11257	6.7233	6.18643	5.70382	5.67572	5.97408	5.88196	5.92018	5.89863	5.86899	5.85203	5.9631	6.00448	6.05746	6.05675	6.1319	6.13003	5.86548	6.00348	5.27476	5.88265	5.32791	5.80115	5.87467	6.03173	5.42415	5.69131	6.11338	5.75256	5.58494	5.6947	5.70326	5.79411	5.82196
AP3D1	8.67887	8.8036	8.60525	8.79472	8.61907	9.0608	8.16946	9.05679	8.97382	8.53596	8.70609	8.68516	8.46438	8.67866	8.53432	8.50315	9.04777	8.75389	8.64838	8.80868	8.68	8.67844	8.6958	8.6203	8.95678	8.84083	8.61408	8.45418	8.71351	8.66956	8.68818	8.57105	8.68142	8.62388	8.47482	8.39922	8.57129	8.51744	8.65603	8.55423	8.43545	8.57394	8.37552	8.66984	8.53756	8.48493	8.52784	8.58581	8.42993
AP3M1	8.8149	8.53966	8.25744	8.5838	8.27656	8.76535	8.31251	9.05332	8.51857	8.94262	8.80214	8.44301	8.8368	9.03908	8.86917	8.56984	8.74305	8.8875	8.76392	8.64731	8.59634	8.56185	8.48675	8.62914	8.64523	8.73093	8.53169	8.66389	8.59096	8.60055	8.65156	8.80017	9.05228	9.07699	8.8783	8.9313	9.4802	9.45417	9.18758	8.9512	9.20957	9.4311	8.2745	8.45484	8.53593	8.7192	8.55475	8.76013	8.65659
AP3M2	7.74715	7.59607	7.30489	7.50626	6.88056	7.81628	7.21218	7.72871	7.51821	7.57823	7.56626	7.641	7.55783	7.87821	7.67166	7.10765	7.79136	7.70673	7.92841	7.88366	7.73252	7.84332	7.76746	7.60526	7.5605	7.83113	7.9223	7.87741	7.9529	7.79845	8.05619	8.23547	7.9734	7.89439	8.35473	8.25402	8.55148	8.41476	8.38626	8.18357	8.27433	8.22125	7.723	7.58923	7.77496	7.77545	7.77292	7.54908	7.76199
AP3S1	7.57282	7.83797	7.82444	8.00473	7.45796	6.74115	7.67417	7.35201	7.91643	7.7336	7.90864	7.76198	8.01817	8.1442	8.10512	7.8994	7.39407	8.09784	7.60614	7.46223	7.51422	7.62463	7.49665	7.5769	7.57738	7.58459	7.49973	7.59959	7.65131	7.6162	7.69289	7.44213	7.79859	7.69322	7.55546	7.49238	7.69374	7.74231	7.57484	7.58909	7.59287	7.80908	7.47626	7.71005	7.73183	7.54734	7.59562	7.60896	7.51607
AP4B1	8.0218	7.88156	7.41239	7.53976	7.46783	8.04287	7.27858	7.90137	7.44723	7.94722	7.94255	7.73791	7.78902	7.76925	7.69488	7.581	7.79123	7.88711	7.71826	7.94123	7.93776	7.86816	7.92127	7.81896	7.8747	8.03003	7.65669	7.93488	7.83175	7.70941	7.89632	7.97511	8.00432	8.14157	7.85367	7.84263	8.15927	8.15573	7.81879	7.66006	7.81269	7.84766	7.91933	7.92877	7.85152	7.90383	8.23746	8.11329	8.03068
AP4E1	7.27707	6.97531	6.85994	6.81344	6.56018	6.38815	6.81175	7.06368	6.67687	7.048	7.19276	6.76151	7.00809	7.09237	7.14363	7.02876	6.75442	7.06104	6.60026	6.68748	6.66562	7.00113	6.70658	6.79089	6.8483	7.15653	6.76667	6.78261	6.30348	6.76782	6.78369	6.797	6.90592	6.70677	6.89387	6.91299	7.31957	6.99013	6.79749	7.25218	6.90481	6.95735	6.69173	6.9272	6.94831	6.98649	7.02208	6.94113	6.75568
AP4M1	7.55022	7.57959	7.16788	7.68048	7.38266	7.79237	6.9137	7.58331	7.51145	7.21128	7.73961	7.7604	7.34535	7.34595	7.28766	7.0973	7.41992	7.41828	7.51024	7.62437	7.15467	7.25004	7.41072	7.08171	7.33623	7.34285	7.37834	7.40188	7.53441	7.31238	7.1169	7.38076	7.25032	7.24934	7.11677	6.99418	7.15449	7.32661	7.07418	7.1096	7.427	7.25413	7.41623	7.38717	7.12297	7.27815	7.53442	7.57971	7.40138
AP4S1	5.75594	6.07222	5.4148	6.0672	5.48054	5.50289	6.1741	5.75041	6.00295	5.80655	6.09376	5.90428	6.07051	5.85237	6.12117	5.84931	5.73482	5.88774	5.67738	5.67481	5.9465	5.55697	5.69871	5.7437	5.81849	5.98674	5.81452	5.80433	5.55061	5.73757	5.61715	5.8768	6.05852	5.74479	5.94118	5.83469	5.98195	6.09252	6.02202	5.77996	5.69276	5.65456	5.86856	5.77241	5.53777	5.81578	6.12247	5.9663	6.01615
AP5B1	7.49657	7.76939	7.49005	7.55579	7.89599	7.57775	7.82301	7.40628	7.80374	7.55193	7.63249	7.4919	7.34768	7.57894	7.47122	7.25908	7.75325	7.42277	7.58597	7.59137	7.32702	7.33417	7.56351	7.66961	7.65186	7.35551	7.63383	7.26667	7.51088	7.32596	7.65249	7.72502	7.38247	7.37198	7.19798	7.33292	7.29702	7.4634	7.56404	7.65189	7.37939	7.39339	7.55407	7.67259	7.56855	7.35861	7.25813	7.15728	7.33612
AP5M1	7.75092	7.72967	7.36386	7.56775	7.03415	7.041	7.76469	7.44109	7.50893	8.10147	7.80818	7.46924	7.82043	8.36293	8.12646	7.41853	7.60663	7.98737	7.71137	7.50142	7.64112	7.78848	7.45301	7.71249	7.40122	7.93033	7.6808	7.72385	7.48307	7.3909	7.47149	7.72431	7.82246	7.852	7.308	7.6098	8.506	8.22199	8.21541	8.08294	8.24212	8.11114	7.07388	7.29418	7.63376	7.54173	7.67186	7.54203	7.5623
AP5S1	7.61707	7.30511	7.17662	7.54639	7.2378	7.54455	6.96328	7.24266	7.3687	7.05945	7.3792	7.5831	7.00401	7.3348	6.96877	7.0318	7.26169	7.17359	7.25781	7.46761	7.64026	7.31317	7.39611	7.4105	7.48766	7.29073	7.27225	7.3313	7.30503	7.43172	7.32259	7.50025	7.29829	7.48928	7.43312	7.18868	7.1426	7.36754	7.58453	7.28091	7.55206	7.40165	7.47251	7.52508	7.51425	7.45262	7.36533	7.58292	7.43258
AP5Z1	7.49881	7.75247	7.63894	7.64912	7.07618	7.63781	7.7241	7.42905	7.4471	7.54901	7.54863	7.72686	7.56553	7.49838	7.35492	7.60125	7.29889	7.58663	7.28493	7.38966	7.34676	7.33123	7.41929	7.46922	7.35286	7.39755	7.40589	7.31169	7.49538	7.46418	7.39847	7.44959	7.15553	7.27576	7.34888	7.16744	7.19621	7.34016	7.37839	7.40351	7.19696	7.54148	7.4334	7.34556	7.24723	7.31461	7.13548	7.24646	7.23937
APAF1	7.89969	7.60054	7.70898	7.58843	7.64898	7.73858	7.02717	7.88796	7.78715	7.72136	7.87042	7.76931	7.7246	7.77364	7.91247	7.93145	7.62635	7.91593	7.38642	7.57139	7.25731	7.54502	7.47379	7.9948	7.42593	7.55103	7.52245	7.35667	7.51742	7.57769	7.55154	7.79131	7.52929	7.4753	8.15513	8.02218	8.06789	7.79651	7.84545	7.62253	7.79936	7.79197	7.33967	7.62483	7.49474	7.30864	7.48469	7.34307	7.5236
APBA1	6.65224	7.07789	7.06377	7.0374	7.00648	7.34963	7.22955	6.83333	6.96436	6.85636	6.91167	7.25662	6.72061	7.09556	7.05258	6.97698	7.12229	6.95476	6.7296	6.63041	6.43005	6.61376	6.67895	6.49587	6.42697	6.75772	6.66825	6.82338	6.79669	6.75455	6.66754	6.70237	6.72972	6.70918	6.50698	6.40017	6.42171	6.43306	6.59476	6.51836	6.84263	6.90408	6.56596	6.52496	6.51222	6.48352	6.56827	6.53944	6.46132
APBA2	6.05988	6.11794	5.71679	6.07453	6.46926	6.38106	6.20814	6.08732	5.9187	6.2358	6.07583	6.1141	5.72393	5.99859	5.99998	6.00458	5.87558	6.0118	5.90593	5.7423	5.8096	5.65641	5.83946	5.92262	5.91505	5.71794	6.00679	5.83479	5.94047	5.80985	5.75363	6.0563	5.80971	6.02979	5.67922	5.72122	5.8546	5.77312	5.92	5.82842	5.93937	5.9565	5.9651	5.60891	5.7751	5.73925	6.01697	5.98461	5.79823
APBA3	6.27276	6.57464	6.31934	6.43378	6.2431	6.3826	6.43451	6.08839	6.28993	6.34416	6.35028	6.48824	6.17824	6.1087	6.05391	6.20721	6.19721	6.11329	6.00081	6.07333	5.80688	6.30939	6.20428	6.00113	6.01061	5.90313	6.0292	6.11026	6.17012	6.27155	6.05768	6.24001	5.77147	6.16941	5.69983	6.10498	6.02362	6.30751	5.96324	6.15344	5.9448	6.17723	6.20204	6.20913	6.20115	6.0757	6.00474	6.25947	5.96628
APBB1	7.09588	7.19742	7.24485	7.16375	7.32101	7.4618	7.15333	7.37627	7.07598	6.60816	6.90892	7.39441	6.98527	6.92417	6.96214	6.94401	7.19062	7.04926	6.68482	6.94935	6.86913	6.9993	6.97093	6.90446	7.01507	6.34768	7.05118	6.96976	6.82337	6.86686	6.75483	6.84641	6.84394	6.83039	6.68323	6.67262	6.52324	6.87876	6.65947	6.8467	6.7325	6.94672	6.94973	6.68758	6.94872	6.91205	6.85551	7.0284	6.77423
APBB1IP	8.06176	8.74252	8.83052	8.94446	8.64462	8.52014	8.45203	8.78567	8.7643	9.12626	8.72594	8.52203	8.90064	8.88335	8.88022	8.38763	8.87861	8.98099	9.31165	9.10267	9.61177	9.40048	9.02378	9.21672	9.20631	9.56871	9.23537	9.2157	9.2852	9.22512	9.00742	9.35029	9.70249	9.79438	9.27814	8.97433	9.53374	9.55173	9.70078	9.23371	9.36332	9.5028	9.25606	8.90736	9.09674	9.16583	9.08086	9.2642	9.1199
APBB2	9.58838	9.58954	9.20393	9.61212	9.38128	10.0175	9.2181	10.1212	9.55131	9.70199	9.84571	9.28931	9.72034	9.58641	10.0073	9.62315	9.53834	9.80377	9.6818	9.31465	9.86551	9.85621	9.66344	9.65924	9.72409	9.75463	9.91337	9.85038	9.59407	9.57021	9.75617	9.68128	10.0203	9.85772	10.0803	9.97441	10.2608	10.1891	10.0315	9.49132	9.77012	10.0327	9.14904	8.65482	9.60112	9.83251	9.91588	9.87799	9.82036
APBB3	7.6468	7.74345	7.31395	7.47618	7.2374	7.42511	6.84961	7.33886	7.64748	7.40761	7.67617	7.76126	7.39219	7.16906	7.18038	7.1422	7.1902	7.39685	7.33989	7.71048	7.70284	7.80628	7.77669	7.84874	7.6544	7.84687	7.66957	7.63612	7.69581	7.62019	7.8319	7.80761	7.90011	7.8998	7.93352	7.77811	7.91376	7.7434	7.80141	7.70381	7.98808	7.88399	7.91853	7.92602	7.84455	7.87614	7.7729	7.86001	8.16646
APC	6.99162	6.74568	6.65967	7.00555	6.67692	6.67574	6.22535	7.24331	6.84762	6.87137	6.96144	6.59326	7.42286	7.17542	7.22887	6.77889	6.9748	7.36476	6.96359	6.79061	7.02776	7.01013	7.09954	6.93045	6.92052	7.08907	6.97431	6.97182	6.63839	6.92412	6.82753	6.99185	7.19103	7.21636	7.38741	7.09132	7.26531	7.02812	6.97583	7.03952	7.0991	7.07604	6.84498	6.6933	7.12401	7.09966	6.8746	6.65932	6.95903
APC2	6.76959	6.85166	6.9635	6.94185	7.2215	6.9383	7.16259	6.93426	6.69036	6.65396	6.68497	6.80922	6.88512	6.77391	6.87622	7.12037	6.91782	6.87718	6.62998	6.66171	6.61874	6.41409	6.44688	6.34649	6.72507	6.47489	6.66778	6.61333	6.79086	6.50455	6.54292	6.39635	6.57223	6.40496	6.16606	6.48359	6.13597	6.46848	6.57647	6.47975	6.44842	6.58688	6.64013	6.52133	6.45183	6.42905	6.53976	6.45256	6.52734
APCDD1	8.07622	7.99136	8.47314	9.08557	8.66618	8.85277	7.89544	9.23403	8.52112	8.38373	8.97397	8.52749	8.75772	8.51263	8.56561	7.82221	8.69959	8.858	8.75045	8.5826	8.86778	8.90414	8.74244	8.69809	8.74857	8.82009	8.68625	8.73469	9.01451	8.70538	7.85378	7.79063	8.91224	8.95494	8.57441	8.48503	8.57714	8.54959	8.07134	8.36563	8.65413	9.11232	8.56593	8.34543	8.29316	8.29818	8.17168	8.53412	8.60121
APCDD1L	7.34609	7.0461	7.38102	7.39456	7.70896	7.60022	7.84645	7.44468	7.21916	7.62352	7.29019	7.24531	7.35667	7.3659	7.31495	7.45803	7.49859	7.40048	7.28416	7.22178	7.24979	7.28133	7.12655	7.17191	7.25067	7.11678	7.2508	7.31923	7.33428	7.38489	7.40431	7.40524	7.27715	7.38896	7.04362	7.20305	6.91002	7.19854	7.49175	7.26796	7.22076	7.24726	7.375	7.166	7.28125	7.26974	7.31907	7.23056	7.23917
APCS	5.51948	5.52435	5.53824	5.43285	5.26785	5.51867	5.55316	4.90297	5.25134	5.61386	5.21593	5.35488	5.30099	5.13068	5.27838	5.31887	5.19483	5.12046	5.00948	4.86923	4.90713	4.69822	5.05324	4.69591	4.76291	4.54588	5.16529	4.81964	5.14474	4.92069	4.89154	5.11628	4.88437	5.01578	4.54025	4.92321	4.86574	4.80728	5.48678	4.80082	4.99188	4.99642	4.96187	4.66469	5.10309	4.83021	5.15432	4.91973	4.88848
APEH	7.95328	8.19337	7.74008	8.01771	7.79212	7.86832	7.39599	7.92281	8.0244	7.89413	7.84511	8.12203	7.31661	7.85435	7.53757	7.23365	7.92399	7.63076	7.62302	7.74234	7.7695	7.69269	7.76399	7.66913	7.78873	7.87512	7.69651	7.5765	7.70985	7.54763	7.74473	8.02627	7.8339	7.82535	7.78165	7.66233	7.88917	7.8394	7.64196	7.69397	7.94075	7.8347	7.90081	8.12229	7.77522	7.73766	7.69944	7.80055	7.55392
APEX1	9.6436	9.77272	9.52355	9.51764	9.27337	9.49932	9.40539	9.74161	9.49385	9.93892	9.75627	9.81843	9.67604	9.90697	9.59009	9.06731	9.6535	9.75886	9.79403	9.79165	9.83318	9.90748	9.72409	9.74121	9.81547	10.0917	9.71319	9.90168	9.77037	9.53349	9.80632	10.0992	9.99913	10.1424	9.98307	9.99377	10.4378	10.3508	10.4517	10.1873	10.106	10.2767	9.72121	9.83959	9.53182	9.78106	9.82887	9.88926	9.83567
APEX2	7.40358	6.96086	7.09789	7.17339	7.26883	7.09491	7.35236	7.22057	7.17232	7.33032	7.13169	7.15502	6.97238	7.17006	7.05603	6.87234	7.27208	7.04441	6.91318	6.93702	6.97774	6.8187	6.85652	6.79437	6.93249	6.99516	6.88789	6.79215	6.80328	6.84739	6.91518	6.95181	6.78984	7.22127	6.69989	6.86261	7.07354	7.04835	7.18581	6.886	7.10369	7.07162	6.98429	7.20865	6.82512	6.88535	6.9579	7.15911	6.87743
APH1A	8.28022	8.081	7.73422	7.94679	7.79625	7.98335	7.21244	7.94914	8.26916	7.79927	8.17089	8.28658	7.88344	7.36886	7.70708	7.78229	7.81268	7.91691	7.9103	8.0545	7.77577	7.83635	7.86783	7.7325	7.79182	7.97537	7.67195	7.81608	7.83771	7.66775	7.75089	7.74618	7.80328	7.90682	7.81145	7.76916	7.79758	7.7702	7.66153	7.77604	7.64875	7.87584	7.84743	8.36674	8.1206	8.14381	8.23581	8.03289	7.99935
APH1B	7.73968	7.61419	7.56795	7.7308	7.31416	7.63532	7.22067	7.52888	7.75731	7.68129	7.56309	7.55769	7.60675	7.74448	7.58183	7.45406	7.78524	7.62831	7.61707	7.77574	7.3678	7.64512	7.54181	7.57752	7.54546	7.84227	7.31714	7.46769	7.63577	7.50637	7.63305	7.49599	7.725	7.84422	7.85785	7.74902	7.9461	7.72563	7.4938	7.71046	7.96161	7.93206	7.15093	7.58047	7.52154	7.28208	7.60264	7.26412	7.53438
API5	8.56579	8.38728	8.1712	8.21369	7.76126	7.94439	8.05542	8.08019	8.26596	8.55967	8.44167	8.41973	8.54084	8.6977	8.62556	8.3051	7.88523	8.61792	8.59094	8.41896	8.40984	8.54045	8.54647	8.40913	8.42559	8.75687	8.39455	8.56647	8.32145	8.32623	8.52306	8.53371	8.73597	8.83293	8.96959	8.82515	9.19503	8.92524	9.0013	9.167	8.99787	8.88578	8.32712	8.3466	8.56307	8.7952	8.77452	8.57444	8.67793
APIP	7.41338	7.87304	8.21238	7.83859	7.24718	7.26662	7.59291	7.61395	8.0549	8.02767	7.92566	7.5917	7.95517	7.75106	8.10987	7.8917	8.06163	7.7121	7.90939	7.74533	7.55481	7.52733	7.53789	7.63548	7.67339	7.65693	7.93454	7.79901	7.53827	7.425	7.5266	7.66059	7.58237	7.73355	7.55705	7.26848	7.4391	7.62409	7.34513	7.42096	7.83742	7.46481	7.34808	7.28327	7.74801	7.66816	7.45892	7.56952	7.13443
APITD1-CORT	5.89964	5.98483	6.09438	6.02083	6.54623	6.17127	6.05079	6.06042	5.878	5.97569	6.02596	5.6966	6.21982	5.86238	6.06356	6.23946	6.01683	5.96088	6.10798	5.96854	6.06868	6.01938	5.95457	5.86608	5.82432	5.79406	5.87984	5.95382	6.00875	5.91587	5.85814	5.8516	6.0258	5.95305	5.6982	5.7778	5.86013	5.80665	5.97137	5.76152	5.81244	5.82742	5.94071	5.85884	5.80186	5.85664	5.70101	5.65149	5.77073
APLF	6.7191	6.9448	6.88532	7.0191	6.95763	6.65359	6.63437	6.7304	6.7701	6.66523	6.90608	6.73289	7.58465	6.94625	7.45706	6.98899	7.22835	7.31752	6.5934	6.39643	6.50714	6.59368	6.75208	6.76354	6.49638	6.70816	6.38365	6.58064	6.33891	6.35109	6.13746	6.27069	6.35819	6.23765	6.49349	6.28575	6.69032	6.19659	6.16281	6.4937	6.49456	6.40604	6.0502	6.06539	6.44412	6.38027	6.34919	6.24977	6.34744
APLN	6.84381	6.64316	6.88642	6.87799	7.16144	6.80213	7.19924	6.74563	6.95141	7.02887	6.62998	6.88236	6.95515	6.90079	6.74001	7.25265	7.45969	7.09797	6.79952	6.79575	6.86905	6.63	6.52275	6.65787	6.86236	6.51391	6.62683	6.752	6.94391	6.72652	7.08145	7.32572	6.75879	6.84106	6.52635	6.57253	6.5708	6.78584	6.84417	6.92122	6.58176	7.00437	6.9807	6.88333	6.67196	6.80181	6.54772	6.76155	6.64238
APLNR	7.56828	7.70943	6.87621	7.61327	7.56336	7.93253	7.61614	7.56057	7.51187	7.8761	7.777	8.5666	7.91432	7.614	7.53657	7.6173	7.73173	7.87362	7.38344	7.66014	7.89013	7.99852	7.05486	7.41214	7.48764	7.74478	7.9095	8.03277	7.57724	7.80739	8.29188	8.07642	8.19206	7.90443	8.07238	7.67976	8.3437	8.70239	8.97156	8.30748	8.07018	8.05269	7.5265	7.09062	8.05413	8.23058	7.98127	8.06433	7.83056
APLP1	6.48352	6.76448	6.69618	6.71393	6.82436	6.73448	6.15401	6.54383	6.62244	6.55497	6.3723	6.61643	6.57482	6.56568	6.4972	6.76762	6.70665	6.78609	6.34395	6.50707	6.64623	6.49639	6.59864	6.60737	6.56488	6.39103	6.55433	6.43292	6.64544	6.58831	6.32919	6.42046	6.48581	6.51287	6.213	6.25619	6.19927	6.19926	6.44927	6.39918	6.49644	6.33441	6.63363	6.46056	6.38303	6.58564	6.43204	6.55099	6.4189
APLP2	11.3054	10.8605	10.3906	10.8281	10.527	11.1279	10.4832	11.2796	11.0771	11.0657	10.9234	10.9513	10.9622	11.1115	10.9884	10.4032	10.9173	11.2349	11.4642	11.4327	11.2082	11.3448	11.5564	11.4249	11.4968	11.4389	11.4095	11.3717	11.5143	11.4777	11.2255	11.2249	11.454	11.5128	11.4943	11.6536	11.4016	11.3694	11.591	11.7654	11.5659	11.5574	11.0913	11.9156	11.1502	11.2886	11.2858	11.2789	11.2758
APMAP	9.18987	9.71236	9.66175	9.52597	9.41243	9.90883	8.84954	9.83801	9.55692	9.52635	9.77004	9.71639	9.02514	9.58538	9.47891	9.09945	9.80026	9.70352	9.7796	9.57952	9.59058	9.83363	9.2435	9.21021	9.67563	9.9066	9.34457	9.39656	9.73165	9.48694	9.58639	9.7391	9.76088	9.98236	10.1788	9.98339	9.9536	9.9711	9.78165	9.89511	9.6942	9.58968	9.82496	9.58536	9.55983	9.65613	9.75918	9.82635	9.4574
APOA1	7.51049	7.33407	7.43086	7.40004	7.57105	7.46893	7.72471	7.4833	7.29267	7.53417	7.32329	7.36492	7.64118	7.56532	7.46524	7.5816	7.38532	7.52752	7.07738	7.17315	7.35315	7.09463	7.22683	7.14999	7.37167	7.10478	7.31083	7.35625	7.3776	7.25919	7.34171	7.29899	7.3354	7.21356	7.04686	7.20654	6.97558	7.22043	7.32074	7.32904	7.09573	7.23765	7.22456	7.11554	7.0943	7.18386	7.16895	7.23573	7.11584
APOA2	7.18364	6.95305	7.26889	6.96388	7.29166	7.21686	7.65824	6.80703	6.88665	7.03496	7.17764	7.2477	7.13783	7.25696	7.15046	7.08585	6.93291	7.32779	6.60427	6.58819	6.64779	6.48222	6.72143	6.64628	6.48205	6.43447	6.78512	6.9018	6.74113	6.64338	6.96827	6.64631	6.50273	6.68222	6.40247	6.68787	6.38985	6.63545	6.66387	6.6557	6.70536	6.63498	6.84901	6.44615	6.59034	6.5954	6.44872	6.62446	6.34835
APOA4	6.98437	6.73141	6.67839	6.76618	6.88916	7.00419	6.90062	6.58968	6.79825	6.80075	6.78778	6.62065	6.73044	6.74955	6.86985	6.80027	6.36806	6.84141	6.39747	6.29382	6.57575	6.39756	6.32199	6.22211	6.41337	6.36605	6.40886	6.44766	6.54282	6.45346	6.42464	6.47862	6.45166	6.68513	6.13499	6.25455	6.15262	6.40796	6.61502	6.52059	6.25784	6.43225	6.47947	6.41663	6.22681	6.26403	6.1612	6.35084	6.20342
APOA5	6.77344	6.65675	6.90199	6.88337	6.96207	6.74278	7.17014	6.40547	6.84438	6.60476	6.7287	7.1277	6.50707	6.56508	6.48396	6.16462	6.81889	6.71131	6.30998	6.3903	6.21456	6.36823	6.50343	6.17244	6.31882	6.1265	6.52338	6.56216	6.35584	6.64046	6.55647	6.36961	6.18248	6.47886	6.05686	6.27902	6.0826	6.09863	6.20554	6.26721	6.40969	5.91294	6.59398	6.27004	6.40885	6.46343	6.32882	6.25135	6.23329
APOB	6.79023	7.91769	8.28039	7.60194	6.24329	7.62695	7.52428	7.90637	7.18631	6.93923	7.66655	6.60458	6.23016	7.40123	7.53838	6.8449	7.06569	6.9312	5.92305	5.74012	5.69996	5.81258	5.79645	5.99903	6.20182	6.07911	6.78242	7.05108	6.02897	5.72051	6.59631	6.50593	6.4866	6.42285	7.20916	7.2341	5.68774	5.6991	6.71189	6.10724	5.79049	6.07064	6.49289	5.71442	5.857	5.89736	6.08151	6.05994	6.4894
APOBEC1	6.03387	5.97683	6.12418	6.16762	6.09592	5.96694	6.25104	5.92442	6.12044	6.17454	6.12005	5.96654	6.04712	6.13939	6.13267	6.20726	5.65266	6.289	5.38515	5.35501	5.17537	5.32668	5.13428	5.34514	5.5716	5.41518	5.4551	5.46138	5.53911	5.57879	5.4521	5.33042	5.47067	5.12793	5.15639	5.35477	5.13685	5.27781	5.24969	5.50753	5.30958	5.52741	5.4986	5.31118	5.40021	5.3952	5.32832	5.0724	5.34478
APOBEC2	5.98663	5.53017	5.66434	5.76985	5.97744	5.20087	6.45111	5.88313	5.34305	5.80476	5.63438	5.71919	5.89961	5.77496	5.76754	5.64231	5.74324	5.5644	5.44123	5.5853	5.63305	5.68655	5.74968	5.49949	5.61522	5.28315	5.63511	5.52757	5.78824	5.59819	5.39674	5.50864	5.50073	5.57931	5.70937	5.38052	5.30627	5.22358	5.57774	5.21193	5.22507	5.57362	5.75829	5.37252	5.57351	5.61895	5.6779	5.75201	5.42418
APOBEC3A_B	6.33454	6.50595	6.71502	6.46614	6.83378	6.77885	6.47966	6.54484	6.56833	6.66368	6.57898	6.51161	6.58325	6.50448	6.57851	6.76888	6.33904	6.4851	6.17402	6.15073	6.1552	6.21817	6.18837	6.93722	6.29374	6.09953	6.65754	5.93308	6.2841	6.14462	6.19646	6.55142	6.08524	6.23014	6.9878	6.17462	6.01751	6.23588	6.30863	6.23649	5.95419	6.12929	6.4192	6.18664	6.16278	5.91369	6.24024	5.90243	6.16121
APOBEC3B	6.03946	5.01411	5.43762	5.66883	5.85584	6.09402	5.16005	4.94757	5.16472	5.45491	5.58072	5.5335	5.23253	5.522	5.18037	5.67861	5.08085	5.33309	5.09833	5.29872	5.26758	5.43959	5.50293	5.63014	5.65424	5.30162	5.59099	5.55873	5.19927	5.21059	5.2543	5.40908	4.94098	5.38557	4.74793	5.26796	5.63971	5.43084	5.47183	5.5179	5.07989	5.19219	5.26935	5.95805	4.99753	4.95178	5.06447	5.07804	5.29992
APOBEC3C	7.83255	7.4656	7.32529	7.73098	8.10611	7.64807	7.31913	7.62807	7.59149	7.21986	7.36309	7.69073	7.60657	7.42983	7.55049	8.17146	7.3189	7.44716	7.57057	7.39673	7.5727	7.76775	7.66908	7.66143	7.62033	7.73304	7.58386	7.53279	7.5331	7.57708	7.4412	7.53147	7.62724	7.63966	7.55724	7.61366	7.61564	7.78665	7.66106	7.49624	7.90916	8.10954	7.40023	7.55654	7.37238	7.37861	7.62339	7.57074	7.28005
APOBEC3D	7.62627	7.53396	7.63857	7.51881	7.48523	7.54159	7.53554	7.14188	7.47879	7.44182	7.49593	7.60544	7.44315	7.71231	7.2548	7.89773	7.46662	7.55978	7.38286	7.32633	7.52574	7.22662	7.21296	7.16651	7.12558	7.22654	7.33556	7.24264	7.29957	7.32714	7.37239	7.35178	7.3636	7.04783	7.39194	7.28172	7.32587	7.38781	7.40313	7.61571	7.35703	7.32981	7.29704	7.35751	7.18588	7.02304	7.32009	7.31388	7.26568
APOBEC3F	7.26865	6.97331	7.13632	6.91221	6.75393	7.11798	6.53195	6.75837	6.71998	6.93137	7.01305	7.07796	6.72236	6.80395	6.53352	7.13569	6.95866	6.7532	6.52511	6.74446	6.51336	6.61342	6.82045	6.6472	6.75899	6.61919	6.71964	6.62583	6.60092	6.74696	6.45462	6.58072	6.6206	6.47686	6.61019	6.69072	6.59803	6.69434	6.86973	6.66204	6.70893	6.75164	6.639	6.51061	6.5442	6.37621	6.69798	6.6239	6.59573
APOBEC3G	5.98512	5.50493	5.48844	5.29723	5.69184	5.5903	5.47374	5.50858	5.4245	5.53669	5.47812	5.47114	5.74818	5.44792	5.79568	6.19673	5.31832	5.28529	5.1298	5.07515	4.93366	5.3496	5.20966	5.23353	4.97324	4.95315	5.17231	5.17318	5.05504	4.92239	4.9192	5.00029	4.80054	4.82995	4.79241	4.8647	4.7683	4.81637	5.23345	4.93792	4.89493	4.89754	4.93894	5.20251	4.83588	5.01179	5.01067	4.90432	5.14025
APOBEC3H	6.11971	5.72004	6.02756	5.86658	6.40014	5.90717	6.18586	5.93115	5.79613	5.97723	6.13419	6.14665	5.90069	5.96156	5.67913	6.16018	5.89947	5.88402	5.47266	5.43287	5.58193	5.27047	5.13987	5.31735	5.08312	5.12299	5.27088	5.48921	5.5408	5.54073	5.43995	5.38096	5.08565	5.57577	5.08028	5.26769	4.98666	5.23897	5.46614	5.71896	5.34048	5.25358	5.39628	5.51362	5.37683	5.35676	5.15877	5.33743	5.15201
APOBEC4	4.61726	4.09666	4.35796	4.03986	4.60962	4.86983	4.60918	3.85623	4.26372	4.30217	4.2778	4.44955	4.19445	3.98981	3.98442	3.93727	3.79606	3.96213	3.82534	3.86293	3.61824	4.00497	3.80621	3.79216	4.17685	3.7752	3.98187	3.90759	3.90684	3.8863	3.92163	3.83922	3.73682	3.81759	3.6447	3.80083	3.79869	3.67608	3.59222	3.83105	3.77242	3.60759	3.79421	3.94723	4.03636	3.90003	3.9238	3.81122	3.90839
APOBR	6.83076	6.72963	6.93599	6.75756	6.60715	6.69513	6.15879	6.47133	6.87059	6.76089	6.5574	6.86472	6.44783	6.41604	6.35203	6.49315	6.60265	6.43401	6.16595	6.29805	6.18688	5.94084	6.33856	6.43856	6.18654	5.89602	6.32972	6.12446	6.14469	6.1936	6.02822	6.65355	5.80936	6.14828	6.12078	5.98935	5.84726	5.88209	6.51547	6.27064	6.16168	5.84283	6.31557	6.60502	5.9105	6.23075	6.17422	6.15349	6.37518
APOC1	6.05027	8.03463	8.07806	6.81765	7.17253	6.10276	6.54992	5.97859	6.90987	6.40559	6.76237	7.09123	6.15581	7.49503	6.62842	6.96221	6.88551	6.23142	6.70297	7.03532	6.06837	6.6382	6.65268	6.99287	7.27533	7.28892	6.34243	6.47501	7.26766	7.10794	6.61014	7.05423	6.44574	6.65951	5.74826	6.58234	6.19036	6.31387	7.61764	7.19569	6.36801	5.68628	6.66429	8.12401	6.39376	6.378	6.39459	6.47818	7.04635
APOC3	6.04008	6.16915	6.30506	6.37568	6.58247	6.04943	7.07042	6.27392	6.19249	6.39127	6.22485	6.07538	6.15935	6.26572	6.4092	6.33737	6.27497	6.46723	6.04478	6.07382	5.94988	6.01344	6.09649	6.13102	6.09407	5.74144	6.18293	6.05408	6.0216	6.14539	6.20537	6.38901	6.03028	5.99989	5.88651	6.09058	5.58991	5.90213	6.18557	6.02291	5.94423	6.00941	6.12446	5.86927	6.06355	6.10975	5.77351	5.9539	6.05781
APOC4-APOC2	6.95226	6.96299	7.0415	6.92106	7.16271	6.98145	7.10927	6.91846	6.82358	7.01279	6.84551	6.88027	6.84882	6.79556	6.78929	6.93806	7.03119	6.93315	6.48281	6.48868	6.54632	6.28912	6.4034	6.41835	6.39655	6.30045	6.40799	6.47682	6.49507	6.40021	6.45186	6.5909	6.37636	6.35364	6.22497	6.27354	6.28417	6.3678	6.46645	6.48073	6.29358	6.3447	6.60448	6.44952	6.4216	6.3157	6.47168	6.2844	6.43913
APOD	10.3201	11.6183	11.4871	11.8053	11.937	11.8001	11.0318	12.1016	11.9333	11.2682	12.0482	11.2189	12.1994	11.7801	11.9467	11.6886	12.3127	12.1609	12.4059	12.2911	12.1086	12.323	12.4272	12.2274	12.3064	12.1149	12.1063	12.2734	12.1493	12.1203	11.8629	11.6148	12.3545	12.1933	11.8823	11.7573	12.372	12.4379	12.0046	12.1835	11.9558	12.3577	12.0626	11.4135	12.1197	12.307	11.8892	12.046	11.8388
APOE	8.82267	10.0103	9.89348	9.32329	9.54734	10.1487	9.23961	9.50955	9.20077	9.17982	9.37138	9.36266	8.71889	9.16982	8.96508	8.97681	9.64634	8.90184	9.14883	9.42726	8.83011	8.87622	9.15918	9.0396	9.38943	9.02856	8.97741	8.96851	9.22937	9.31881	9.43807	9.6906	9.20994	9.57345	8.71701	8.81717	8.59	8.79578	9.95714	9.46818	8.95471	8.54009	9.43745	9.42763	8.96658	9.118	9.07527	9.48025	8.76056
APOF	5.09744	5.05488	5.12816	5.10902	5.36971	5.66561	5.96088	5.088	5.19839	5.26096	4.85954	5.18252	5.12745	5.13119	5.14088	5.58247	5.16581	5.46829	4.88197	4.41207	4.90161	4.66745	4.383	4.55392	4.1737	4.3274	4.38494	4.62119	4.74232	4.52513	4.4243	4.53693	4.74873	4.44923	4.50698	4.31726	4.53011	4.27469	4.49454	4.64183	4.66195	4.63134	4.51105	4.218	4.38919	4.43627	4.40598	4.3282	4.4829
APOH	5.08532	4.73387	4.77249	4.61411	5.00485	5.48832	4.80088	5.15373	4.60325	4.79455	4.65771	4.93752	4.68977	4.68815	4.69376	4.75985	4.74182	4.67744	4.14596	4.29442	4.28299	4.21499	4.19183	4.14275	4.34829	3.92517	4.00186	4.11285	4.08903	4.2072	3.88503	4.29584	3.91416	4.11703	4.20049	4.10316	3.83141	3.89751	4.18171	4.04448	4.10189	4.01424	3.93777	4.11722	3.99382	4.07374	4.04245	4.11348	4.27304
APOL1	8.72234	8.08325	7.85942	8.1033	7.80858	8.02787	7.53339	8.17344	8.28633	8.8425	8.21073	8.83537	7.71962	8.10157	7.86039	8.29239	7.98741	7.73288	7.9393	8.18923	7.9896	8.10337	8.32057	7.99223	7.88407	8.07527	7.91003	8.03305	7.53105	7.9771	8.12922	7.92813	7.81471	7.90692	8.03817	8.2858	8.32321	8.43327	8.10797	8.27347	8.34688	8.12585	8.20372	8.15535	7.64946	8.00538	8.59658	8.53467	9.01807
APOL2	7.39698	7.86754	7.05604	7.34766	7.54497	7.45459	7.64254	7.29265	7.42528	8.148	7.39061	7.55956	7.38995	7.7605	7.58383	7.37689	7.10801	7.40431	7.72314	7.92841	7.68037	7.89045	7.9616	7.76549	7.73071	7.81568	7.57116	7.72917	7.59218	7.57307	7.91504	7.81941	7.87724	7.69982	7.38671	7.65768	8.28728	8.2479	7.78928	8.03667	7.99879	8.13388	7.71688	7.76215	7.18486	7.75555	7.87124	7.94594	7.97207
APOL3	7.05457	7.40831	6.77042	7.37984	7.15453	7.19862	7.31385	7.77014	7.45329	7.81818	7.46348	7.38306	7.24303	7.26757	7.33442	7.39899	7.09414	7.43839	7.52691	7.74854	7.59886	7.63364	7.46204	7.60394	7.35625	7.28238	7.32144	7.54257	7.44251	7.29353	7.64281	7.36988	7.48533	7.39275	7.75088	7.79559	7.60918	7.64681	7.65648	7.57703	7.41613	7.36156	7.17795	6.98731	7.1722	7.07975	7.75193	7.6078	7.61203
APOL4	7.7358	7.38449	7.32482	7.30113	6.75592	7.83252	7.01351	7.75563	7.46906	8.1006	7.21816	6.97279	7.40156	7.51969	7.62426	7.22944	7.32378	7.37032	7.51964	7.68912	7.2861	7.38713	7.36597	7.67058	7.32879	7.27954	7.01469	6.88736	7.02766	6.79869	7.34248	7.07144	6.90107	6.67756	7.27139	7.47713	7.23924	7.32418	7.66656	7.59288	7.27929	7.57425	6.73338	6.76187	7.31738	7.39748	6.97687	7.05983	6.763
APOL5	5.3961	5.49771	5.47809	5.3804	5.39326	5.87671	5.69199	5.34708	5.38446	5.34833	5.63589	5.51603	5.13191	5.39749	5.10669	5.18133	5.44973	5.24127	4.6004	5.07496	4.97371	4.66642	5.01756	4.76166	4.9696	4.6646	4.82299	4.72386	4.71389	4.90792	4.79621	4.82582	4.5344	4.81463	4.791	4.80768	4.68601	4.74874	4.74502	4.78077	4.78661	4.65115	4.77602	4.98184	4.99496	4.96952	4.79223	4.99677	4.85375
APOL6	9.68046	9.70467	9.82703	10.121	9.51085	9.90867	9.80469	10.3785	9.76874	10.0693	10.1915	9.73153	10.1202	9.79057	9.83053	9.82849	10.2183	10.3467	10.2303	10.2713	9.8164	10.2948	10.368	10.3612	10.4441	10.3903	10.1137	10.208	10.1082	10.0653	9.84671	9.87604	10.3493	10.0671	10.2835	10.4144	9.87171	9.75909	10.1633	10.044	10.1482	10.1139	10.1854	10.144	10.1503	10.1247	10.2332	9.91356	10.3644
APOLD1	7.70186	8.04819	7.63206	7.96578	8.50889	8.16518	7.38261	8.18042	7.99784	8.17842	7.83646	7.75482	8.13208	7.76246	8.21643	7.47448	7.89845	7.50187	7.4312	7.44071	7.48646	7.61855	7.41632	7.45526	7.59105	7.66585	7.46248	7.50065	7.4021	7.37446	7.26011	7.41024	7.55441	7.49204	7.61175	7.98311	7.78718	7.9179	7.71252	7.63163	7.83768	7.63545	7.25875	7.30463	7.64084	7.81635	7.69759	7.79204	7.88068
APOM	6.75499	6.53674	6.34251	6.3895	6.21298	6.21544	6.87263	6.36707	6.40163	6.42389	6.33793	6.53673	6.35168	6.36625	6.30239	6.55741	6.31464	6.31194	6.34146	6.41258	6.52167	6.18811	6.40121	6.33883	6.26264	6.25631	6.45645	6.35861	6.49859	6.48883	6.53054	6.29334	6.22849	6.4696	6.15837	6.13636	6.32719	6.2255	6.50798	6.30692	6.28528	6.13279	6.38188	6.12802	6.23393	6.27154	6.12033	6.43002	6.39993
APOO	7.20104	7.51991	7.44058	7.1793	6.77057	7.26753	6.98158	7.22736	7.28379	7.58917	7.22379	7.31461	7.37081	7.85064	7.42934	7.02093	7.24507	7.28198	7.09485	6.66684	6.96454	7.24029	7.016	6.8782	7.00946	6.9945	6.8602	7.00315	6.83828	6.70003	7.10044	7.37131	7.48276	7.21248	6.66404	7.06228	7.83692	7.98765	7.6666	7.24069	7.9637	7.63705	6.55627	7.04359	7.03682	7.11816	6.77799	7.27628	6.8105
APOOL	8.09855	7.84818	7.69711	8.1725	7.64333	7.61026	7.42886	8.63099	7.74655	8.24563	8.16099	7.81037	8.4483	8.76936	8.63717	7.9785	8.61946	8.52789	8.20771	7.9466	8.17665	8.19497	8.02945	7.87908	7.9466	8.57358	8.13386	8.09377	7.34267	7.89248	7.84363	7.76414	8.18269	8.28042	7.90965	7.91377	8.63374	8.46069	7.66798	7.81146	8.46197	8.5027	7.309	7.45149	7.96956	8.06229	7.94223	7.88678	7.99645
APOPT1	7.2311	7.60932	7.75102	7.29509	7.37863	7.45762	7.35188	7.41787	7.10473	7.25291	7.47013	7.48232	7.57718	7.56474	7.30265	7.40928	7.35573	7.41411	7.87433	7.63132	7.45162	7.59791	7.34775	7.38452	7.45007	7.6586	7.74801	7.914	7.33127	7.40994	7.14805	7.08117	7.48511	7.52584	7.44853	7.26667	7.45118	7.4039	6.9494	7.41977	7.58899	7.47982	7.63209	7.45408	7.60332	7.3403	7.47085	7.4647	7.42521
APP	10.8379	10.459	9.79645	10.1284	10.0012	10.1199	9.93028	10.5323	10.5215	10.4872	10.4644	10.9198	10.3067	10.7922	10.6132	9.99623	10.3824	10.6275	10.6314	10.6451	10.5019	10.6034	10.4924	10.5199	10.5207	10.4552	10.4739	10.578	10.4125	10.3702	10.7156	10.7564	10.9377	10.7961	11.1713	11.1353	11.1041	11.0712	11.218	10.968	10.8234	10.7993	10.4689	10.523	10.2528	10.7526	10.7436	10.6083	10.7058
APPBP2	8.99653	8.97367	8.64572	8.81353	8.54128	8.78491	8.34942	9.36506	8.90832	9.03307	9.13656	8.94734	9.17011	9.30687	9.27825	8.6682	8.87754	9.36889	8.93349	8.86406	9.06523	9.14517	8.96149	8.93688	8.95728	9.31134	9.06265	9.10229	8.9031	8.95044	9.10479	9.17292	9.3125	9.34542	9.56369	9.43825	9.70754	9.70968	9.59891	9.24199	9.52688	9.61131	8.64438	8.56056	9.16152	9.30548	9.18425	9.11491	9.22183
APPL1	9.20052	9.10953	9.06245	9.12793	8.83811	9.00766	8.79448	9.50031	9.12777	9.28165	9.27941	9.28798	9.53639	9.42587	9.60447	9.28375	9.05945	9.71045	9.3568	9.33778	9.0975	9.30154	9.28348	9.19863	9.26276	9.30337	9.02074	9.12328	9.03551	9.10542	9.07184	9.14153	9.1807	9.12131	9.41687	9.51259	9.36929	9.26604	9.28932	9.41905	9.22556	9.23629	8.72009	8.98479	9.14247	9.10666	9.19061	9.0753	9.12768
APPL2	8.3438	8.31821	8.31207	8.41825	8.17861	8.13195	7.65199	8.53587	8.19819	8.11488	8.2154	8.18301	8.46361	8.21183	8.32325	8.45566	8.48074	8.61169	8.30241	8.25765	8.11994	8.33507	8.33473	8.27718	8.14767	8.28146	8.2239	8.16725	8.32058	8.36195	8.29394	7.98643	8.33981	8.34378	8.91554	8.643	8.17294	8.04993	8.44464	8.34825	8.21343	8.38923	8.46366	8.21187	8.26539	8.21832	8.10494	8.09359	7.96355
APRT	7.80738	7.70847	8.13327	7.78381	8.03651	7.81004	7.62334	7.46928	7.56646	7.69503	7.61837	7.80029	7.62901	7.44421	7.47863	7.58231	7.81916	7.39789	7.10447	7.23228	7.18892	7.20949	7.17233	7.05933	7.15383	6.97337	7.02628	7.2077	7.18754	7.03588	6.77154	7.17931	7.19615	7.04034	7.01686	7.16297	6.81098	7.07758	6.84338	6.61694	7.0485	7.01125	7.19934	7.25706	7.51179	7.36721	7.21909	7.38602	7.04289
APTX	6.80751	6.836	6.89853	6.89077	6.61963	7.12278	6.86471	7.16297	6.82638	7.05575	6.85313	6.67928	7.06998	6.9065	7.05742	6.94283	6.83441	7.06922	6.78731	6.82106	6.77315	6.79597	6.77293	6.73759	6.81608	6.71443	6.75463	6.77505	6.71185	6.65748	6.78179	6.80861	6.82137	6.828	6.69244	6.73052	7.08724	6.79827	7.00665	6.89979	6.99923	6.90549	6.74804	6.65572	6.67908	6.71473	6.74696	6.84299	6.60828
AQP1	9.45478	10.3188	8.90196	9.08846	8.79318	9.55897	8.20696	9.15489	9.89784	9.38318	9.53101	10.4587	9.38122	9.20641	9.22658	9.00632	9.31579	9.22589	9.13829	9.22026	9.64149	9.65955	8.95031	9.19821	8.74513	8.91532	9.92561	9.9709	8.38812	8.75971	9.31939	9.34547	9.46979	9.37753	10.1099	9.9256	10.3806	10.5624	9.72358	9.67037	10.2849	9.96716	9.36113	9.27324	9.62366	9.94641	10.0133	10.0851	9.83109
AQP10	6.07113	6.04614	5.84718	5.73859	6.1462	5.77527	6.65547	6.27597	6.09483	6.34865	5.90641	5.56523	5.84468	5.89862	5.9081	5.57139	5.85636	5.95075	5.58774	5.85104	5.81975	5.56273	5.54148	5.80217	6.06427	5.571	5.87901	5.99728	5.90631	5.79462	5.65716	6.0886	5.60141	5.62851	5.69495	5.74787	5.51584	5.6793	5.87621	5.75426	5.45682	5.67913	5.66142	5.06747	5.8	5.63317	5.5532	5.69983	5.5086
AQP11	6.53437	6.76351	6.88993	6.75028	6.99558	6.63004	6.71646	6.95688	6.73666	6.91	6.48794	6.67004	6.53898	7.10352	6.47799	6.56128	6.60357	6.68257	6.51072	6.38177	6.74614	6.53489	6.51387	6.40338	6.65369	6.72718	6.60775	6.73794	6.29658	6.58373	6.58985	6.88002	6.78677	6.96127	6.30479	6.45705	6.6904	6.75559	6.2428	6.25175	7.05109	6.97834	6.65013	6.55512	6.86987	7.01983	6.58454	6.97496	6.68334
AQP12B	7.74398	7.82677	7.99115	7.9312	8.22093	8.01197	8.35833	7.62132	7.80044	8.01731	7.80175	7.8273	7.68188	7.69187	7.67255	7.73095	7.99133	7.58081	7.53793	7.50339	7.703	7.44078	7.55026	7.56445	7.61501	7.36232	7.70989	7.52255	7.68895	7.57483	7.70559	7.79768	7.4311	7.61275	7.43377	7.5081	7.24146	7.44451	7.66297	7.53373	7.38108	7.42039	7.63074	7.39562	7.42309	7.43071	7.32794	7.34859	7.36151
AQP2	7.45976	7.66585	8.00427	7.64164	7.72525	7.85346	7.57237	7.21825	7.43166	7.61154	7.53196	7.50631	7.49552	7.42687	7.52419	7.77106	7.37544	7.57639	7.5354	7.59896	7.46351	7.45965	7.56474	7.43333	7.537	7.38283	7.34882	7.54974	7.61754	7.45484	7.36654	7.4878	7.6779	7.29339	7.16407	7.32358	7.00125	7.06394	7.48321	7.41715	7.36485	7.16807	7.73579	7.5223	7.6275	7.36867	7.37947	7.60799	7.31292
AQP3	7.52747	6.68417	7.00411	6.9333	7.36393	7.10919	7.19267	7.05021	7.39081	7.41112	7.13203	7.30928	7.17891	6.97313	7.06647	7.38126	7.07128	7.17477	6.63665	6.92788	6.62892	6.92635	6.84991	6.83613	7.15449	6.83713	6.81654	6.58927	6.81319	6.88121	6.90904	6.96174	6.72645	7.0252	6.75506	6.94022	6.84005	6.95286	6.81774	6.88293	6.70733	6.6777	6.99036	7.24181	6.84772	7.18952	6.997	6.72842	6.83554
AQP4	4.73281	5.12918	5.07239	4.64857	4.9229	5.26247	6.0048	4.82953	4.67774	4.92316	4.97882	4.54525	4.91722	4.87018	4.63039	4.55545	4.90602	4.84317	4.49556	4.47832	4.80327	4.21958	4.42667	4.60517	4.56852	4.34675	4.74865	4.92182	4.86594	4.276	4.57085	5.06398	4.82851	5.00496	4.30565	4.28371	5.31548	5.15453	4.49956	4.53177	4.96098	5.05635	4.50631	4.39036	4.38351	4.78667	8.63578	8.5	4.90573
AQP4-AS1	4.56248	4.82716	4.84277	4.79056	4.89941	5.28073	4.97655	4.88429	4.56869	4.83439	5.06447	4.6742	4.32181	4.26565	4.25978	4.87807	4.23368	4.57464	3.71635	3.74567	3.86173	3.40671	3.53298	3.43313	4.41994	3.72594	3.6001	3.68067	3.72588	3.45202	3.76077	3.47295	3.58976	3.57777	3.33216	3.50223	3.56268	3.59439	3.66271	3.69601	3.42852	3.80146	3.92882	3.6143	3.69848	3.57448	4.16892	3.79696	4.0883
AQP5	6.76111	7.19315	7.51524	7.18153	7.32996	6.92659	7.12882	7.0072	7.18248	7.09639	6.77836	7.02619	6.91426	7.00961	7.00003	7.23903	7.12255	7.04399	6.59746	6.72846	6.6296	6.61715	6.69364	6.57657	6.50726	6.53962	6.74898	6.6816	6.81019	6.87101	6.65242	6.66556	6.7945	6.64825	6.42782	6.76359	6.49001	6.58792	6.73809	6.67476	6.61286	6.59961	7.04321	6.86472	6.72758	6.70796	6.69571	6.753	6.62081
AQP6	6.65481	6.51774	6.60937	6.72345	6.88547	6.65385	7.01697	6.44122	6.48696	6.84782	6.54642	6.58874	6.62646	6.64353	6.47821	6.37305	6.53734	6.65938	6.2759	6.32465	6.34136	6.33595	6.32444	6.32598	6.43169	6.13472	6.44416	6.4785	6.64472	6.45004	6.42603	6.51804	6.41394	6.41093	6.08969	6.34467	6.03491	6.29685	6.56944	6.2664	6.14147	6.44525	6.50671	6.34526	6.41349	6.21945	6.20272	6.29882	6.23767
AQP7	9.94442	10.5468	10.7678	10.8675	10.4211	11.3184	10.231	11.1821	10.5856	10.8645	10.8729	10.6827	10.3301	10.8097	10.6126	10.4687	11.1342	10.7685	10.9187	10.7283	10.3756	10.613	10.495	10.3851	10.6039	10.7841	10.4225	10.4251	10.7915	10.7661	10.4726	10.3581	10.6034	10.2193	10.7142	10.5421	10.8384	10.8018	11.02	10.8758	10.781	11.0385	10.0612	9.98052	10.5451	10.8991	10.4134	10.4158	10.6699
AQP8	6.18876	6.51081	6.39664	6.40186	6.8522	6.52339	6.42179	6.36272	6.38519	6.32706	6.28233	6.38357	6.50342	6.44067	6.25113	6.24627	6.41671	6.42079	6.10345	6.17568	6.13352	5.91925	6.08091	5.99657	6.04241	5.97227	6.14411	6.03679	6.27614	6.31969	6.33538	6.33221	6.1874	6.06089	6.0231	6.00856	5.90566	6.15367	6.13862	6.22552	6.02883	5.89367	6.15097	6.0577	6.16521	6.09161	5.94811	6.12094	5.97583
AQP9	8.47032	6.89277	5.50305	6.09164	7.09272	6.03123	6.09687	6.04505	7.02805	7.05128	5.79639	7.97886	6.13702	5.96591	6.20292	6.6456	6.42161	5.63649	6.23476	6.97637	5.99138	6.34278	7.34611	8.46705	7.82485	6.79994	7.54305	6.33574	6.55394	6.07818	6.53839	7.72675	5.94226	6.15152	7.5837	7.81999	6.16079	5.7968	7.99863	8.21188	6.21195	5.91227	6.9805	9.62086	6.31408	5.72843	6.23203	6.26685	6.90123
AQR	8.25281	8.15104	8.05495	8.04471	7.68198	7.94905	7.76729	8.33615	8.19451	8.23796	8.30713	8.22303	8.49123	8.47116	8.45445	8.22896	8.05461	8.38726	8.36892	8.42062	8.07437	8.28688	8.21471	8.18239	7.93307	8.41326	8.21619	8.21215	8.08186	8.05088	8.21183	8.25348	8.4455	8.30956	8.49683	8.56878	8.84884	8.66639	8.8016	8.7198	8.63314	8.63729	7.88694	7.8601	8.20916	8.18702	8.36796	8.10364	8.29964
AR	7.52146	8.1285	7.612	8.72335	7.9318	8.99761	7.84022	8.70973	8.21086	8.38623	8.58052	7.69381	8.46831	8.26968	8.30215	7.50037	8.65065	8.8876	8.27796	8.45749	8.72181	8.78599	8.36684	8.18584	8.80402	8.7242	8.8998	8.88367	8.74741	8.5595	8.29804	8.57754	8.71046	8.79918	8.99151	8.60424	8.11073	8.20082	8.15852	8.05803	8.28464	8.56601	8.84178	8.04076	8.64317	8.64654	8.10735	8.21543	8.48481
ARAF	8.37476	8.55043	8.32359	8.72962	8.21893	8.83198	7.89469	8.54874	8.6776	8.50305	8.6297	8.52178	8.16854	8.30552	8.30299	7.97748	8.53729	8.29138	8.53338	8.66615	8.37036	8.54972	8.52412	8.53304	8.58273	8.77307	8.62811	8.51917	8.5364	8.45134	8.41194	8.50912	8.60029	8.68143	8.61088	8.5613	8.70414	8.69891	8.63797	8.53259	8.6779	8.85434	8.36184	8.50055	8.43646	8.572	8.41273	8.59361	8.44879
ARAFP2	5.79209	5.66978	6.1361	6.14357	6.53022	5.74252	6.58764	5.72792	5.71021	6.04079	5.67348	5.44701	5.68927	5.78361	5.8606	5.84089	5.85579	6.00274	6.00338	5.66697	6.12842	5.99059	5.85629	5.84002	6.08518	5.8183	6.04954	6.17347	6.05399	6.07405	5.86197	5.78538	5.79947	5.99329	5.53637	5.71763	5.53972	5.84727	5.70516	5.82803	5.6342	5.88251	5.92199	6.47526	6.09611	5.90717	5.76266	5.63133	5.76705
ARAP1	8.73963	8.73918	8.40205	8.63617	8.34419	8.73768	7.79868	8.46701	8.74288	8.3638	8.81293	8.89316	7.90954	8.25866	8.21712	8.23631	8.34045	8.19735	8.4608	8.61837	8.26428	8.46407	8.70877	8.85258	8.70693	8.60573	8.60481	8.4287	8.62439	8.67393	8.49581	8.53925	8.45202	8.39766	8.5717	8.39714	8.32843	8.18576	8.13981	8.3907	8.44982	8.24964	8.65107	9.19257	8.03998	8.36805	8.44027	8.3289	8.66747
ARAP2	7.32513	6.52582	6.87274	6.36951	6.25911	5.81126	6.29576	6.37101	6.6262	6.63084	6.55668	6.99549	6.55577	6.69698	6.69058	7.40177	6.40971	6.35327	6.11505	6.34743	5.71872	6.2782	6.09675	6.70661	6.1469	6.04235	5.9791	5.84741	5.82354	5.93264	6.02504	6.08004	5.97244	6.02165	6.25072	6.67825	6.44946	6.28461	6.54013	6.74645	6.02104	6.00688	5.74354	6.36833	6.22642	6.15798	6.31241	5.98756	6.05366
ARAP3	7.65358	7.65312	7.32904	7.58109	7.83414	7.78018	7.75127	7.80244	7.58541	7.68684	7.66356	8.01652	7.44509	7.53908	7.43755	7.45141	7.42593	7.58993	7.32933	7.32719	7.4203	7.24019	7.23956	7.40385	7.28136	7.25328	7.57959	7.51116	7.25213	7.30369	7.48275	7.32097	7.16089	7.2711	7.41162	7.41789	7.40537	7.35526	7.56979	7.47788	7.24647	7.28093	7.43143	7.11668	7.26862	7.23745	7.58935	7.42207	7.29622
ARC	7.60892	7.6463	7.70946	7.88615	7.86329	7.7111	7.45697	7.69317	7.72238	7.84413	7.69973	7.69777	7.78824	7.64003	7.86435	7.71947	7.76535	7.70832	7.45949	7.5142	7.45315	7.163	7.23939	7.1843	7.23139	7.16103	7.33113	7.41023	7.34342	7.37387	7.55983	7.40041	7.49782	7.44914	7.10287	7.40843	6.85473	7.22764	7.60311	7.47194	7.43113	7.44616	7.51285	7.42675	7.60332	7.60537	7.36546	7.54869	7.49774
ARCN1	9.38116	9.08966	9.0869	9.25465	8.77548	9.05057	8.82737	9.48393	9.32029	9.28488	9.33987	9.07887	9.44394	9.41839	9.50587	8.82687	9.29604	9.54566	9.55034	9.65234	9.68785	9.65338	9.48029	9.55067	9.61625	9.82437	9.46992	9.48929	9.51868	9.52083	9.54293	9.4979	9.71451	9.75613	9.73744	9.85638	9.83911	9.81292	9.71504	9.73232	9.72934	9.90652	9.32279	9.37165	9.58632	9.54586	9.40432	9.40202	9.36966
AREG	5.52628	6.02849	6.00189	5.69805	7.67069	6.47971	6.17581	6.13409	7.46283	6.24633	5.38867	5.12365	6.32101	5.73811	6.96676	5.89014	6.61772	5.53903	4.57	4.67428	4.21136	4.78733	4.74929	4.83318	4.55921	4.6509	4.654	4.68815	4.3207	4.48485	4.51022	4.51948	4.40311	4.28846	4.5233	4.96692	4.38447	4.59877	4.71139	4.46206	4.74284	4.77367	4.37209	4.72444	4.68277	4.9036	4.79985	4.76802	4.89392
AREL1	7.96596	7.63796	7.67686	7.59867	7.46302	7.81363	7.00475	8.05576	7.58436	7.62424	7.50962	7.43817	7.55388	7.50044	7.57722	7.64719	7.82156	7.51905	7.50239	7.57234	7.4375	7.48805	7.67881	7.82528	7.75261	7.67978	7.43919	7.27348	7.47725	7.56386	7.43763	7.49607	7.57918	7.58602	7.86353	7.62705	7.7876	7.54782	7.75545	7.58308	7.46476	7.58187	7.39382	7.55043	7.36719	7.43944	7.51773	7.33033	7.35257
ARF1	10.0742	10.1578	10.0468	10.2067	9.85964	10.3184	9.77496	10.3632	10.2641	10.4363	10.2006	10.149	10.1383	10.2109	10.1037	9.7946	10.2728	10.1745	10.2308	10.4175	10.2644	10.3718	10.3049	10.3407	10.4508	10.4176	10.2387	10.3044	10.349	10.3718	10.2886	10.348	10.4695	10.4531	10.4409	10.5255	10.6342	10.6901	10.3998	10.4972	10.5565	10.7618	10.2697	10.4199	10.288	10.3576	10.3395	10.4615	10.2477
ARF3	9.29923	9.26407	8.79166	9.3607	8.96796	9.15446	8.9255	9.07331	9.46232	9.36402	9.46184	9.51178	9.3032	9.34442	9.26481	9.01339	9.10462	9.38827	9.48166	9.55375	9.5478	9.62953	9.67814	9.66037	9.60625	9.68745	9.55876	9.53518	9.54	9.63595	9.68706	9.74083	10.0399	10.0719	9.94196	10.0302	10.0923	9.97499	10.0468	10.1479	10.1245	10.1483	9.33603	9.61135	9.25436	9.39723	9.36808	9.37528	9.43258
ARF4	10.2732	9.81672	9.66418	9.95453	9.22155	9.36351	9.79383	9.94187	10.2071	10.4528	10.2704	9.94163	10.2167	10.4314	10.2145	9.41305	9.79383	10.0439	10.4655	10.3286	10.741	10.6107	10.522	10.5247	10.6915	11.2082	10.4351	10.6222	10.3126	10.237	10.6523	10.3324	10.9429	11.0312	10.4922	10.805	11.1905	11.0414	10.307	10.8173	11.063	11.0709	10.654	10.843	10.8651	10.9883	10.9197	11.1836	10.7329
ARF5	7.8575	7.97066	8.52202	8.32296	8.47949	8.11609	7.79552	8.34124	8.17682	8.00163	8.17116	8.06673	8.29711	7.9978	8.09112	8.1569	8.25624	8.04966	8.04556	8.22581	8.09877	8.04073	8.00238	8.22292	8.12505	7.91578	8.16689	8.14191	8.19947	8.17703	7.91808	7.89961	7.84553	7.89132	7.77393	7.98098	7.68995	7.88528	7.5464	7.83021	7.92562	7.86327	8.07115	8.16591	8.19134	7.98437	8.03533	8.06244	7.9338
ARF6	8.80686	8.81932	8.98027	8.78462	9.2342	8.96621	7.92832	9.09901	8.89115	8.91973	8.83849	8.82609	8.65681	8.5052	8.84644	8.73583	9.40163	8.85684	8.60303	8.67618	8.60299	8.76861	8.77235	8.95645	8.95662	8.79104	8.69102	8.7585	8.92608	8.80206	8.48366	8.63926	8.56339	8.67729	8.18372	8.59889	8.61767	8.69267	8.39248	8.59946	8.69424	8.8059	8.81841	8.94967	8.63124	8.83833	8.93066	8.88384	8.77356
ARFGAP1	7.48542	7.5881	7.4778	7.6014	7.58852	7.78254	7.37981	7.46169	7.6497	7.44607	7.58329	7.53709	7.33663	7.39626	7.3946	7.4928	7.484	7.49404	7.37361	7.479	7.36839	7.41636	7.44094	7.3589	7.36385	7.43091	7.35881	7.3745	7.39385	7.43419	7.59421	7.45918	7.25409	7.45639	7.35114	7.31912	7.10678	7.21466	7.11887	7.35075	7.39295	7.41657	7.48405	7.47103	7.28815	7.4056	7.2458	7.40465	7.4122
ARFGAP2	8.61605	8.61632	8.26513	8.57908	8.24244	9.13695	7.75751	8.88723	8.43852	8.59593	8.63924	8.47811	8.45555	8.53755	8.3424	8.16148	8.51854	8.70612	8.48634	8.58572	8.40485	8.55893	8.62864	8.49828	8.47432	8.74074	8.6507	8.67062	8.57101	8.4935	8.39331	8.54031	8.65827	8.542	8.71329	8.67849	8.61772	8.5473	8.34744	8.46163	8.66805	8.56833	8.36683	8.28987	7.95308	8.40815	8.51193	8.47534	8.61898
ARFGAP3	7.34873	7.35025	7.46284	7.294	7.73237	7.07078	7.15888	7.6534	7.87098	7.56924	7.40413	7.24521	7.77319	7.68212	7.59745	7.40945	7.31228	7.46017	7.47198	7.68435	7.63812	7.62418	7.65048	7.62097	7.63553	7.731	6.90761	7.08558	7.2645	7.47411	7.51408	7.19783	7.60809	7.68595	7.31283	7.28955	7.36851	7.18299	6.88775	7.29681	7.48158	7.3901	7.38339	7.69628	7.81403	7.62664	7.74263	7.66494	7.3627
ARFGEF1	8.10963	7.85492	7.86904	7.96203	7.67038	7.49455	7.57454	8.26435	7.86869	8.12189	8.1834	7.78541	8.46606	8.19767	8.34957	8.23084	7.94635	8.26538	8.0749	8.09815	7.89448	8.26644	7.98956	7.84494	7.8421	8.10761	7.94279	7.93506	7.90004	7.87907	7.7954	7.66008	8.08268	7.96885	8.15627	8.04431	8.05142	7.83083	7.62011	7.71881	7.86629	7.80871	7.55187	7.59861	7.91415	7.73402	7.81981	7.65335	7.7948
ARFGEF2	8.25571	8.16605	8.00911	8.22114	8.09834	8.34058	7.61228	8.65752	8.10327	8.27821	8.22067	8.12064	8.06506	8.27503	8.27961	7.95678	8.48124	8.25138	8.07621	8.21609	8.06804	8.23634	8.11481	8.04969	8.17681	8.37892	8.13526	7.98346	8.01972	8.0172	8.07787	8.00573	8.22407	8.142	8.1218	8.04002	8.22798	8.18516	7.86013	8.04174	8.00707	7.99764	7.89183	7.88427	8.08891	8.08965	8.04003	8.00812	8.06053
ARFGEF3	7.09236	6.31489	6.43606	6.31617	6.28599	6.79664	6.7554	6.65686	6.27731	6.51429	6.51717	7.00873	6.51529	6.60792	6.39213	6.49771	6.5666	6.5563	5.99386	6.19155	6.0152	6.02321	6.18238	6.25246	6.01811	5.84732	6.1338	6.27629	6.02035	5.90863	6.01784	6.13121	6.08012	6.00513	6.23927	6.39175	6.13227	6.0319	6.34038	6.28521	6.00733	6.03596	6.20621	5.74302	6.17591	6.09569	6.23443	6.23123	6.09059
ARFIP1	8.53398	8.26928	8.17121	8.41696	8.31087	8.01336	7.72707	8.53052	8.26211	8.75183	8.4265	8.44364	8.52127	8.79782	8.49143	8.49842	8.55107	8.60834	8.15533	8.05781	7.98612	8.2208	8.02209	8.02583	8.28996	8.49644	7.98456	8.17905	8.12532	7.94258	7.76215	7.8596	8.4261	8.28807	8.13697	8.08895	8.51372	8.43183	7.95005	8.0728	8.35384	8.53688	8.05043	8.05761	8.12994	8.25197	8.36376	8.14528	8.26266
ARFIP2	7.72525	7.80475	7.69198	7.7984	7.71871	7.84553	7.35419	7.98359	7.83856	7.73603	7.937	7.81692	7.55458	7.81341	7.62474	7.42117	7.89067	7.6042	7.85887	8.06339	7.94041	8.02373	7.73419	7.81984	7.98348	8.16867	7.86013	7.82657	7.97616	7.93225	7.94862	7.99941	7.98908	7.95251	7.84872	7.74843	8.00741	7.97824	7.83393	7.83415	8.04394	8.1218	7.9572	7.84268	7.58353	7.95505	7.88206	8.09722	8.08099
ARFRP1	7.91169	7.85881	7.75163	7.76565	7.9817	8.0274	7.82921	7.76657	7.71312	7.84133	7.775	7.90159	7.53902	7.78313	7.60551	7.56735	7.81579	7.80393	7.77684	7.65217	7.64758	7.71323	7.72908	7.73585	7.68587	7.55271	7.64371	7.62589	7.77824	7.64142	7.64647	7.65531	7.54008	7.57635	7.52354	7.59077	7.42244	7.52726	7.36078	7.45811	7.43735	7.4646	7.70504	7.63654	7.45948	7.69902	7.81702	7.55199	7.72456
ARG1	3.9389	3.7894	3.70838	3.91564	4.06951	4.15204	4.27681	3.87852	3.77796	4.13346	3.91389	3.88664	3.83752	4.02491	3.78827	3.58516	3.7861	3.91067	3.55354	3.55226	3.42104	3.64447	3.5558	3.53255	3.61092	3.49578	3.5876	3.58483	3.7043	3.57648	3.50707	3.56365	3.68019	3.60168	3.41897	3.6687	3.42113	3.49674	3.69893	3.76142	3.56539	3.60484	3.80811	3.61252	3.44799	3.58901	3.74737	3.70355	3.68284
ARG2	4.95689	5.21458	5.41261	5.36437	5.41614	5.66136	5.50846	5.36257	5.32593	5.33489	5.29773	5.54112	5.25432	5.37995	5.56979	5.58591	5.76049	5.55232	5.28842	5.11441	5.16846	5.07216	4.90742	5.21079	5.12472	5.05764	4.90826	5.04492	5.08122	4.94824	4.95811	5.07307	5.03906	4.76567	4.83864	4.93096	4.93892	4.77349	5.00845	5.06286	5.20749	5.49781	4.82438	5.03931	5.10983	5.22824	4.90087	5.05138	4.90288
ARGFX	4.10953	4.66847	4.59835	4.33788	4.57832	4.69614	4.32546	4.28731	4.48014	4.37394	4.39893	4.74833	4.4017	4.16127	4.18688	4.57639	4.54044	4.56732	3.93454	4.12253	3.85311	3.78635	3.82349	3.72519	3.82188	3.76746	3.64188	3.79718	3.97753	4.02347	3.9164	4.18768	3.72838	3.78903	3.7588	3.78994	3.64187	3.77792	3.56891	3.76333	3.74521	3.79013	4.07464	3.75626	4.09823	3.7027	3.8949	4.01373	3.96025
ARGLU1	9.18401	9.39243	8.96913	9.02808	8.98237	8.84661	8.74732	9.05279	9.19819	9.23743	9.61995	9.30346	9.53101	9.42554	9.2462	8.86482	8.60993	9.17016	9.43423	9.29645	9.40182	9.43203	9.38925	9.45544	9.07972	9.37044	9.18695	9.26766	9.04524	9.26489	9.54321	9.36052	9.86961	9.61072	10.0346	9.72894	10.1418	9.91452	9.70319	9.64828	9.78714	9.66769	9.41831	9.14501	9.63641	9.85697	9.72929	9.72864	9.87903
ARHGAP1	9.13384	9.01324	8.75127	9.11682	8.58856	9.04785	8.30157	9.16248	9.26799	8.81049	9.07788	9.17674	8.86486	8.7281	8.82283	8.43885	8.92769	9.19838	9.27354	9.38552	9.36779	9.39674	9.24269	9.23815	9.39596	9.52336	9.00456	9.15015	9.23779	9.36385	9.36368	9.10611	9.52382	9.49475	9.59005	9.42099	9.3285	9.35055	9.36675	9.16134	9.19793	9.73478	8.80001	9.12276	9.04506	9.17147	9.11993	9.2999	9.05378
ARHGAP10	7.63762	8.12721	7.98188	8.23305	7.79565	7.95913	7.8231	8.30691	8.18094	7.92127	8.05374	7.65626	8.2387	8.05545	8.50811	8.45461	8.04929	8.20203	8.10428	7.85527	7.73151	7.97684	7.99627	8.20385	8.00402	7.89779	8.12506	8.06079	8.03175	8.06997	7.82716	7.69777	7.95589	7.83914	8.27923	8.14813	7.79891	7.77346	7.22959	7.41656	7.67039	7.79491	7.92051	7.7449	7.83209	7.66164	7.95073	7.84315	7.78177
ARHGAP11A	6.02093	5.77652	5.30201	5.59927	6.05429	5.89741	5.64129	6.34109	5.59677	5.47074	5.75974	5.65796	5.72488	6.34481	6.19793	5.82841	5.90791	5.67214	5.57661	5.53736	5.32979	5.74861	5.5044	5.40831	5.60294	6.24406	5.37128	5.2835	5.57088	5.60703	5.55966	5.80048	5.64829	5.70861	5.44254	5.87524	6.11433	5.78317	5.84863	6.42775	6.08684	5.78973	5.37299	6.49732	5.74861	5.40882	5.13105	5.5315	5.51101
ARHGAP11B	4.98012	4.37705	3.59392	4.54907	5.07438	4.64816	5.22391	4.48534	4.43641	5.08388	4.38525	4.60752	4.64246	4.80085	4.51432	4.39853	4.03185	4.49477	4.36357	4.56419	4.46113	4.69538	4.72811	4.14827	4.72517	4.6046	4.29957	4.7321	4.96641	4.67875	4.52787	4.49614	4.73599	4.30983	4.66397	4.86765	5.11835	4.91526	5.00583	4.77488	4.57079	4.65399	4.11958	4.63686	4.39568	4.75757	4.88044	4.49339	4.75539
ARHGAP12	8.26467	8.34034	8.12873	8.43745	8.21581	7.96026	7.77764	8.43075	8.29382	8.37178	8.53183	8.06402	8.91501	8.78325	8.62351	8.55861	8.14769	8.71627	8.79725	8.75795	8.37128	8.64767	8.53907	8.55887	8.61225	8.64259	8.51818	8.62575	8.58123	8.65234	8.45002	8.50573	8.59166	8.38359	8.97098	8.89541	8.55949	8.55537	8.32711	8.52795	8.58478	8.5933	8.0486	8.12543	8.48193	8.52923	8.6519	8.44398	8.42835
ARHGAP15	6.66335	6.71181	6.40436	6.90067	6.9071	6.55303	5.97401	7.05049	6.82367	7.00198	6.77832	7.03145	6.97689	6.61516	6.8746	7.47168	6.70964	6.74611	6.56564	6.62576	6.38564	6.90789	6.66013	7.35314	6.45129	6.94861	6.73975	6.56919	6.56839	6.53237	6.62686	6.85215	6.709	6.53044	7.26405	7.00361	6.80804	6.8786	6.59381	6.74259	6.31956	6.38362	6.6674	6.91104	6.66365	6.66247	6.64144	6.6267	6.7113
ARHGAP17	8.26093	8.15898	8.13733	8.20221	8.20293	8.1634	7.78017	8.23238	8.19467	8.06161	8.35772	8.29327	8.09329	8.09464	8.05931	8.21557	8.17776	8.0792	8.27817	8.41776	8.38286	8.50993	8.25672	8.34946	8.27761	8.45583	8.28644	8.15136	8.27507	8.43089	8.35174	8.03121	8.14858	8.18279	8.4214	8.17041	8.2552	8.19868	8.26181	8.12509	7.96131	7.93963	8.11221	8.46508	8.32331	8.18814	8.21991	8.20161	8.21334
ARHGAP18	8.89183	8.1997	8.15615	8.23921	8.00967	8.01722	7.71806	8.38233	8.38078	8.58732	8.3774	8.4301	8.27992	8.50227	8.41051	8.28216	7.66146	8.10544	8.18331	8.19091	8.42571	8.47867	8.30499	8.30398	8.59902	8.78084	8.00619	8.3524	8.62506	8.68086	8.52184	8.44346	8.68272	8.7365	8.33704	8.2965	8.94678	8.66519	8.47367	8.52509	8.51502	8.62197	8.1472	8.57133	8.353	8.48779	8.56023	8.5035	8.52674
ARHGAP19-SLIT1	5.9863	5.88567	5.74661	5.77404	6.05121	6.17376	5.69197	5.82694	5.7685	5.80427	5.86733	5.80843	5.9374	5.89402	5.68243	5.83706	5.7202	5.85051	5.46166	5.55924	5.51738	5.52659	5.66715	5.54139	5.26274	5.50452	5.58502	5.62153	5.44361	5.51198	5.44147	5.51608	5.55438	5.53468	5.81582	5.6818	5.63758	5.54844	5.59828	5.60316	5.56243	5.43776	5.56516	5.4437	5.55356	5.35544	5.75471	5.53766	5.58225
ARHGAP20	7.57813	7.72718	7.8636	7.8719	7.57003	7.68841	7.8255	7.60424	7.6212	7.77216	7.8493	7.20359	8.61031	8.25148	7.527	7.84489	8.06486	8.00089	8.33705	8.3676	8.58242	8.30615	7.78199	7.67777	8.13181	8.63906	8.18665	8.38001	8.74802	8.5217	8.34202	8.43956	8.94053	8.84341	8.48788	8.09821	8.58658	8.47336	8.55592	8.73882	8.42511	8.52805	8.36164	7.61529	8.50995	8.45771	8.68243	8.56542	7.58622
ARHGAP21	9.20339	9.03913	8.84433	9.60197	9.0968	9.26947	9.22918	9.84321	9.77339	9.30832	9.4586	8.60399	9.8517	9.6119	9.81246	9.50189	9.75794	9.73483	9.71513	9.53851	9.7003	9.84005	9.87191	9.75389	9.69449	9.73642	9.56095	9.50133	9.75589	9.99837	9.68086	9.49256	9.96319	9.84771	9.52004	9.30545	9.86432	9.88749	9.25985	9.22747	9.52458	9.82795	9.10804	8.8914	9.52028	9.56624	9.35717	9.23838	9.37652
ARHGAP22	7.20455	7.1182	7.14597	7.13164	7.15844	6.87129	7.24158	6.74414	7.06433	7.0207	6.98377	7.31536	6.86516	7.35224	7.04786	7.00619	6.80981	7.01903	6.74679	6.78366	7.12905	6.49881	6.89586	6.85307	6.95285	7.00291	6.65106	6.60015	7.15649	7.06765	6.97229	6.70721	6.6924	6.83667	6.51239	6.62685	6.60075	6.67463	6.7491	6.82346	6.87114	6.56513	6.66499	7.06636	6.80253	6.71137	6.56534	6.59223	6.66763
ARHGAP23	7.97293	8.00716	8.28242	8.08995	8.24366	8.10617	7.55253	7.62872	8.20837	7.7676	7.86394	8.05427	8.0642	7.75662	7.70669	7.53051	7.84073	7.77688	7.41894	7.50673	7.3447	7.22527	7.59358	7.30673	7.32364	7.21129	7.38002	7.3891	7.62369	7.31123	7.49474	7.63915	7.28201	7.16515	7.41778	7.13281	7.2423	7.30085	7.41352	7.50615	7.19947	7.29633	7.48088	7.27964	7.52692	7.67089	7.51669	7.61846	7.22354
ARHGAP24	7.90718	7.8469	7.50485	7.98164	7.62471	7.97477	7.18385	8.43898	7.56587	7.78062	7.86015	7.4846	7.88111	7.81346	7.97682	7.45674	7.71428	7.83661	7.60417	7.60213	7.74721	8.04807	7.77344	7.72635	7.82072	8.04879	7.72806	7.87512	7.95911	8.05419	7.53059	7.62158	7.9168	7.70069	8.08135	8.02835	7.78723	7.53886	7.58989	7.714	7.91463	8.06496	7.27797	7.33473	7.95175	7.92868	7.8407	7.89624	8.03362
ARHGAP25	7.28803	7.08385	6.80041	6.96919	7.14268	6.94047	6.84029	7.11993	6.9862	7.52006	7.06647	7.46915	6.87227	7.31912	7.02652	7.46333	6.99472	6.93947	6.70922	6.92482	6.42605	6.83362	6.99453	7.62863	7.08175	6.94613	7.0766	6.97565	6.99837	6.94067	7.07857	7.44293	6.85715	6.82511	7.49515	6.97223	7.15428	7.04386	7.43934	7.38253	7.13762	7.25555	7.04408	7.45468	6.71026	6.8492	6.8663	6.97115	6.99802
ARHGAP26	8.33701	8.12413	7.81051	8.22043	8.54794	7.62743	7.45113	8.75143	8.5002	8.28286	8.13961	7.95677	8.16172	7.97419	8.48019	8.35063	7.85131	8.04949	7.62807	7.94013	7.91262	8.21855	7.9867	8.58782	8.17193	7.9325	8.13206	7.89756	7.75876	7.6073	7.90189	8.14893	8.06266	7.85621	8.89481	8.41287	7.71956	7.55913	8.19456	8.03164	7.741	7.92108	8.01106	8.03103	7.83161	7.78404	8.14883	8.01591	8.10383
ARHGAP27	6.99207	7.18206	7.31576	7.08892	7.3216	7.23066	7.21254	7.06137	7.25886	7.04167	7.22364	7.14157	7.21286	7.09689	7.01529	7.25257	7.25887	7.07133	6.79222	6.9692	6.7293	6.77754	6.88759	6.95574	6.77262	6.6427	6.91799	6.83939	6.87392	6.8146	6.89574	6.9188	6.77496	6.72445	6.81682	6.59492	6.57652	6.66365	6.83151	6.81451	6.7899	6.7412	6.94925	6.82188	6.86864	6.75871	6.76251	6.76718	6.78237
ARHGAP28	7.14291	6.79217	6.3788	6.54533	6.60284	7.06964	6.19438	6.82012	6.72574	6.66612	6.98675	6.99096	7.13782	6.84712	7.09704	7.12992	7.27119	6.79698	7.00653	6.70237	6.68524	7.07468	6.82428	6.85727	6.60714	6.65282	6.69264	7.18553	6.6854	6.83406	6.50057	6.66951	6.76213	6.85826	7.08145	6.97079	7.14436	6.85938	6.62198	6.49136	6.92247	6.88016	6.38633	6.43722	7.15346	6.96098	6.62198	6.18897	6.73977
ARHGAP29	8.69776	8.81242	8.40158	8.57397	8.38855	8.80761	8.37196	9.09108	8.81264	8.86282	9.09491	8.83567	9.39689	9.32202	9.03603	8.73626	8.73838	9.1895	9.23771	9.00381	9.14788	9.25491	8.96202	8.95614	9.01825	9.28019	9.34712	9.38789	8.92172	9.02697	9.13403	9.1223	9.45369	9.26573	9.65737	9.48125	9.79458	9.7035	9.52677	9.4542	9.4058	9.31821	8.80498	8.38312	9.30643	9.13883	9.43286	9.19584	9.1121
ARHGAP30	7.35379	6.98619	7.09606	7.07561	7.19431	6.59082	6.93984	6.82502	7.18664	7.11063	7.00346	7.28968	6.78658	7.02132	6.94121	7.11335	6.94181	6.83844	6.97935	7.48095	7.12199	6.86046	7.27498	7.68921	7.55431	7.25211	6.9936	7.04343	7.35806	7.33874	7.33807	7.5553	7.26359	7.2055	7.25998	7.01103	7.17844	7.00582	7.2653	7.40053	6.98286	6.91607	7.19238	8.03467	6.71288	7.10141	7.20188	7.03644	7.10546
ARHGAP31	8.34438	8.80393	8.64093	8.66276	8.21849	8.9004	8.00393	9.30472	8.75456	8.738	8.84699	8.60693	8.46161	8.7479	8.49316	8.3141	8.70065	8.52744	8.59813	8.65718	8.47897	8.61686	8.66908	8.53125	8.78745	8.94482	9.01114	8.88503	8.71825	8.7066	8.68844	8.48577	9.03539	8.84893	9.19947	9.07513	9.15984	9.12054	9.12475	8.91357	9.14253	9.1771	8.41769	8.50615	8.51735	8.77578	8.94399	8.83051	8.65009
ARHGAP32	8.06538	7.49629	7.79963	7.91126	7.9588	8.07137	7.4292	7.96368	7.95573	7.90561	7.88145	7.62852	7.84104	7.60884	7.95844	7.57723	7.94611	8.07067	7.4918	7.2805	7.46228	7.5668	7.29597	7.35805	7.29285	7.28309	7.28061	7.13785	7.29102	7.54035	7.30115	7.14581	7.30828	7.28121	7.59684	7.34086	7.31632	7.08209	7.13699	7.16043	7.0606	7.29184	7.37626	6.92365	7.55885	7.49423	7.07493	7.06222	7.45172
ARHGAP33	7.7057	7.79067	7.79509	7.74018	7.77669	7.40429	7.60581	7.57325	7.62341	7.68985	7.61341	7.61735	7.72682	7.60021	7.66345	7.38533	7.53979	7.6673	7.42741	7.39736	7.59702	7.32723	7.43768	7.54808	7.59373	7.2466	7.49291	7.57747	7.65952	7.49833	7.58711	7.58346	7.46049	7.44034	7.16268	7.31222	7.02138	7.21071	7.54385	7.46096	7.40345	7.32366	7.47853	7.48771	7.46715	7.52801	7.37991	7.42196	7.28111
ARHGAP35	8.92822	8.72728	8.60875	9.13641	8.59312	9.22479	8.08564	9.36262	8.86757	8.73787	8.99868	8.81892	8.82412	9.03553	9.05696	8.67951	9.09864	9.05937	9.02281	9.1172	8.92204	8.84556	8.9316	8.80138	8.96065	8.97255	9.14716	9.0109	9.05119	9.06468	8.68083	8.72464	8.73344	8.98421	8.97883	8.7403	8.7379	8.756	8.99058	8.63106	8.58578	8.8143	8.55972	8.258	8.90002	8.7396	8.76755	8.74895	8.695
ARHGAP36	5.55826	5.22128	5.74316	5.4756	5.47818	5.91149	5.80029	5.31585	5.23623	5.70657	5.37262	5.53067	5.50767	5.43839	5.6358	5.60241	5.83861	5.65584	4.79106	4.8323	5.04636	4.63637	4.70647	4.82467	4.87071	4.51151	4.88386	5.04254	5.08061	4.82431	4.92522	4.97108	5.01494	4.89247	4.70655	4.86214	4.62835	4.95646	5.0603	4.90559	4.85776	4.88057	4.95092	4.81552	4.90545	4.89757	4.83425	4.95413	5.04788
ARHGAP39	6.88588	6.82119	7.03825	6.97974	7.0743	7.07877	6.80304	6.95536	6.78719	7.09176	6.76036	6.91833	7.15443	6.88406	6.97474	7.27682	6.98951	7.00143	6.56209	6.66707	6.49905	6.53656	6.52574	6.48821	6.54159	6.30654	6.41657	6.57499	6.62774	6.69846	6.52721	6.65388	6.64276	6.50906	6.10102	6.4375	6.24798	6.40799	6.57588	6.51262	6.39996	6.6032	6.74158	6.59223	6.51659	6.53752	6.31371	6.49466	6.39291
ARHGAP4	8.05237	7.8942	8.07608	7.96035	7.90104	7.57033	7.50323	7.39175	8.06249	7.582	8.04174	8.01898	7.30224	7.66823	7.53731	7.85064	7.59871	7.53301	7.70751	7.73134	7.61757	7.82489	7.74104	7.97642	7.72461	7.85492	7.79392	7.69478	7.96724	7.8951	7.76069	7.77581	7.3668	7.49414	7.51409	7.35879	7.49345	7.45173	7.55168	7.67448	7.56219	7.39463	8.06124	8.19643	7.75349	7.89627	7.9313	7.8283	7.83137
ARHGAP40	6.21143	5.99304	5.95803	6.05856	6.04312	6.48259	5.96701	5.88935	5.87766	6.15924	5.8878	5.90937	6.02059	6.01724	5.76944	6.33587	6.01061	6.08819	5.73768	5.66079	5.62344	5.51951	5.6918	5.52978	5.98189	5.54581	5.58023	5.76385	5.6539	5.49268	5.6329	5.73909	5.74526	5.68859	5.33387	5.33722	5.27036	5.48285	5.65094	5.74134	5.57838	5.6888	5.96584	5.55741	5.39619	5.66088	5.45944	5.58946	5.65315
ARHGAP42	7.5909	7.90404	7.81863	7.93196	7.75551	8.20679	8.21461	7.75217	7.84376	8.11671	8.08386	7.56221	8.07193	8.20319	8.0835	7.97975	7.72067	8.01866	8.1796	7.86415	7.83227	7.98772	7.78169	7.78271	7.97301	8.0962	7.94698	8.06679	7.8273	8.0044	8.05067	7.89586	8.24178	8.2099	8.09211	7.9841	8.13849	8.12819	7.79421	7.63851	8.09858	7.84154	7.62828	7.20085	7.80291	7.69666	7.82013	7.50949	7.78972
ARHGAP44	7.13127	6.58664	6.4616	6.61504	6.84536	6.78458	6.35535	6.4076	6.31714	6.23308	6.30259	6.79259	6.21573	6.16603	6.11311	6.37955	6.6323	6.36766	6.2105	5.9969	6.05054	6.02574	6.13504	5.89282	6.18772	6.07984	6.16544	6.00514	6.05986	5.86777	5.8979	5.90615	5.8527	5.84884	5.64753	5.74228	5.74683	5.70272	5.65945	5.94629	5.73701	5.74207	6.1021	5.92709	5.95943	6.00623	5.86148	6.09137	5.93481
ARHGAP45	7.14503	7.2367	7.06171	7.23352	7.30735	7.11546	7.22102	6.99378	7.30512	7.20531	7.18138	7.28268	6.95944	7.15168	7.13766	7.29469	7.01928	7.06617	7.01009	6.94054	7.1467	7.07816	7.00967	7.34476	7.12973	6.92447	7.26839	6.97789	7.42874	7.27147	6.89015	7.13738	7.22327	6.90263	6.87771	6.96847	6.70423	6.7418	7.05306	6.89236	6.83375	7.18324	7.31634	7.15819	7.17059	7.07342	6.86403	7.2163	7.06619
ARHGAP5	8.91351	8.49757	8.62528	8.59437	8.44758	8.57383	8.55451	8.6233	8.54835	8.72771	8.83808	8.64579	8.9559	8.91555	9.0147	8.67472	8.84167	9.02405	8.71992	8.72105	8.5923	8.66496	8.64048	8.56758	8.58575	8.7711	8.49281	8.76322	8.74365	8.81952	8.61494	8.5935	8.93411	8.85222	9.09789	9.08197	8.96935	8.93412	8.79388	8.79871	8.96134	9.01361	8.30767	8.4745	8.82689	8.74173	8.68259	8.53533	8.72002
ARHGAP5-AS1	6.59671	6.5158	6.41021	6.53861	6.61026	6.58358	6.74488	6.36614	6.4209	6.44267	6.55008	6.83409	6.69848	6.66981	6.31733	6.25511	6.8036	6.5698	6.70838	6.5441	6.26156	6.47992	6.36974	6.33382	6.70791	6.48375	6.61083	6.59933	6.63491	6.62771	6.58034	6.30924	6.46134	6.49322	6.24902	6.55273	6.31087	6.54761	6.65475	6.35653	6.63356	6.65502	6.56898	6.59089	6.45738	6.56076	6.42487	6.45014	6.54599
ARHGAP6	6.35809	6.56496	6.54974	6.68005	6.62754	6.10904	6.67995	6.71932	6.87815	6.54627	6.73691	6.42881	6.59875	6.53857	6.50802	6.5205	6.55008	6.44658	6.43265	6.38146	6.36099	6.60404	6.57445	6.30148	6.33118	6.36492	6.39337	6.34621	6.36286	6.37497	6.36986	6.4302	6.33069	6.53077	6.46742	6.37108	6.59152	6.46827	6.1708	5.86177	6.47443	6.47983	6.35543	6.42656	6.51319	6.48722	6.39939	6.32736	6.36524
ARHGAP9	6.85746	6.88133	7.00537	6.66689	7.12261	6.73372	6.75568	6.53761	6.99435	6.93845	6.63051	7.07191	6.52433	6.78897	6.97337	7.20603	6.86706	6.7685	6.83683	6.7663	6.59247	6.73054	6.84755	7.11599	6.81385	6.68663	7.02616	6.70376	6.86577	6.85002	6.7391	6.99171	6.79195	6.63378	6.49844	6.46717	6.6717	6.46767	6.75894	6.74864	6.43091	6.7568	6.82641	7.0838	6.73066	6.47944	6.75848	6.57711	6.82604
ARHGDIA	8.66091	8.68064	8.69636	8.88741	8.60654	8.54924	8.29979	8.76652	9.00631	8.6099	8.76305	8.66197	8.62799	8.65151	8.75321	8.49921	8.71163	8.53221	8.85161	8.94296	8.83659	8.83763	8.7447	8.71186	8.97349	8.98348	8.66169	8.85297	8.96298	8.96876	8.87045	8.7129	8.90399	8.79275	8.65373	8.70939	8.79514	8.88825	9.10865	9.1397	8.73512	9.04733	8.58743	9.12052	8.61799	8.61276	8.61489	8.783	8.39786
ARHGDIB	9.07549	9.21152	8.82121	9.33672	8.92145	8.72484	8.71222	9.08371	9.39339	9.50009	9.2502	9.42179	9.50122	9.31236	9.29076	9.5322	8.84231	9.14453	9.56557	9.63566	9.63564	9.98835	9.62259	10.1961	9.89115	9.77997	9.85645	9.9155	9.62052	9.72543	10.007	10.2513	9.63449	9.72792	10.3861	10.3054	10.0852	10.1769	10.6093	10.455	10.0287	10.1939	9.83636	10.4546	9.48127	9.65653	9.61681	9.65498	9.62546
ARHGDIG	7.79507	7.78657	7.82585	7.82402	7.84849	7.64314	7.77525	7.65202	7.82836	7.86693	7.81055	8.02273	7.64517	7.88882	7.86489	7.74641	7.73418	7.6516	7.55564	7.70812	7.84213	7.58861	7.74783	7.84443	7.87953	7.6522	7.76098	7.56537	7.86738	7.70208	7.71605	7.72101	7.4111	7.4724	7.3223	7.5225	7.52149	7.79836	7.5392	7.67349	7.49927	7.72873	7.77339	7.59699	7.70043	7.59406	7.59777	7.70243	7.64459
ARHGEF1	8.26704	8.22	8.1875	8.24009	8.32584	8.25076	7.6633	8.10727	8.41608	7.89354	8.2425	8.27335	7.90945	7.81863	8.03882	7.94415	8.22118	8.13343	8.00072	8.2245	8.135	8.15429	8.235	8.33019	8.20195	8.19327	8.13576	8.02358	8.03321	8.12231	8.10782	8.149	7.88225	7.84622	8.15914	8.01802	7.82482	7.94331	8.00876	7.87228	7.92312	7.93297	8.10242	8.1071	7.8519	8.03702	8.01801	8.08216	8.00427
ARHGEF10	8.47852	7.80822	7.44481	7.72117	7.41345	7.87521	7.46937	7.89278	7.84751	7.89121	8.11667	7.75043	7.70816	7.85914	7.788	7.49442	8.16493	7.82865	7.70639	7.76308	7.87495	7.76226	7.80508	7.5754	7.85983	7.83038	7.54204	7.65212	7.62635	7.77875	7.81049	7.64812	7.78452	7.66664	7.71412	7.52543	7.77751	7.71015	7.29801	7.39776	7.67666	7.5987	7.5822	7.27075	7.80741	7.83581	7.65424	7.56995	7.80713
ARHGEF10L	7.74989	7.55984	7.78209	7.80787	7.80252	7.82471	7.38385	7.60568	7.73669	7.46924	7.64438	7.54695	7.44286	7.53033	7.52193	7.55998	7.31453	7.48341	7.61278	7.6189	7.5706	7.61869	7.65358	7.52056	7.70133	7.56649	7.47652	7.46454	7.79516	7.63237	7.62066	7.49317	7.48495	7.5476	7.30086	7.31435	7.18914	7.27175	7.28615	7.51505	7.56938	7.40625	7.41765	7.51943	7.48912	7.42111	7.48966	7.41596	7.32711
ARHGEF11	7.81547	7.82416	7.74345	7.93334	7.74891	7.79	7.17644	8.01095	7.88933	7.69907	7.94322	7.72746	7.76082	7.67417	7.73053	7.61631	7.89243	7.92796	7.80024	7.94306	7.58077	7.90522	7.89544	7.81083	7.92957	7.95594	7.75425	7.72555	7.85496	7.80516	7.65265	7.55625	7.82085	7.79394	7.6947	7.66483	7.73009	7.57503	7.59658	7.67746	7.67699	7.7997	7.5257	7.76536	7.48725	7.58249	7.57451	7.44482	7.51609
ARHGEF12	9.2653	8.97278	8.7244	9.06564	8.83411	9.25687	8.59435	9.4028	9.08889	9.03137	9.21631	9.02425	9.32035	9.10688	9.28213	9.10834	9.15278	9.242	9.03018	9.05891	8.83769	9.11722	8.97659	9.01119	8.88491	9.02933	9.03073	8.88578	8.81131	8.9856	8.89793	8.81319	9.0283	8.8314	9.09023	8.77184	9.00483	8.86777	8.76854	8.70485	8.78859	8.73004	8.60797	8.20875	8.86899	8.74697	8.87078	8.80121	8.75021
ARHGEF15	7.92456	8.04168	7.78452	8.02267	8.0748	8.23163	7.77832	8.26004	8.10832	8.06025	8.11702	8.35545	7.93145	7.94838	7.77743	7.83133	8.08832	7.8714	7.90024	8.16716	8.02987	7.87521	7.85151	7.86021	7.97783	8.07076	8.17974	8.06345	8.01486	7.95742	8.16151	7.86054	7.96272	7.95471	8.06248	7.9138	8.24992	8.08629	8.39658	8.17212	8.01154	7.92215	8.00712	7.77385	7.77687	7.91749	8.14478	8.04398	7.98268
ARHGEF16	6.69411	6.95088	6.98938	6.84596	6.90631	6.54746	6.93195	6.77939	6.6144	6.52929	6.62056	6.97146	6.49345	6.58317	6.43157	6.47448	6.63414	6.52534	6.3966	6.48916	6.29205	6.16152	6.30618	6.29211	6.44077	6.22945	6.3694	6.40046	6.47128	6.5352	6.57273	6.66044	6.17583	6.37965	6.18899	6.179	6.18471	6.30015	6.58525	6.43485	6.47605	6.3774	6.65438	6.61172	6.55135	6.43443	6.40539	6.72156	6.37763
ARHGEF17	7.91315	7.99811	7.55241	7.83119	7.80917	8.30505	7.2828	7.80524	7.85722	7.59192	7.82696	8.05775	7.47999	7.70146	7.43497	7.57456	7.96769	7.52423	7.60386	7.59967	7.85749	7.68894	7.66314	7.49945	7.70294	7.57125	7.78202	7.6248	7.59859	7.53529	7.61987	7.52149	7.68053	7.53616	7.78956	7.71019	7.66035	7.44713	7.64952	7.46096	7.34259	7.57437	7.60597	7.33951	7.66543	7.58873	7.80947	7.51594	7.59926
ARHGEF18	8.02896	7.77665	7.79595	7.89013	7.88685	7.91221	7.53069	7.91069	7.98719	7.83826	7.84825	8.06055	7.653	7.80615	7.7186	7.5654	7.6438	7.66185	7.32143	7.5836	7.53218	7.52806	7.52996	7.81454	7.38899	7.52033	7.69012	7.57236	7.67638	7.64099	7.67212	7.73961	7.67587	7.70776	7.60564	7.61169	7.60797	7.63204	7.70408	7.80919	7.8361	7.99004	7.79649	7.66008	7.55431	7.56498	7.55829	7.62421	7.61933
ARHGEF19	7.30666	7.14482	7.12849	7.25361	7.43576	7.09594	7.49031	6.81642	7.16055	7.17201	7.06079	7.05686	6.95536	7.21551	7.18966	7.11043	7.08176	7.21342	7.04408	7.15993	7.1678	6.91536	7.09365	7.1043	7.19258	6.95642	7.10998	6.88473	7.24613	7.11629	7.14917	7.07491	7.04069	7.0408	6.87591	7.2021	6.94334	6.8885	7.05348	7.12743	7.04644	7.01536	7.18984	7.27357	7.26685	7.3007	7.21875	7.24466	7.26024
ARHGEF2	7.94123	8.21953	8.23605	8.4187	8.1575	8.63702	7.69524	8.66994	8.37974	8.11412	8.51348	8.30384	8.20195	8.54546	8.17767	7.81019	8.52622	8.2908	8.51553	8.79003	8.58469	8.58111	8.31981	8.40237	8.67856	8.74188	8.23641	8.09074	8.77563	8.78014	8.51254	8.58775	8.57698	8.6591	8.9115	8.61919	8.87037	8.64667	8.58912	8.82786	8.88392	8.71117	8.30413	8.60994	8.4666	8.64017	8.18812	8.16218	8.07865
ARHGEF25	7.89912	7.45115	7.01925	7.45517	7.58864	7.65122	7.20144	7.09183	7.31859	7.11719	7.47282	8.00146	7.06469	7.14708	7.06609	6.76085	7.28007	6.96856	6.79659	6.87695	6.82117	6.77497	7.0145	6.8101	6.96969	6.87861	7.01469	7.20128	6.88441	7.05188	6.93282	6.93321	6.8784	6.93987	7.00078	7.16402	6.64418	6.72092	6.69631	6.78826	6.49938	6.51473	7.13035	7.00112	6.94308	7.05934	6.91962	7.26348	7.00681
ARHGEF26	6.4591	6.23684	6.21358	6.55948	6.48808	6.85932	5.56182	6.49348	6.39385	6.00524	6.41019	6.18809	6.44989	5.96437	6.69556	5.30208	6.0519	6.44047	5.80882	5.88093	5.52101	6.18671	6.1132	5.8462	5.51658	5.55805	5.65872	5.49047	5.47935	5.60179	5.55784	5.55367	6.00904	5.84398	5.77666	5.91008	5.48931	5.52541	5.76726	5.75316	5.77314	5.87099	5.35282	5.69386	6.06705	5.99618	5.85381	5.86773	5.4969
ARHGEF28	7.17854	7.45824	7.3559	7.38185	7.23796	7.47977	6.78299	7.89921	7.46535	7.42462	7.41104	7.29504	7.46676	7.58956	7.4038	7.38317	7.92805	7.50824	7.41728	7.34565	7.0769	7.27321	7.48987	7.31284	6.77256	6.89066	7.19342	7.1213	7.36981	7.53705	7.13679	6.97256	7.37606	7.2024	7.30553	7.14471	7.57294	7.32651	6.92466	7.32987	7.37836	7.60064	6.9614	6.8184	7.10832	6.97326	7.07913	6.85975	6.89436
ARHGEF3	7.5487	7.28145	6.94046	6.97022	7.06006	7.4435	6.58501	7.2773	7.05786	7.10668	7.03562	7.44987	7.23718	7.31416	7.21483	7.52601	6.89885	6.9017	6.52415	6.3792	6.63963	6.84522	6.66755	6.89277	6.80558	6.75189	6.844	6.97122	6.65774	6.36185	6.81246	6.9285	6.85122	6.77453	7.21549	6.86106	6.91695	6.83501	6.99346	6.74716	6.6055	6.62076	6.68266	6.80576	6.81456	6.73457	6.78182	6.92885	6.89956
ARHGEF34P	5.43629	5.73777	5.71598	6.11653	5.53756	5.92012	5.59259	5.47442	5.91509	5.71338	6.01136	5.76128	5.53004	5.77108	5.36304	5.39977	5.45917	5.86427	5.27558	5.49276	4.92402	4.98611	5.70477	6.01184	5.62666	5.67532	5.71407	5.49966	5.05562	5.16614	5.81159	5.6302	5.16649	5.20654	4.95443	4.90611	4.77204	4.87445	4.97886	4.74772	5.0315	5.30294	5.27277	5.49909	5.41816	5.06076	5.39967	5.19837	5.33394
ARHGEF37	6.41905	6.21258	6.42856	6.64146	6.62227	6.742	6.28422	6.73312	6.3423	6.76287	6.4033	6.67662	6.34631	6.61202	6.42417	6.55401	6.4564	6.58995	6.08124	6.043	6.0816	5.99337	6.00934	6.08265	6.0769	6.24078	6.02846	6.22255	6.21376	6.21688	6.17466	5.99104	6.34545	6.27403	6.0052	5.7224	6.03769	6.01231	5.73373	5.91675	6.00159	6.37342	5.94807	5.75549	5.6951	5.99344	6.01145	6.08748	5.69814
ARHGEF38	4.78772	4.69416	4.75802	4.64575	5.00661	5.47792	4.91941	4.74784	4.62261	4.73268	4.65345	4.73951	4.7415	4.74846	4.65675	4.57635	4.82181	4.73904	4.25185	3.99924	4.23776	4.1077	4.14402	3.94582	4.549	4.09147	4.20089	3.9789	4.07922	4.0424	4.37265	4.35873	4.23098	4.26706	4.11011	4.1907	4.05412	4.34773	4.31989	4.08267	4.29893	4.39728	3.98358	3.9615	4.10308	4.02916	4.44357	4.15001	4.5098
ARHGEF39	6.4034	6.30231	6.9057	6.39724	6.73632	6.84236	6.43995	6.70987	6.34314	6.66361	6.31754	6.1778	6.43385	6.23476	6.45428	6.70713	6.37782	6.43262	5.7412	5.91217	5.9458	5.67747	5.87221	5.84904	6.05093	5.815	5.92414	5.95255	6.15795	6.04794	5.94393	5.92833	6.00753	5.83444	5.72453	5.78141	5.68781	5.85681	5.90241	5.852	5.69933	6.04617	5.88422	6.02845	6.00635	5.76511	5.69039	5.73342	5.76408
ARHGEF4	7.38843	6.97015	6.85154	6.84789	7.0321	7.00741	7.00164	7.20468	6.59825	7.0384	6.88515	7.13729	6.78955	7.02752	7.03314	6.898	6.8625	6.9114	6.84945	6.75701	6.67897	6.64468	6.80448	6.7771	6.73952	6.42057	6.76689	6.73109	6.7183	6.6221	6.89647	6.71151	6.70124	6.67152	6.38044	6.60294	6.60297	6.6067	6.93877	6.88071	6.75941	6.81071	6.50659	6.58425	6.67418	6.70116	6.62837	6.5938	6.5095
ARHGEF40	8.1064	8.4665	8.29136	8.47657	8.17392	8.68309	7.85077	8.21815	8.46936	8.24233	8.41513	8.31793	7.78175	8.06308	7.92052	7.6546	8.76593	8.13623	8.02359	8.16275	8.22973	8.14485	8.06196	7.98803	8.17638	8.16906	8.13915	8.18696	8.22424	8.20367	8.0249	8.18702	8.19999	8.34999	7.936	7.66211	8.18772	8.20651	7.82448	8.06152	8.25991	8.27413	8.11855	7.94133	8.03169	8.09946	8.19256	7.92162	7.9131
ARHGEF6	9.70989	9.61443	10.1588	9.9709	9.99345	9.85407	10.4511	10.5595	10.2222	10.4094	10.4749	9.85579	10.6354	10.3673	10.7637	10.1825	9.81052	10.8656	10.5501	10.0989	10.4736	10.7266	10.2888	10.4182	10.2442	10.2371	10.1565	10.1889	10.0488	10.195	9.62346	9.70258	10.4793	10.489	10.6473	10.5562	10.4807	10.452	10.0754	10.27	10.4506	10.7337	9.87684	9.22183	10.4237	10.4041	9.89435	9.6305	10.0848
ARHGEF7	8.33386	8.8457	8.48373	8.6679	8.66349	8.63335	8.48257	8.73224	8.60491	8.71337	9.09942	8.23872	8.86657	8.86687	8.79149	8.72452	8.58788	9.01261	8.84018	8.90359	8.74521	9.03867	8.70519	8.62531	8.6432	8.76105	8.66762	8.82611	8.60871	8.7273	8.63344	8.39689	8.66046	8.51928	8.53072	8.46602	8.86888	8.73049	8.61684	8.49539	8.72795	8.73048	8.38786	8.33507	8.78682	8.72389	8.63701	8.58244	8.77803
ARHGEF9	7.91688	7.56421	7.40732	7.57248	7.51267	7.98062	7.26255	7.89963	7.59144	7.49236	7.63626	7.58009	7.48531	7.61921	7.60518	7.47263	7.63485	7.73319	7.06476	7.43588	7.36703	7.47874	7.40842	7.3751	7.3512	7.44008	7.30681	7.41489	7.59452	7.37355	7.23286	7.1447	7.49774	7.61795	7.62919	7.56522	7.58488	7.52108	7.68848	7.35281	7.45188	7.6653	7.41135	7.45652	7.4272	7.38782	7.54097	7.3798	7.34605
ARID1A	8.04926	7.96012	8.08058	8.14233	7.98185	8.07085	7.91531	8.0555	8.11786	7.87597	8.15188	8.07916	7.78118	7.81033	7.95325	8.01938	8.01838	7.93577	8.03439	8.12412	8.00288	8.12239	8.10897	8.09933	8.09942	8.07364	8.02367	7.97631	8.07933	8.01614	8.10173	7.9714	7.89344	7.8023	8.0938	7.95232	7.79878	7.83509	7.95724	7.81754	7.759	7.7485	7.80727	7.90457	8.02235	7.73208	7.87301	7.83276	7.75435
ARID1B	6.97263	7.35875	7.50519	7.69693	7.06759	7.40159	7.50978	7.69999	7.58724	7.46727	7.78228	7.42975	7.58283	7.58139	7.56193	7.68209	7.54742	7.83301	7.82577	7.4879	7.71541	7.82922	7.21576	7.53806	7.557	7.53664	7.14734	7.69878	7.74157	7.77816	7.50693	7.52153	7.7127	7.50265	7.81983	7.44872	7.5012	7.35614	7.39512	7.57312	7.4566	7.73585	7.46291	7.47901	7.30212	7.43909	7.27721	7.44342	7.13896
[truncated: 49,540 more rows]
[truncated: 55 more columns]
